# Supplementary material for: Profiling Proteins and Phosphorylation Sites During T Cell Activation Using an Integrated Thermal Shift Assay
Source: Mol Cell Proteomics. 2024 Jun 15;23(7):100801. doi: 10.1016/j.mcpro.2024.100801 (PMC11298636; doi:10.1016/j.mcpro.2024.100801)
Supplement: Dataset S1 [file mmc1.xlsx]

## Sheet: Protein
Protein Id	Gene Symbol	Uniprot Id	Mouse Entrez	Human Entrez	Description	GOBP name	GOMF name	GOCC name	KEGG name	Pfam	Corum	BioPlex CommunityID	Abundance vs Thermal Shift Category	Log2_Abundance_T2	Log2_TSnorm_T2	Total PSMs	Unique PSMs	%coverage	Rep A Peptides	Rep B Peptides	Rep C Peptides	Rep D Peptides	RepA_0_ProtScaled	RepA_4_ProtScaled	RepA_6_ProtScaled	RepA_8_ProtScaled	RepA_24_ProtScaled	RepA_0_ProtTSScaled	RepA_4_ProtTSScaled	RepA_6_ProtTSScaled	RepA_8_ProtTSScaled	RepA_24_ProtTSScaled	RepB_0_ProtScaled	RepB_4_ProtScaled	RepB_6_ProtScaled	RepB_8_ProtScaled	RepB_24_ProtScaled	RepB_0_ProtTSScaled	RepB_4_ProtTSScaled	RepB_6_ProtTSScaled	RepB_8_ProtTSScaled	RepB_24_ProtTSScaled	RepC_0_ProtScaled	RepC_4_ProtScaled	RepC_6_ProtScaled	RepC_8_ProtScaled	RepC_24_ProtScaled	RepC_0_ProtTSScaled	RepC_4_ProtTSScaled
tr|Q9CPN9|Q9CPN9_MOUSE	2210010C04Rik	Q9CPN9			RIKEN cDNA 2210010C04 gene OS=Mus musculus OX=10090 GN=2210010C04Rik PE=1 SV=1	macromolecule metabolic process;metabolic process;primary metabolic process;protein metabolic process;proteolysis	catalytic activity;endopeptidase activity;hydrolase activity;peptidase activity;peptidase activity, acting on L-amino acid peptides;serine hydrolase activity;serine-type endopeptidase activity;serine-type peptidase activity	extracellular region part;extracellular space	Neuroactive ligand-receptor interaction;Pancreatic secretion;Protein digestion and absorption	Trypsin			V	217.224	20.3208	8	4	21.0526	3	1	1	2	37.2941	12.4441	11.5936	12.1004	19.8653	49.1807	9.03997	9.14306	12.8309	12.1949	46.2007	6.71249	17.1638	11.145	11.9787	30.0886	32.6118	10.4291	7.72186	10.517	25.9267	8.59859	6.38186	13.1812	35.718	27.7848	7.37132
tr|G3X8U3|G3X8U3_MOUSE	2210016F16Rik	G3X8U3			Queuosine salvage protein OS=Mus musculus OX=10090 GN=2210016F16Rik PE=1 SV=1					DUF2419			VI	94.4387	8.94466	40	17	48.8166	5	7	3	8	15.5661	12.4765	14.4533	14.8529	32.1572	13.8658	13.5326	17.8657	17.0168	26.6317	13.201	11.7474	18.333	13.9475	32.6362	12.1258	14.591	16.0874	16.039	32.6793	14.8599	10.0329	9.82911	15.3799	37.3231	13.5433	12.0989
tr|G5E8E3|G5E8E3_MOUSE	2310022A10Rik	G5E8E3			Isoform of Q8R3Y5, RIKEN cDNA 2310022A10 gene OS=Mus musculus OX=10090 GN=2310022A10Rik PE=1 SV=1			cell part;intracellular organelle part;intracellular part;nuclear part;nucleoplasm;organelle part					VI	194.787	24.6637	13	7	21.3075	2	2	1	4	10.5904	9.73536	7.81148	12.1108	50.3627	16.6921	11.6836	18.4066	14.0069	39.2108	9.4434	10.2749	10.1709	9.24415	52.7515	18.2128	12.9527	16.1087	15.5794	35.8644	15.3267	11.278	12.1156	14.7151	34.1187	15.7538	12.7876
tr|G5E8Z3|G5E8Z3_MOUSE	2310050C09Rik	G5E8Z3			RIKEN cDNA 2310050C09 gene OS=Mus musculus OX=10090 GN=2310050C09Rik PE=1 SV=1			extracellular membrane-bounded organelle;extracellular organelle;extracellular region part;extracellular vesicular exosome;membrane-bounded organelle;membrane-bounded vesicle;organelle;vesicle						88.8762	151.062	2	2	7.5	2	0	0	0	22.004	9.7528	24.0833	25.6325	8.13203	10.648	17.8264	7.07631	11.8699	42.4739
tr|A0A087WQ28|A0A087WQ28_MOUSE	2410004B18Rik	A0A087WQ28			Isoform of Q9CWU4, RIKEN cDNA 2410004B18 gene (Fragment) OS=Mus musculus OX=10090 GN=2410004B18Rik PE=1 SV=1			cell part;intracellular membrane-bounded organelle;intracellular organelle;intracellular organelle part;intracellular part;membrane-bounded organelle;nuclear part;nucleoplasm;nucleus;organelle;organelle part		DUF4660			VI	179.894	5.01819	3	1	15.6627	1	1	0	1	11.9769	12.0517	14.0983	11.1761	44.3949	12.1546	8.70444	10.5768	14.3356	45.1161	8.8195	10.2507	12.2963	9.64772	49.4332	9.77247	9.78042	10.8606	14.2255	47.425
tr|A0A087WRJ1|A0A087WRJ1_MOUSE	2610044O15Rik8	A0A087WRJ1			RIKEN cDNA 2610044O15 gene OS=Mus musculus OX=10090 GN=2610044O15Rik8 PE=4 SV=1	biological regulation;regulation of biological process;regulation of biosynthetic process;regulation of cellular biosynthetic process;regulation of cellular macromolecule biosynthetic process;regulation of cellular metabolic process;regulation of cellular process;regulation of gene expression;regulation of macromolecule biosynthetic process;regulation of macromolecule metabolic process;regulation…	binding;cation binding;ion binding;metal ion binding;nucleic acid binding	cell part;intracellular		KRAB				34.4632	15.7995	1	1	2.43902	0	1	0	0											11.5424	12.9092	15.0114	12.3391	37.9445	20.6065	8.78485	11.2954	10.8744	48.4388
tr|Q6PGK3|Q6PGK3_MOUSE	2700097O09Rik	Q6PGK3			RIKEN cDNA 2700097O09 gene OS=Mus musculus OX=10090 GN=2700097O09Rik PE=1 SV=1	cellular metabolic process;cellular process;metabolic process;methylation;one-carbon metabolic process;small molecule metabolic process	catalytic activity;methyltransferase activity;S-adenosylmethionine-dependent methyltransferase activity;transferase activity;transferase activity, transferring one-carbon groups	cell part;cytoplasm;intracellular part		CheR				103.687	11.9702	1	1	4.65116	1	0	0	0	6.84356	6.65646	9.42655	11.1197	60.2514	11.1496	9.50226	12.5899	15.0396	44.3075
tr|Q9CZ70|Q9CZ70_MOUSE	3110001I22Rik	Q9CZ70			RIKEN cDNA 3110001I22 gene OS=Mus musculus OX=10090 GN=3110001I22Rik PE=1 SV=1									50.4914	7.90061	2	2	7.69231	0	1	0	0											7.57479	12.1947	18.4299	12.6002	40.3271	11.1378	12.0164	16.2647	17.3545	32.4981
tr|Q9D434|Q9D434_MOUSE	4933416I08Rik	Q9D434			RIKEN cDNA 4933416I08 gene OS=Mus musculus OX=10090 GN=4933416I08Rik PE=2 SV=1					S1-like				71.8281	9.07377	2	2	6.07143	0	1	0	0											10.267	10.5078	9.84385	9.92234	49.5853	12.0002	10.5184	13.8934	16.3216	40.3735
tr|Q0VAW6|Q0VAW6_MOUSE	8030462N17Rik	Q0VAW6			Isoform of Q8BH50, RIKEN cDNA 8030462N17 gene OS=Mus musculus OX=10090 GN=8030462N17Rik PE=1 SV=1					RNF111_N			VI	139.305	2.97511	4	2	7.5188	0	2	1	1											9.60559	10.5902	16.7951	11.0838	43.5076	8.8392	10.1741	11.4391	12.1905	50.5809	11.394	8.18744	10.4338	14.5783	46.916	10.8466	7.2772
tr|F6R3T1|F6R3T1_MOUSE	8030474K03Rik	F6R3T1			Isoform of E9Q4Y8, RIKEN cDNA 8030474K03 gene OS=Mus musculus OX=10090 GN=8030474K03Rik PE=1 SV=2					DUF4641				19.9853	20.265	3	1	1.4652	0	0	0	1
tr|Q8BG98|Q8BG98_MOUSE	9130023H24Rik	Q8BG98			RIKEN cDNA 9130023H24 gene OS=Mus musculus OX=10090 GN=9130023H24Rik PE=2 SV=1	biological regulation;regulation of biological process;regulation of biosynthetic process;regulation of cellular biosynthetic process;regulation of cellular macromolecule biosynthetic process;regulation of cellular metabolic process;regulation of cellular process;regulation of gene expression;regulation of macromolecule biosynthetic process;regulation of macromolecule metabolic process;regulation…	binding;cation binding;ion binding;metal ion binding;nucleic acid binding;nucleic acid binding transcription factor activity;sequence-specific DNA binding transcription factor activity			zf-C2H2				32.6553	9.34018	1	1	3.85757	0	0	1	0																					12.2102	12.3147	11.1564	13.904	39.0043	19.3171	9.49506
tr|Q5SVP0|Q5SVP0_MOUSE	9930111J21Rik1	Q5SVP0			RIKEN cDNA 9930111J21 gene 1 OS=Mus musculus OX=10090 GN=9930111J21Rik1 PE=1 SV=1		binding;GTP binding;guanyl nucleotide binding;guanyl ribonucleotide binding;nucleotide binding;purine nucleotide binding;purine ribonucleoside triphosphate binding;purine ribonucleotide binding;ribonucleotide binding	cell part;membrane		IIGP			V	49.6779	5.63853	23	14	18.7204	1	5	2	6	14.9857	13.4861	15.6333	16.7382	29.1771	13.9954	12.1202	22.2838	19.3652	27.6648	15.911	12.7715	17.9751	14.2218	29.1907	14.6127	14.0884	15.457	16.1162	32.683	15.7135	11.7251	14.0749	16.0676	33.1212	11.0438	9.49494
tr|A0A2I3BQS8|A0A2I3BQS8_MOUSE	A0A2I3BQS8	A0A2I3BQS8			Uncharacterized protein OS=Mus musculus OX=10090 PE=4 SV=1									136.631	4.5417	3	2	28.5714	0	0	1	0																					6.64933	4.80118	4.44937	10.88	67.6717	9.81443	4.17891
sp|Q6GQT1|A2MG_MOUSE	A2m	Q6GQT1	232345	2	Alpha-2-macroglobulin-P OS=Mus musculus OX=10090 GN=A2m PE=2 SV=2	biological regulation;cell differentiation;cellular developmental process;cellular process;developmental process;female pregnancy;multi-organism process;negative regulation of biological process;negative regulation of catalytic activity;negative regulation of complement activation;negative regulation of complement activation, lectin pathway;negative regulation of defense response;negative regulat…	binding;calcium-dependent protein binding;chemokine binding;C-X-C chemokine binding;cytokine binding;endopeptidase inhibitor activity;endopeptidase regulator activity;enzyme binding;enzyme inhibitor activity;enzyme regulator activity;growth factor binding;interleukin-1 binding;interleukin-8 binding;peptidase inhibitor activity;peptidase regulator activity;protease binding;protein binding;receptor…	blood microparticle;extracellular membrane-bounded organelle;extracellular organelle;extracellular region part;extracellular vesicular exosome;membrane-bounded organelle;membrane-bounded vesicle;organelle;vesicle	Complement and coagulation cascades	A2M;A2M_comp;A2M_N;A2M_N_2;A2M_recep;Thiol-ester_cl			VI	77.7064	1.49909	11	4	2.91723	2	3	1	1	10.9356	13.2906	21.2987	18.007	28.7318	12.7845	11.555	19.1589	20.4969	27.3808	10.4852	15.5557	18.7023	14.3031	31.0498	12.546	14.5395	16.1328	13.7702	26.6335	13.2439	11.1399	14.5625	17.6808	31.343	12.3022	11.0691
tr|Q3UTB2|Q3UTB2_MOUSE	A630001G21Rik	Q3UTB2			RIKEN cDNA A630001G21 gene OS=Mus musculus OX=10090 GN=A630001G21Rik PE=1 SV=1			cell part;intracellular membrane-bounded organelle;intracellular organelle;intracellular part;membrane-bounded organelle;nucleus;organelle		Sp100			VI	366.617	8.34588	9	3	12.2271	1	2	4	2	8.90795	9.07187	10.6998	12.9788	51.643	9.4849	7.3665	11.4895	15.1263	46.372	6.55634	7.4242	15.6649	10.0048	54.4269	7.75719	7.66106	11.0157	13.4099	56.5495	5.16092	5.8535	6.96907	10.7661	65.379	9.07924	6.0143
sp|P58742|AAAS_MOUSE	Aaas	P58742	223921	8086	Aladin OS=Mus musculus OX=10090 GN=Aaas PE=1 SV=1	behavior;cognition;establishment of localization;establishment of localization in cell;establishment of protein localization;establishment of RNA localization;fertilization;intracellular transport;learning;learning or memory;mRNA transport;multicellular organismal process;neurological system process;nuclear transport;nucleic acid transport;nucleobase-containing compound transport;nucleocytoplasmi…		cell part;centrosome;cytoplasm;cytoplasmic part;cytoskeletal part;intracellular membrane-bounded organelle;intracellular non-membrane-bounded organelle;intracellular organelle;intracellular organelle part;intracellular part;macromolecular complex;membrane;membrane part;membrane-bounded organelle;microtubule organizing center;non-membrane-bounded organelle;nuclear membrane;nuclear part;nuclear por…	RNA transport	WD40			VI	183.262	1.72392	25	9	22.5275	4	5	4	6	12.011	10.5838	11.0081	12.7085	44.0512	13.4433	9.78217	12.1621	13.5872	42.5052	10.8035	11.3757	15.8957	11.7847	40.7583	12.1713	10.8445	11.3123	13.7276	43.1546	13.0383	9.02758	9.98149	12.18	45.4085	13.0665	9.69808
sp|Q9D2R0|AACS_MOUSE	Aacs	Q9D2R0	78894	65985	Acetoacetyl-CoA synthetase OS=Mus musculus OX=10090 GN=Aacs PE=1 SV=1	adipose tissue development;anatomical structure development;biological regulation;carbohydrate homeostasis;carboxylic acid metabolic process;cell differentiation;cellular chemical homeostasis;cellular developmental process;cellular glucose homeostasis;cellular homeostasis;cellular ketone metabolic process;cellular lipid metabolic process;cellular metabolic process;cellular process;cellular respon…	acetoacetate-CoA ligase activity;acid-thiol ligase activity;adenyl nucleotide binding;adenyl ribonucleotide binding;ATP binding;binding;butyrate-CoA ligase activity;catalytic activity;ligase activity;ligase activity, forming carbon-sulfur bonds;nucleotide binding;purine nucleotide binding;purine ribonucleoside triphosphate binding;purine ribonucleotide binding;ribonucleotide binding	cell part;cytoplasmic part;cytosol;intracellular part	Butanoate metabolism	AMP-binding		251	IX	504.884	75.2417	35	15	24.8512	8	5	3	4	6.54736	7.03356	8.25743	10.8527	62.145	15.8885	8.58799	13.2234	14.6324	46.224	5.38192	6.1327	11.9853	8.29343	63.6704	13.0716	9.26967	9.66062	12.5238	54.7207	5.70776	4.90181	6.93726	10.0328	67.8383	13.3103	10.5749
sp|Q8R2R3|AAGAB_MOUSE	Aagab	Q8R2R3	66939	79719	Alpha- and gamma-adaptin-binding protein p34 OS=Mus musculus OX=10090 GN=Aagab PE=1 SV=2	establishment of localization;establishment of protein localization;protein transport;transport		cell part;cytoplasm;cytoplasmic part;cytosol;intracellular organelle part;intracellular part;nuclear part;nucleoplasm;organelle part		Adaptin_binding		20	VI	194.031	10.1722	12	5	20.2532	0	1	6	1											8.08787	9.45951	16.5139	11.637	49.002	14.4604	11.7258	12.5849	11.8377	42.0749	11.5444	7.98082	8.82856	11.6645	52.1793	14.1849	8.41867
tr|A0A571BDM4|A0A571BDM4_MOUSE	Aak1	A0A571BDM4			Isoform of Q3UHJ0, AP2-associated protein kinase 1 (Fragment) OS=Mus musculus OX=10090 GN=Aak1 PE=1 SV=1								V	43.2467	12.6739	7	2	27.0042	1	1	2	1	5.90656	15.0194	21.7744	20.0379	27.9542	24.2529	11.4039	6.98844	21.4933	18.1776	15.9842	11.625	19.0543	16.1619	22.8267	15.4541	16.344	13.1125	23.3122	23.4357	17.1121	10.9729	17.122	16.3424	23.5346	11.5088	10.7078
sp|Q3UHJ0|AAK1_MOUSE	Aak1	Q3UHJ0	269774	22848	AP2-associated protein kinase 1 OS=Mus musculus OX=10090 GN=Aak1 PE=1 SV=2	biological regulation;cellular component organization;cellular component organization or biogenesis;cellular macromolecule metabolic process;cellular membrane organization;cellular metabolic process;cellular process;cellular protein metabolic process;endocytosis;establishment of localization;macromolecule metabolic process;macromolecule modification;membrane invagination;membrane organization;met…	adenyl nucleotide binding;adenyl ribonucleotide binding;AP-2 adaptor complex binding;ATP binding;binding;catalytic activity;kinase activity;Notch binding;nucleotide binding;phosphotransferase activity, alcohol group as acceptor;protein binding;protein complex binding;protein kinase activity;protein serine/threonine kinase activity;purine nucleotide binding;purine ribonucleoside triphosphate bindi…	axon part;cell leading edge;cell part;cell projection part;clathrin-coated vesicle;coated pit;coated vesicle;cytoplasmic membrane-bounded vesicle;cytoplasmic part;cytoplasmic vesicle;extrinsic to membrane;extrinsic to plasma membrane;intracellular membrane-bounded organelle;intracellular organelle;intracellular part;membrane part;membrane-bounded organelle;membrane-bounded vesicle;organelle;plasm…		Pkinase		20	V	25.4777	1.77192	95	30	45.1512	14	16	20	15	16.7245	15.1043	15.8068	15.5208	23.4191	15.2192	13.7617	17.1852	17.6352	22.7197	15.2886	13.7889	18.9132	15.4134	23.7671	13.8548	14.4412	14.7615	19.0051	24.5065	17.2971	12.176	11.724	16.1588	28.3851	15.5709	11.8902
tr|A0A571BEI2|A0A571BEI2_MOUSE	Aak1	A0A571BEI2			Isoform of Q3UHJ0, AP2-associated protein kinase 1 (Fragment) OS=Mus musculus OX=10090 GN=Aak1 PE=1 SV=1								V	28.6566	3.28147	31	12	32.9412	10	4	4	6	18.6023	15.0998	15.3502	14.4111	22.5084	16.1418	12.618	15.4327	17.6649	24.3469	16.2381	13.9213	18.8348	14.907	22.9949	13.7709	14.8777	15.3215	18.8135	23.5331	17.8366	11.8487	14.0036	15.3717	27.0474	15.4798	12.3634
sp|Q8R0P4|AAMDC_MOUSE	Aamdc	Q8R0P4	66273	28971	Mth938 domain-containing protein OS=Mus musculus OX=10090 GN=Aamdc PE=1 SV=1	biological regulation;negative regulation of apoptosis;negative regulation of biological process;negative regulation of cell death;negative regulation of cellular process;negative regulation of programmed cell death;positive regulation of biological process;positive regulation of biosynthetic process;positive regulation of cell differentiation;positive regulation of cellular biosynthetic process;…		cell part;cytoplasm;intracellular part		DUF498			V	27.7698	6.76376	4	3	23.7705	1	1	1	0	19.8914	14.1	17.792	14.1141	20.213	20.4935	12.137	14.3982	17.0417	17.8452	14.138	14.1698	21.645	17.677	19.5761	14.245	13.1613	10.7341	25.7683	20.9979	18.7208	8.95332	13.3767	14.417	30.4601	17.0278	8.43471
tr|J3QN89|J3QN89_MOUSE	Aamp	J3QN89			Angio-associated migratory protein OS=Mus musculus OX=10090 GN=Aamp PE=1 SV=1	cell migration;cell motility;cellular component movement;cellular process;locomotion;muscle cell migration;smooth muscle cell migration		cell part;cell surface		WD40			VI	404.73	2.13762	22	10	27.9817	2	6	4	2	7.62536	8.0732	10.8452	14.8305	53.7015	8.75997	7.9878	10.7016	16.6763	50.7625	6.43585	7.11074	15.1728	10.6319	55.4911	6.60963	6.5183	10.4975	13.6716	58.3514	6.36654	5.43313	6.9338	12.759	63.478	6.78226	4.6738
sp|Q9D2V5|AAR2_MOUSE	Aar2	Q9D2V5	68295	25980	Protein AAR2 homolog OS=Mus musculus OX=10090 GN=Aar2 PE=1 SV=3					AAR2		5	VI	330.932	2.87222	14	4	14.5833	4	1	2	1	8.61007	8.63475	10.3054	13.528	52.6815	11.3997	7.90919	13.7039	13.3936	47.7497	7.39315	8.3541	14.7951	10.0788	54.2729	6.91026	6.56637	9.76315	12.2247	64.5356	9.43473	7.19296	4.72318	13.9577	56.7144	10.5396	14.9267
sp|Q8BGQ7|SYAC_MOUSE	Aars1	Q8BGQ7	234734	16	Alanine--tRNA ligase, cytoplasmic OS=Mus musculus OX=10090 GN=Aars1 PE=1 SV=1	alanyl-tRNA aminoacylation;amine metabolic process;amino acid activation;anatomical structure development;biological regulation;carboxylic acid metabolic process;cellular amine metabolic process;cellular amino acid metabolic process;cellular ketone metabolic process;cellular macromolecule metabolic process;cellular metabolic process;cellular nitrogen compound metabolic process;cellular process;ce…	adenyl nucleotide binding;adenyl ribonucleotide binding;alanine-tRNA ligase activity;amine binding;amino acid binding;aminoacyl-tRNA editing activity;aminoacyl-tRNA ligase activity;ATP binding;binding;carboxylic acid binding;carboxylic ester hydrolase activity;catalytic activity;cation binding;hydrolase activity;hydrolase activity, acting on ester bonds;ion binding;ligase activity;ligase activity…	cell part;cytoplasm;extracellular membrane-bounded organelle;extracellular organelle;extracellular region part;extracellular vesicular exosome;intracellular part;membrane;membrane-bounded organelle;membrane-bounded vesicle;organelle;vesicle	Aminoacyl-tRNA biosynthesis	DHHA1;tRNA_SAD;tRNA-synt_2c			VI	516.434	21.6551	139	52	49.7934	18	21	13	18	6.20661	5.86234	6.5615	9.91878	67.0156	9.24679	7.91018	11.1584	13.1692	55.4881	6.08342	5.43372	11.314	8.1007	64.5457	8.87216	7.44853	8.85998	11.8218	60.7631	6.71795	5.12551	5.89109	9.76093	67.3469	10.7877	7.14089
sp|Q14CH7|SYAM_MOUSE	Aars2	Q14CH7	224805	57505	Alanine--tRNA ligase, mitochondrial OS=Mus musculus OX=10090 GN=Aars2 PE=1 SV=1	alanyl-tRNA aminoacylation;amine metabolic process;amino acid activation;carboxylic acid metabolic process;cellular amine metabolic process;cellular amino acid metabolic process;cellular component assembly;cellular component assembly at cellular level;cellular component organization;cellular component organization at cellular level;cellular component organization or biogenesis;cellular component …	adenyl nucleotide binding;adenyl ribonucleotide binding;alanine-tRNA ligase activity;aminoacyl-tRNA ligase activity;ATP binding;binding;catalytic activity;cation binding;ion binding;ligase activity;ligase activity, forming aminoacyl-tRNA and related compounds;ligase activity, forming carbon-oxygen bonds;metal ion binding;nucleic acid binding;nucleotide binding;purine nucleotide binding;purine rib…	cell part;cytoplasmic part;intracellular membrane-bounded organelle;intracellular organelle;intracellular part;membrane-bounded organelle;mitochondrion;organelle	Aminoacyl-tRNA biosynthesis	tRNA_SAD;tRNA-synt_2c			VI	365.217	24.6036	16	7	9.79592	6	3	2	4	9.46317	8.13022	8.67052	10.8044	55.5535	18.9339	7.86513	9.75305	14.1585	47.0212	7.76174	7.275	10.5731	8.66404	59.0269	15.577	8.733	10.8615	13.0413	51.7871	9.38829	6.47718	5.62035	10.5336	60.8024	12.8305	5.98715
sp|Q3THG9|AASD1_MOUSE	Aarsd1	Q3THG9	69684	80755	Alanyl-tRNA editing protein Aarsd1 OS=Mus musculus OX=10090 GN=Aarsd1 PE=1 SV=2	alanyl-tRNA aminoacylation;amine metabolic process;amino acid activation;biological regulation;carboxylic acid metabolic process;cellular amine metabolic process;cellular amino acid metabolic process;cellular ketone metabolic process;cellular macromolecule metabolic process;cellular metabolic process;cellular nitrogen compound metabolic process;cellular process;macromolecule metabolic process;met…	adenyl nucleotide binding;adenyl ribonucleotide binding;alanine-tRNA ligase activity;aminoacyl-tRNA editing activity;aminoacyl-tRNA ligase activity;ATP binding;binding;carboxylic ester hydrolase activity;catalytic activity;cation binding;hydrolase activity;hydrolase activity, acting on ester bonds;ion binding;ligase activity;ligase activity, forming aminoacyl-tRNA and related compounds;ligase act…	cell part;cytoplasm;intracellular membrane-bounded organelle;intracellular organelle;intracellular part;membrane-bounded organelle;nucleus;organelle		tRNA_SAD;tRNA-synt_2c			VI	455.119	1.00173	41	12	29.1262	7	7	9	4	8.98064	6.78952	7.26573	9.13923	62.3442	9.63384	5.72818	7.93145	9.74589	62.2927	7.37567	6.08697	9.9923	7.90648	63.3396	9.06159	7.84476	8.1301	8.41346	62.3237	8.27441	4.74369	5.14955	8.40512	67.7651	8.87034	5.30556
sp|Q80WC9|ACSF4_MOUSE	Aasdh	Q80WC9	231326	132949	Beta-alanine-activating enzyme OS=Mus musculus OX=10090 GN=Aasdh PE=1 SV=1	carboxylic acid metabolic process;cellular ketone metabolic process;cellular lipid metabolic process;cellular metabolic process;cellular process;fatty acid metabolic process;lipid metabolic process;metabolic process;monocarboxylic acid metabolic process;organic acid metabolic process;oxoacid metabolic process;primary metabolic process;small molecule metabolic process	acid-thiol ligase activity;adenyl nucleotide binding;adenyl ribonucleotide binding;ATP binding;binding;catalytic activity;L-aminoadipate-semialdehyde dehydrogenase activity;ligase activity;ligase activity, forming carbon-sulfur bonds;nucleotide binding;oxidoreductase activity;oxidoreductase activity, acting on the aldehyde or oxo group of donors;oxidoreductase activity, acting on the aldehyde or …			AMP-binding;PP-binding		570		14.9843	4.10699	3	3	2.45455	0	0	0	1
sp|Q9CQF6|ADPPT_MOUSE	Aasdhppt	Q9CQF6	67618	60496	L-aminoadipate-semialdehyde dehydrogenase-phosphopantetheinyl transferase OS=Mus musculus OX=10090 GN=Aasdhppt PE=1 SV=1	metabolic process	binding;catalytic activity;cation binding;holo-[acyl-carrier-protein] synthase activity;ion binding;magnesium ion binding;metal ion binding;phosphotransferase activity, for other substituted phosphate groups;transferase activity;transferase activity, transferring phosphorus-containing groups	cell part;cytoplasm;extracellular membrane-bounded organelle;extracellular organelle;extracellular region part;extracellular vesicular exosome;intracellular part;membrane-bounded organelle;membrane-bounded vesicle;organelle;vesicle	Pantothenate and CoA biosynthesis	ACPS			VI	330.163	1.97909	22	9	23.301	1	5	4	5	9.87049	7.79131	10.3893	13.3596	52.2048	9.31194	7.70899	12.1152	13.6892	52.5712	7.61213	7.97874	14.3886	10.3594	53.4654	8.19154	7.22019	9.21203	14.0213	56.1839	7.77722	6.7217	8.22633	11.4004	58.8933	8.99175	6.18805
sp|Q9JKX4|AATF_MOUSE	Aatf	Q9JKX4	56321	26574	Protein AATF OS=Mus musculus OX=10090 GN=Aatf PE=1 SV=1	biological adhesion;biological regulation;cell adhesion;cell division;cellular component biogenesis;cellular component biogenesis at cellular level;cellular component organization or biogenesis;cellular component organization or biogenesis at cellular level;cellular process;cellular response to stimulus;cellular response to stress;embryonic cleavage;negative regulation of amyloid precursor protei…	binding;leucine zipper domain binding;LRR domain binding;nucleic acid binding transcription factor activity;protein binding;protein domain specific binding;sequence-specific DNA binding transcription factor activity	adherens junction;anchoring junction;cell junction;cell part;cell-substrate adherens junction;cell-substrate junction;centrosome;cytoplasm;cytoplasmic part;cytoskeletal part;cytosol;focal adhesion;Golgi apparatus;intracellular membrane-bounded organelle;intracellular non-membrane-bounded organelle;intracellular organelle;intracellular organelle part;intracellular part;membrane-bounded organelle;m…		AATF-Che1;TRAUB		1	IX	240.749	42.9586	42	17	34.7909	4	8	4	8	10.6567	10.1709	9.47886	13.7238	46.6112	11.6532	8.92352	25.5793	14.4565	33.1224	7.26723	8.63215	11.8495	9.84574	55.0421	14.893	11.9289	15.8064	15.3893	37.1695	11.7461	9.74763	9.28837	14.5863	44.7977	15.5769	10.3704
sp|Q5SSE9|ABCAD_MOUSE	Abca13	Q5SSE9	268379	154664	ATP-binding cassette sub-family A member 13 OS=Mus musculus OX=10090 GN=Abca13 PE=1 SV=1	cellular process;cholesterol efflux;cholesterol transport;establishment of localization;lipid transport;organic substance transport;phospholipid efflux;phospholipid transport;sterol transport;transmembrane transport;transport	active transmembrane transporter activity;adenyl nucleotide binding;adenyl ribonucleotide binding;ATP binding;ATPase activity;ATPase activity, coupled;ATPase activity, coupled to movement of substances;ATPase activity, coupled to transmembrane movement of substances;binding;catalytic activity;cholesterol transporter activity;hydrolase activity;hydrolase activity, acting on acid anhydrides;hydrola…	cell part;integral to membrane;integral to plasma membrane;intracellular membrane-bounded organelle;intracellular organelle;intracellular part;intrinsic to membrane;intrinsic to plasma membrane;membrane part;membrane-bounded organelle;organelle;plasma membrane part	ABC transporters	ABC_tran				24.6366	1.31943	3	3	0.893921	1	0	0	0	19.4446	15.5472	14.1825	12.4309	28.4143	15.39	14.1922	15.0616	11.2711	29.6843
sp|P41234|ABCA2_MOUSE	Abca2	P41234	11305	20	ATP-binding cassette sub-family A member 2 OS=Mus musculus OX=10090 GN=Abca2 PE=1 SV=4	biological regulation;cellular process;chemical homeostasis;cholesterol homeostasis;establishment of localization;homeostatic process;lipid homeostasis;lipid transport;metabolic process;organic substance transport;regulation of biological process;regulation of biological quality;regulation of biosynthetic process;regulation of cellular biosynthetic process;regulation of cellular localization;regu…	active transmembrane transporter activity;adenyl nucleotide binding;adenyl ribonucleotide binding;ATP binding;ATPase activity;ATPase activity, coupled;ATPase activity, coupled to movement of substances;ATPase activity, coupled to transmembrane movement of substances;binding;catalytic activity;hydrolase activity;hydrolase activity, acting on acid anhydrides;hydrolase activity, acting on acid anhyd…	cell part;cytoplasmic membrane-bounded vesicle;cytoplasmic part;cytoplasmic vesicle;cytoskeletal part;endosomal part;endosome;endosome membrane;integral to membrane;intracellular membrane-bounded organelle;intracellular organelle;intracellular organelle part;intracellular part;intrinsic to membrane;lysosomal membrane;lysosome;lytic vacuole;membrane;membrane part;membrane-bounded organelle;membran…		ABC_tran				169.097	6.27113	4	4	2.30074	1	0	1	0	17.6645	9.00206	8.61957	9.62062	40.0329	16.9147	9.62404	0	17.5912	49.8365											16.8707	8.22675	5.99134	8.53618	48.6076	17.2354	8.40581
sp|Q8R420|ABCA3_MOUSE	Abca3	Q8R420	27410	21	Phospholipid-transporting ATPase ABCA3 OS=Mus musculus OX=10090 GN=Abca3 PE=1 SV=3	cellular process;establishment of localization;lipid transport;organic substance transport;transmembrane transport;transport	active transmembrane transporter activity;adenyl nucleotide binding;adenyl ribonucleotide binding;ATP binding;ATPase activity;ATPase activity, coupled;ATPase activity, coupled to movement of substances;ATPase activity, coupled to transmembrane movement of substances;binding;catalytic activity;hydrolase activity;hydrolase activity, acting on acid anhydrides;hydrolase activity, acting on acid anhyd…	cell part;extracellular region part;extracellular space;integral to membrane;intrinsic to membrane;membrane;membrane part;plasma membrane	ABC transporters	ABC_tran				50.9549	14.7558	1	1	0.821596	0	0	1	0																					13.0188	9.6127	7.57826	13.3888	45.6272	12.0333	14.9572
sp|Q91V24|ABCA7_MOUSE	Abca7	Q91V24	27403	10347	ATP-binding cassette sub-family A member 7 OS=Mus musculus OX=10090 GN=Abca7 PE=1 SV=1	apolipoprotein A-I-mediated signaling pathway;behavior;biological regulation;cell surface receptor linked signaling pathway;cellular component assembly;cellular component organization;cellular component organization or biogenesis;cellular localization;cellular macromolecule localization;cellular macromolecule metabolic process;cellular membrane organization;cellular metabolic process;cellular pro…	active transmembrane transporter activity;adenyl nucleotide binding;adenyl ribonucleotide binding;apolipoprotein A-I binding;apolipoprotein A-I receptor activity;apolipoprotein binding;apolipoprotein receptor activity;ATP binding;ATPase activity;ATPase activity, coupled;ATPase activity, coupled to movement of substances;ATPase activity, coupled to transmembrane movement of substances;binding;cata…	apical plasma membrane;cell part;cell projection membrane;cell projection part;cell surface;cytoplasm;cytoplasmic part;endosomal part;endosome membrane;Golgi apparatus;Golgi apparatus part;Golgi membrane;integral to membrane;integral to plasma membrane;intracellular;intracellular membrane-bounded organelle;intracellular organelle;intracellular organelle part;intracellular part;intrinsic to membra…	ABC transporters	ABC_tran			V	45.7948	1.97355	15	11	7.68874	1	3	1	1	14.1998	16.1262	14.5607	16.8198	24.0669	17.068	13.7375	16.0944	18.6039	21.5472	13.9774	13.535	18.789	14.4164	26.7373	16.2769	15.0064	14.3075	15.6923	25.5652	15.4363	11.1679	8.87646	13.1577	40.5553	17.084	12.5013
sp|Q9JI39|ABCBA_MOUSE	Abcb10	Q9JI39	56199	23456	ATP-binding cassette sub-family B member 10, mitochondrial OS=Mus musculus OX=10090 GN=Abcb10 PE=1 SV=1	cellular process;establishment of localization;transmembrane transport;transport	active transmembrane transporter activity;adenyl nucleotide binding;adenyl ribonucleotide binding;ATP binding;ATPase activity;ATPase activity, coupled;ATPase activity, coupled to movement of substances;ATPase activity, coupled to transmembrane movement of substances;binding;catalytic activity;hydrolase activity;hydrolase activity, acting on acid anhydrides;hydrolase activity, acting on acid anhyd…	cell part;cytoplasmic part;integral to membrane;integral to mitochondrial membrane;integral to organelle membrane;intracellular membrane-bounded organelle;intracellular organelle;intracellular organelle part;intracellular part;intrinsic to membrane;intrinsic to organelle membrane;membrane;membrane part;membrane-bounded organelle;mitochondrial inner membrane;mitochondrial membrane;mitochondrial me…	ABC transporters	ABC_membrane;ABC_tran			VI	73.9219	1.44063	5	4	5.31469	0	0	1	2																					15.7244	9.88011	10.8443	14.1336	39.0389	15.1046	7.91772
sp|Q9QY30|ABCBB_MOUSE	Abcb11	Q9QY30	27413	8647	Bile salt export pump OS=Mus musculus OX=10090 GN=Abcb11 PE=1 SV=2	bile acid and bile salt transport;canalicular bile acid transport;carboxylic acid transport;cellular process;establishment of localization;monocarboxylic acid transport;organic acid transport;organic substance transport;transmembrane transport;transport	active transmembrane transporter activity;adenyl nucleotide binding;adenyl ribonucleotide binding;ATP binding;ATPase activity;ATPase activity, coupled;ATPase activity, coupled to movement of substances;ATPase activity, coupled to transmembrane movement of substances;bile acid transmembrane transporter activity;binding;canalicular bile acid transmembrane transporter activity;carboxylic acid transm…	apical part of cell;cell junction;cell part;cell-cell junction;extracellular membrane-bounded organelle;extracellular organelle;extracellular region part;extracellular vesicular exosome;integral to membrane;intercellular canaliculus;intrinsic to membrane;membrane;membrane part;membrane-bounded organelle;membrane-bounded vesicle;organelle;vesicle	ABC transporters;Bile secretion	ABC_membrane;ABC_tran				85.2229	9.24125	1	1	1.2869	0	0	0	1
sp|P21447|MDR1A_MOUSE	Abcb1a	P21447	18671	5243	ATP-dependent translocase ABCB1 OS=Mus musculus OX=10090 GN=Abcb1a PE=1 SV=3	anatomical structure development;biological regulation;body fluid secretion;cell cycle process;cell development;cell proliferation;cellular developmental process;cellular hyperosmotic response;cellular hyperosmotic salinity response;cellular process;cellular response to abiotic stimulus;cellular response to alkaloid;cellular response to antibiotic;cellular response to chemical stimulus;cellular r…	active transmembrane transporter activity;adenyl nucleotide binding;adenyl ribonucleotide binding;ATP binding;ATPase activity;ATPase activity, coupled;ATPase activity, coupled to movement of substances;ATPase activity, coupled to transmembrane movement of substances;binding;catalytic activity;drug transmembrane transporter activity;hydrolase activity;hydrolase activity, acting on acid anhydrides;…	apical part of cell;cell junction;cell part;cell surface;cell-cell junction;extracellular membrane-bounded organelle;extracellular organelle;extracellular region part;extracellular vesicular exosome;integral to membrane;intercellular canaliculus;intrinsic to membrane;membrane;membrane part;membrane-bounded organelle;membrane-bounded vesicle;organelle;plasma membrane;vesicle	ABC transporters;Bile secretion	ABC_membrane;ABC_tran		905	V	11.9232	9.04048	11	8	9.01254	1	2	4	3	16.7262	15.6759	15.0868	16.9781	20.2606	19.1926	12.7376	14.0144	14.3886	26.5284	14.0851	14.8135	20.3953	15.7286	21.4621	13.917	13.778	15.5545	19.1827	25.4593	15.4092	14.6507	14.8912	16.1237	23.775	15.2629	13.456
sp|P06795|MDR1B_MOUSE	Abcb1b	P06795	18669	5243	ATP-dependent translocase ABCB1 OS=Mus musculus OX=10090 GN=Abcb1b PE=1 SV=1	cellular process;establishment of localization;transmembrane transport;transport	active transmembrane transporter activity;adenyl nucleotide binding;adenyl ribonucleotide binding;ATP binding;ATPase activity;ATPase activity, coupled;ATPase activity, coupled to movement of substances;ATPase activity, coupled to transmembrane movement of substances;binding;catalytic activity;drug transmembrane transporter activity;hydrolase activity;hydrolase activity, acting on acid anhydrides;…	cell junction;cell part;cell-cell junction;cytoplasmic part;integral to membrane;intercellular canaliculus;intracellular membrane-bounded organelle;intracellular organelle;intracellular part;intrinsic to membrane;membrane;membrane part;membrane-bounded organelle;mitochondrion;organelle;plasma membrane	ABC transporters;Bile secretion	ABC_membrane;ABC_tran		905	IX	567.765	68.6604	42	20	18.3386	7	9	10	3	6.46239	6.44385	6.5945	9.69354	65.4426	14.5658	8.68595	12.4726	13.2329	50.2005	5.56306	6.02056	10.0833	7.54181	66.0298	11.5469	9.03388	11.1908	11.5865	54.6013	5.51134	5.28998	4.87521	8.645	70.6079	13.5806	7.8442
sp|Q61102|ABCB7_MOUSE	Abcb7	Q61102	11306	22	Iron-sulfur clusters transporter ABCB7, mitochondrial OS=Mus musculus OX=10090 GN=Abcb7 PE=1 SV=3	biological regulation;cation homeostasis;cellular cation homeostasis;cellular chemical homeostasis;cellular homeostasis;cellular ion homeostasis;cellular iron ion homeostasis;cellular metal ion homeostasis;cellular process;chemical homeostasis;establishment of localization;homeostatic process;ion homeostasis;iron ion homeostasis;metal ion homeostasis;regulation of biological quality;transmembrane…	active transmembrane transporter activity;adenyl nucleotide binding;adenyl ribonucleotide binding;ATP binding;ATPase activity;ATPase activity, coupled;ATPase activity, coupled to movement of substances;ATPase activity, coupled to transmembrane movement of substances;binding;catalytic activity;hydrolase activity;hydrolase activity, acting on acid anhydrides;hydrolase activity, acting on acid anhyd…	cell part;cytoplasmic part;integral to membrane;intracellular membrane-bounded organelle;intracellular organelle;intracellular organelle part;intracellular part;intrinsic to membrane;membrane;membrane part;membrane-bounded organelle;mitochondrial inner membrane;mitochondrial membrane;mitochondrial part;mitochondrion;organelle;organelle inner membrane;organelle membrane;organelle part	ABC transporters	ABC_membrane;ABC_tran			VI	150.268	6.04314	36	14	23.8032	6	9	7	10	13.8169	12.4593	11.7859	13.0688	37.512	15.2485	10.008	12.2246	16.5507	37.4937	12.165	11.3569	15.3397	11.6625	39.2056	11.0229	11.6784	12.1528	16.262	41.3328	13.3269	10.0562	9.68868	12.9772	43.3543	13.1764	7.83475
sp|Q9CXJ4|MITOS_MOUSE	Abcb8	Q9CXJ4	74610	11194	Mitochondrial potassium channel ATP-binding subunit OS=Mus musculus OX=10090 GN=Abcb8 PE=1 SV=1	cellular process;establishment of localization;transmembrane transport;transport	active transmembrane transporter activity;adenyl nucleotide binding;adenyl ribonucleotide binding;ATP binding;ATPase activity;ATPase activity, coupled;ATPase activity, coupled to movement of substances;ATPase activity, coupled to transmembrane movement of substances;binding;catalytic activity;hydrolase activity;hydrolase activity, acting on acid anhydrides;hydrolase activity, acting on acid anhyd…	cell part;cytoplasmic part;integral to membrane;intracellular membrane-bounded organelle;intracellular non-membrane-bounded organelle;intracellular organelle;intracellular organelle part;intracellular part;intrinsic to membrane;membrane;membrane part;membrane-bounded organelle;mitochondrial inner membrane;mitochondrial membrane;mitochondrial part;mitochondrion;non-membrane-bounded organelle;nucle…	ABC transporters	ABC_membrane;ABC_tran			VI	144.945	4.63766	12	6	9.7629	0	3	2	1											12.7926	10.5101	14.8209	11.8873	39.0332	13.3691	11.8922	12.529	15.3422	38.6289	13.8756	9.20268	9.20676	13.2157	44.0197	14.2864	10.823
sp|O35379|MRP1_MOUSE	Abcc1	O35379	17250	4363	Multidrug resistance-associated protein 1 OS=Mus musculus OX=10090 GN=Abcc1 PE=1 SV=1	metabolic process	active transmembrane transporter activity;adenyl nucleotide binding;adenyl ribonucleotide binding;ATP binding;ATPase activity;ATPase activity, coupled;ATPase activity, coupled to movement of substances;ATPase activity, coupled to transmembrane movement of substances;binding;catalytic activity;hydrolase activity;hydrolase activity, acting on acid anhydrides;hydrolase activity, acting on acid anhyd…	basolateral plasma membrane;cell part;extracellular membrane-bounded organelle;extracellular organelle;extracellular region part;extracellular vesicular exosome;integral to membrane;integral to plasma membrane;intrinsic to membrane;intrinsic to plasma membrane;membrane;membrane part;membrane-bounded organelle;membrane-bounded vesicle;organelle;plasma membrane;plasma membrane part;vesicle	ABC transporters;Vitamin digestion and absorption	ABC_membrane;ABC_tran		230	VI	197.471	5.16282	20	13	11.4529	3	7	3	0	9.25414	10.033	10.7239	13.9588	48.009	11.8234	9.145	11.4365	15.5939	44.983	8.57477	9.24046	15.7691	10.6985	48.088	9.37758	8.57826	10.4234	15.3389	49.2473	7.89959	8.00874	8.50601	13.7021	54.7457	8.74182	6.97703
sp|E9Q236|MRP4_MOUSE	Abcc4	E9Q236	239273	10257	ATP-binding cassette sub-family C member 4 OS=Mus musculus OX=10090 GN=Abcc4 PE=1 SV=1	biological regulation;cellular process;drug transmembrane transport;drug transport;establishment of localization;positive regulation of biological process;positive regulation of cell proliferation;positive regulation of cellular process;positive regulation of smooth muscle cell proliferation;regulation of biological process;regulation of cell proliferation;regulation of cellular process;regulatio…	active transmembrane transporter activity;adenyl nucleotide binding;adenyl ribonucleotide binding;ATP binding;ATPase activity;ATPase activity, coupled;ATPase activity, coupled to movement of substances;ATPase activity, coupled to transmembrane movement of substances;binding;catalytic activity;drug transmembrane transporter activity;hydrolase activity;hydrolase activity, acting on acid anhydrides;…	basolateral plasma membrane;cell part;cytoplasmic part;cytoplasmic vesicle membrane;cytoplasmic vesicle part;integral to membrane;intracellular organelle part;intracellular part;intrinsic to membrane;membrane;membrane part;organelle membrane;organelle part;plasma membrane;plasma membrane part;platelet dense granule membrane;secretory granule membrane;vesicle membrane	ABC transporters;Bile secretion	ABC_membrane;ABC_tran			VI	231.308	2.79018	26	15	11.8491	4	7	4	4	10.7034	10.8266	11.1018	12.6906	45.5092	12.7417	10.211	13.3953	14.6941	41.6916	9.69131	9.72052	14.7603	10.7748	47.0512	10.1816	9.84246	11.5352	14.0971	47.9264	10.1111	8.07429	9.10569	13.051	50.9231	11.6399	8.47511
sp|Q9R1X5|MRP5_MOUSE	Abcc5	Q9R1X5	27416	10057	ATP-binding cassette sub-family C member 5 OS=Mus musculus OX=10090 GN=Abcc5 PE=1 SV=2		active transmembrane transporter activity;adenyl nucleotide binding;adenyl ribonucleotide binding;anion transmembrane transporter activity;ATP binding;ATPase activity;ATPase activity, coupled;ATPase activity, coupled to movement of substances;ATPase activity, coupled to transmembrane movement of substances;binding;catalytic activity;hydrolase activity;hydrolase activity, acting on acid anhydrides…	cell part;integral to membrane;intrinsic to membrane;membrane;membrane part	ABC transporters	ABC_membrane;ABC_tran		87	VI	164.937	3.47874	9	4	3.69081	2	1	2	2	13.5524	12.8112	12.4027	15.7372	33.7975	13.4037	12.5549	12.9242	13.4207	34.6754	9.588	11.6026	16.6556	11.5838	41.0497	10.8881	11.4231	10.202	14.827	43.2425	9.18743	10.2125	9.82766	12.0697	47.8785	11.0164	8.94914
sp|P48410|ABCD1_MOUSE	Abcd1	P48410	11666	215	ATP-binding cassette sub-family D member 1 OS=Mus musculus OX=10090 GN=Abcd1 PE=1 SV=1	carboxylic acid catabolic process;carboxylic acid metabolic process;carboxylic acid transport;catabolic process;cellular catabolic process;cellular component organization;cellular component organization at cellular level;cellular component organization or biogenesis;cellular component organization or biogenesis at cellular level;cellular ketone metabolic process;cellular lipid catabolic process;c…	active transmembrane transporter activity;adenyl nucleotide binding;adenyl ribonucleotide binding;ATP binding;ATPase activity;ATPase activity, coupled;ATPase activity, coupled to movement of substances;ATPase activity, coupled to transmembrane movement of substances;binding;catalytic activity;enzyme binding;fatty acid transporter activity;fatty-acyl group transporter activity;fatty-acyl-CoA trans…	cell part;cytoplasm;cytoplasmic part;integral to membrane;integral to organelle membrane;integral to peroxisomal membrane;intracellular membrane-bounded organelle;intracellular organelle;intracellular organelle part;intracellular part;intrinsic to membrane;intrinsic to organelle membrane;intrinsic to peroxisomal membrane;membrane;membrane part;membrane-bounded organelle;microbody;microbody membra…	ABC transporters;Peroxisome	ABC_membrane_2;ABC_tran			V	28.7544	23.9455	27	9	13.0435	5	7	5	6	18.0233	15.0736	14.3183	15.4066	22.3142	15.8009	11.6061	14.7463	18.4608	35.0676	14.9637	14.1544	16.5368	14.747	26.4137	13.7261	13.982	11.4536	13.1302	42.1061	17.1522	12.8382	12.7838	16.1715	26.8249	14.9163	11.4006
sp|P55096|ABCD3_MOUSE	Abcd3	P55096	19299	5825	ATP-binding cassette sub-family D member 3 OS=Mus musculus OX=10090 GN=Abcd3 PE=1 SV=2	carboxylic acid catabolic process;carboxylic acid metabolic process;catabolic process;cellular catabolic process;cellular component organization;cellular component organization at cellular level;cellular component organization or biogenesis;cellular component organization or biogenesis at cellular level;cellular ketone metabolic process;cellular lipid catabolic process;cellular lipid metabolic pr…	active transmembrane transporter activity;adenyl nucleotide binding;adenyl ribonucleotide binding;ATP binding;ATPase activity;ATPase activity, coupled;ATPase activity, coupled to movement of substances;ATPase activity, coupled to transmembrane movement of substances;binding;catalytic activity;hydrolase activity;hydrolase activity, acting on acid anhydrides;hydrolase activity, acting on acid anhyd…	cell part;cytoplasmic part;integral to membrane;intracellular membrane-bounded organelle;intracellular organelle;intracellular organelle lumen;intracellular organelle part;intracellular part;intrinsic to membrane;membrane;membrane part;membrane-bounded organelle;membrane-enclosed lumen;microbody;microbody lumen;microbody membrane;microbody part;mitochondrial inner membrane;mitochondrial membrane;…	ABC transporters;Peroxisome	ABC_membrane_2;ABC_tran		115	VI	281.238	4.18127	27	12	21.8513	7	2	5	6	10.6584	8.96632	9.33256	11.0632	51.1398	13.2715	8.07168	10.0281	12.603	52.6364	9.88039	8.43091	11.2578	9.2834	53.0787	10.7933	8.15299	9.82377	11.7319	55.1845	11.3831	7.86318	7.91096	11.7996	52.4814	12.3731	7.3969
sp|O89016|ABCD4_MOUSE	Abcd4	O89016	19300	5826	Lysosomal cobalamin transporter ABCD4 OS=Mus musculus OX=10090 GN=Abcd4 PE=1 SV=2	cellular metabolic process;cellular process;cobalamin metabolic process;cofactor metabolic process;heterocycle metabolic process;metabolic process;nitrogen compound metabolic process;porphyrin-containing compound metabolic process;small molecule metabolic process;tetrapyrrole metabolic process;vitamin metabolic process;water-soluble vitamin metabolic process	active transmembrane transporter activity;adenyl nucleotide binding;adenyl ribonucleotide binding;ATP binding;ATPase activity;ATPase activity, coupled;ATPase activity, coupled to movement of substances;ATPase activity, coupled to transmembrane movement of substances;binding;catalytic activity;hydrolase activity;hydrolase activity, acting on acid anhydrides;hydrolase activity, acting on acid anhyd…	cell part;cytoplasmic part;endoplasmic reticulum membrane;endoplasmic reticulum part;integral to membrane;intracellular organelle part;intracellular part;intrinsic to membrane;membrane;membrane part;organelle membrane;organelle part	ABC transporters;Peroxisome	ABC_membrane_2;ABC_tran			VI	53.8831	4.8666	6	5	10.231	0	0	1	1																					17.1528	10.4607	7.25525	15.3338	37.5534	13.0115	10.8694
sp|P61222|ABCE1_MOUSE	Abce1	P61222	24015	6059	ATP-binding cassette sub-family E member 1 OS=Mus musculus OX=10090 GN=Abce1 PE=1 SV=1		adenyl nucleotide binding;adenyl ribonucleotide binding;ATP binding;ATPase activity;binding;catalytic activity;hydrolase activity;hydrolase activity, acting on acid anhydrides;hydrolase activity, acting on acid anhydrides, in phosphorus-containing anhydrides;iron-sulfur cluster binding;metal cluster binding;nucleoside-triphosphatase activity;nucleotide binding;purine nucleotide binding;purine rib…	cell part;cytoplasm;cytoplasmic part;intracellular membrane-bounded organelle;intracellular organelle;intracellular part;membrane;membrane-bounded organelle;mitochondrion;organelle		ABC_tran;Fer4;RLI		1407	VI	309.107	6.25381	132	37	56.5943	16	15	16	15	10.0467	9.14384	10.1444	13.0722	50.2716	12.8588	8.77503	11.7066	15.0505	42.9605	8.13537	7.91903	14.6334	10.1144	52.846	10.3907	10.2125	10.5766	11.0241	49.6422	8.53513	6.5093	7.39043	11.9652	58.6598	10.5897	6.61962
sp|Q6P542|ABCF1_MOUSE	Abcf1	Q6P542	224742	23	ATP-binding cassette sub-family F member 1 OS=Mus musculus OX=10090 GN=Abcf1 PE=1 SV=1	biological regulation;cellular process;positive regulation of biological process;positive regulation of biosynthetic process;positive regulation of cellular biosynthetic process;positive regulation of cellular metabolic process;positive regulation of cellular process;positive regulation of cellular protein metabolic process;positive regulation of macromolecule biosynthetic process;positive regula…	adenyl nucleotide binding;adenyl ribonucleotide binding;ATP binding;ATPase activity;binding;catalytic activity;hydrolase activity;hydrolase activity, acting on acid anhydrides;hydrolase activity, acting on acid anhydrides, in phosphorus-containing anhydrides;nucleic acid binding;nucleoside-triphosphatase activity;nucleotide binding;purine nucleotide binding;purine ribonucleoside triphosphate bind…	cell part;cytoplasm;cytoplasmic part;envelope;intracellular non-membrane-bounded organelle;intracellular organelle;intracellular organelle part;intracellular part;macromolecular complex;membrane;non-membrane-bounded organelle;nuclear envelope;nuclear part;nucleoplasm;organelle;organelle envelope;organelle part;polysomal ribosome;ribonucleoprotein complex;ribosome		ABC_tran			VI	267.004	2.83999	98	35	45.7587	14	16	13	11	11.0528	9.92521	10.3919	12.9095	47.4327	13.2495	8.58621	11.1543	14.7619	45.1445	9.43554	8.79292	13.9412	10.713	49.38	9.01264	8.35864	9.81653	13.1817	55.8231	9.43417	7.31583	7.69069	11.6499	56.149	9.56081	6.24982
sp|Q99LE6|ABCF2_MOUSE	Abcf2	Q99LE6	27407	10061	ATP-binding cassette sub-family F member 2 OS=Mus musculus OX=10090 GN=Abcf2 PE=1 SV=1		adenyl nucleotide binding;adenyl ribonucleotide binding;ATP binding;ATPase activity;binding;catalytic activity;hydrolase activity;hydrolase activity, acting on acid anhydrides;hydrolase activity, acting on acid anhydrides, in phosphorus-containing anhydrides;nucleoside-triphosphatase activity;nucleotide binding;purine nucleotide binding;purine ribonucleoside triphosphate binding;purine ribonucleo…	cell part;cytoplasmic part;intracellular membrane-bounded organelle;intracellular organelle;intracellular part;membrane;membrane-bounded organelle;mitochondrion;organelle		ABC_tran			VI	549.575	17.0594	124	37	44.1083	13	14	19	15	5.47335	6.26069	7.41457	11.5132	65.1034	8.22649	5.87271	10.0128	14.0517	60.9131	4.37986	5.32979	12.1173	7.8502	66.8878	5.91037	5.1867	8.2967	12.4878	67.6343	4.91025	4.46834	5.97673	10.3191	70.6407	7.78663	4.71716
sp|Q8K268|ABCF3_MOUSE	Abcf3	Q8K268	27406	55324	ATP-binding cassette sub-family F member 3 OS=Mus musculus OX=10090 GN=Abcf3 PE=1 SV=1	defense response;defense response to virus;immune effector process;immune system process;multi-organism process;response to biotic stimulus;response to other organism;response to stimulus;response to stress;response to virus	adenyl nucleotide binding;adenyl ribonucleotide binding;ATP binding;ATPase activity;binding;catalytic activity;hydrolase activity;hydrolase activity, acting on acid anhydrides;hydrolase activity, acting on acid anhydrides, in phosphorus-containing anhydrides;nucleoside-triphosphatase activity;nucleotide binding;purine nucleotide binding;purine ribonucleoside triphosphate binding;purine ribonucleo…	cell part;membrane		ABC_tran			VI	267.917	23.6481	50	22	34.9788	11	10	8	6	10.0132	9.52237	10.7811	12.9454	49.1273	13.5965	11.253	15.0515	15.0021	40.6525	8.81773	8.43429	14.3482	10.8643	50.1678	14.6813	11.0555	13.6143	13.7369	41.2239	9.99582	7.32091	8.6407	12.1718	53.9763	17.6197	8.86406
sp|Q7TMS5|ABCG2_MOUSE	Abcg2	Q7TMS5	26357	9429	Broad substrate specificity ATP-binding cassette transporter ABCG2 OS=Mus musculus OX=10090 GN=Abcg2 PE=1 SV=1	cellular metabolic process;cellular nitrogen compound metabolic process;cellular process;cellular response to chemical stimulus;cellular response to corticosteroid stimulus;cellular response to dexamethasone stimulus;cellular response to endogenous stimulus;cellular response to glucocorticoid stimulus;cellular response to hormone stimulus;cellular response to organic substance;cellular response t…	active transmembrane transporter activity;adenyl nucleotide binding;adenyl ribonucleotide binding;ATP binding;ATPase activity;ATPase activity, coupled;ATPase activity, coupled to movement of substances;ATPase activity, coupled to transmembrane movement of substances;binding;catalytic activity;drug transmembrane transporter activity;hydrolase activity;hydrolase activity, acting on acid anhydrides;…	apical plasma membrane;cell part;cytoplasmic part;integral to membrane;intracellular membrane-bounded organelle;intracellular organelle;intracellular organelle part;intracellular part;intrinsic to membrane;membrane;membrane part;membrane-bounded organelle;mitochondrial membrane;mitochondrial part;nuclear part;nucleoplasm;nucleus;organelle;organelle membrane;organelle part;plasma membrane;plasma m…	ABC transporters;Bile secretion	ABC_tran;ABC2_membrane	Abcg5-Abcg2 complex		VI	305.268	6.23803	9	4	6.39269	2	1	0	3	10.9332	8.31193	8.43786	7.80892	57.1609	10.9577	5.51597	9.03643	11.1856	57.4982	7.96795	7.97629	12.4213	6.30109	60.0169	9.61828	7.09143	5.9336	4.91676	65.8363
sp|Q99P81|ABCG3_MOUSE	Abcg3	Q99P81	27405	9429	ATP-binding cassette sub-family G member 3 OS=Mus musculus OX=10090 GN=Abcg3 PE=1 SV=2	establishment of localization;transport	adenyl nucleotide binding;adenyl ribonucleotide binding;ATP binding;ATPase activity;binding;catalytic activity;hydrolase activity;hydrolase activity, acting on acid anhydrides;hydrolase activity, acting on acid anhydrides, in phosphorus-containing anhydrides;nucleoside-triphosphatase activity;nucleotide binding;purine nucleotide binding;purine ribonucleoside triphosphate binding;purine ribonucleo…	cell part;integral to membrane;intrinsic to membrane;membrane part	ABC transporters	ABC_tran;ABC2_membrane			V	12.4162	14.6245	26	12	20.7692	5	6	6	5	19.0486	15.4788	15.6545	16.0222	18.597	18.2865	13.1282	14.5832	16.2131	23.4835	16.6696	15.0296	18.1213	15.0391	21.7091	13.9695	13.854	13.9667	17.6171	28.5925	19.4826	13.5597	11.2187	16.8406	23.2446	16.266	10.1949
sp|Q6PE15|ABHDA_MOUSE	Abhd10	Q6PE15	213012	55347	Palmitoyl-protein thioesterase ABHD10, mitochondrial OS=Mus musculus OX=10090 GN=Abhd10 PE=1 SV=1	carbohydrate catabolic process;carbohydrate metabolic process;catabolic process;cellular carbohydrate catabolic process;cellular carbohydrate metabolic process;cellular metabolic process;cellular process;glucuronoside catabolic process;glucuronoside metabolic process;metabolic process;primary metabolic process	catalytic activity;hydrolase activity;hydrolase activity, acting on glycosyl bonds;hydrolase activity, hydrolyzing O-glycosyl compounds	cell part;cytoplasmic part;cytosol;intracellular membrane-bounded organelle;intracellular organelle;intracellular part;membrane-bounded organelle;mitochondrion;organelle		Abhydrolase_6			VI	92.9471	2.21351	14	5	22.8956	3	5	3	2	14.6165	12.2381	13.0575	14.6627	33.8709	18.5844	11.005	13.0647	14.6991	29.4916	12.636	12.2344	16.3682	13.6526	34.2316	14.5927	13.4061	12.5279	12.4956	35.4847	16.4899	10.779	10.5457	14.7134	35.6618	15.8544	9.67814
sp|Q8K4F5|ABHDB_MOUSE	Abhd11	Q8K4F5	68758	83451	Protein ABHD11 OS=Mus musculus OX=10090 GN=Abhd11 PE=1 SV=1		catalytic activity;hydrolase activity	cell part;cytoplasmic part;intracellular membrane-bounded organelle;intracellular organelle;intracellular part;membrane-bounded organelle;mitochondrion;organelle		Abhydrolase_6			VI	117.331	6.65837	12	6	23.7785	3	3	1	1	16.3153	13.1045	13.7659	13.3394	30.7305	16.5122	11.2841	13.3855	16.458	30.5733	12.5629	14.1698	18.1604	14.0423	30.0023	12.8316	13.3698	12.6105	17.218	34.3432	10.4192	9.15768	9.66291	12.9125	47.5059	17.4042	7.99412
sp|Q99LR1|ABD12_MOUSE	Abhd12	Q99LR1	76192	26090	Lysophosphatidylserine lipase ABHD12 OS=Mus musculus OX=10090 GN=Abhd12 PE=1 SV=2	acylglycerol catabolic process;acylglycerol metabolic process;adult behavior;adult locomotory behavior;adult walking behavior;behavior;catabolic process;cellular catabolic process;cellular lipid catabolic process;cellular lipid metabolic process;cellular metabolic process;cellular process;glycerol ether catabolic process;glycerol ether metabolic process;glycerolipid catabolic process;glycerolipid…	acylglycerol lipase activity;carboxylic ester hydrolase activity;catalytic activity;hydrolase activity;hydrolase activity, acting on ester bonds;lipase activity	alpha-amino-3-hydroxy-5-methyl-4-isoxazolepropionic acid selective glutamate receptor complex;cell part;cytoplasmic part;integral to membrane;intracellular membrane-bounded organelle;intracellular organelle;intracellular part;intrinsic to membrane;ionotropic glutamate receptor complex;macromolecular complex;membrane part;membrane-bounded organelle;mitochondrion;organelle;plasma membrane part;prot…		Abhydrolase_5			VI	87.7279	5.9491	15	6	19.3467	2	6	2	1	16.1722	12.106	12.2989	12.0613	35.2684	15.2673	11.8802	13.8707	18.9754	31.8175	14.3385	13.3735	17.2332	13.6741	29.3028	12.7648	13.1369	13.3492	17.6406	34.4007	17.7132	11.6769	7.63682	15.2877	35.0011	15.4918	9.4434
sp|Q80UX8|ABHDD_MOUSE	Abhd13	Q80UX8	68904	84945	Protein ABHD13 OS=Mus musculus OX=10090 GN=Abhd13 PE=2 SV=1		catalytic activity;hydrolase activity	cell part;integral to membrane;intrinsic to membrane;membrane;membrane part		Abhydrolase_5			VI	172.309	6.92614	5	3	7.71513	1	1	2	1	11.8639	13.627	10.8776	16.3583	36.598	15.0991	10.4778	13.9945	14.5084	35.9408	9.23788	10.6805	16.9004	11.2433	43.5662	7.32566	8.92591	12.9399	14.0174	49.2204	10.1538	8.53819	9.07691	13.0094	49.5208	10.2919	6.62272
sp|Q8VCR7|ABHEB_MOUSE	Abhd14b	Q8VCR7	76491	84836	Protein ABHD14B OS=Mus musculus OX=10090 GN=Abhd14b PE=1 SV=1	biological regulation;metabolic process;positive regulation of biological process;positive regulation of biosynthetic process;positive regulation of cellular biosynthetic process;positive regulation of cellular metabolic process;positive regulation of cellular process;positive regulation of gene expression;positive regulation of macromolecule biosynthetic process;positive regulation of macromolec…	catalytic activity;hydrolase activity	cell part;cytoplasm;cytoplasmic part;cytosol;extracellular membrane-bounded organelle;extracellular organelle;extracellular region part;extracellular vesicular exosome;intracellular membrane-bounded organelle;intracellular non-membrane-bounded organelle;intracellular organelle;intracellular organelle part;intracellular part;membrane-bounded organelle;membrane-bounded vesicle;non-membrane-bounded …		Abhydrolase_5			V	36.0359	11.1928	7	3	15.7143	2	1	2	1	18.7097	13.3878	17.169	15.3767	22.99	17.3379	13.6332	13.7451	16.5573	22.0976	16.5048	11.8903	21.0088	20.3659	18.1326	14.5208	7.09106	7.8877	28.8471	28.5467	17.037	11.0854	10.5785	15.3971	31.8014	18.2381	8.2093
sp|Q5F2F2|ABH15_MOUSE	Abhd15	Q5F2F2	67477	116236	Protein ABHD15 OS=Mus musculus OX=10090 GN=Abhd15 PE=1 SV=1		catalytic activity;hydrolase activity	cell part;extracellular region;membrane		Abhydrolase_6				2.29357	1.65298	5	4	9.80392	0	3	0	0											16.1996	14.968	19.343	15.605	20.0775	14.1777	14.7677	15.5923	17.3537	23.2193
sp|Q9Z1Q2|ABHGA_MOUSE	Abhd16a	Q9Z1Q2	193742	7920	Phosphatidylserine lipase ABHD16A OS=Mus musculus OX=10090 GN=Abhd16a PE=1 SV=3		catalytic activity;hydrolase activity	cell part;integral to membrane;intrinsic to membrane;membrane part		Abhydrolase_5			VI	58.3972	4.22281	18	10	15.5914	3	4	3	5	16.6679	14.8386	13.4299	15.4778	26.8668	17.1266	12.1058	13.1648	16.7167	28.4604	13.8143	13.1333	18.5329	13.6178	29.4745	11.1088	11.3482	12.9116	15.0605	41.3304	15.2439	11.9052	12.5695	14.9351	32.1294	14.5826	10.8579
sp|Q7M759|AB17B_MOUSE	Abhd17b	Q7M759	226016	51104	Alpha/beta hydrolase domain-containing protein 17B OS=Mus musculus OX=10090 GN=Abhd17b PE=1 SV=1		catalytic activity;hydrolase activity	cell part;extracellular region;membrane		Abhydrolase_5			VI	137.647	1.94282	12	7	39.9306	1	2	2	3	12.8934	12.1621	11.9139	14.1992	37.3037	13.2998	11.5761	12.2976	15.0724	38.2969	11.3175	11.6068	15.5753	12.474	38.9257	11.0218	11.0372	13.0536	14.3106	43.2255	13.1216	10.112	9.88592	14.046	42.0099	14.0389	9.28868
sp|Q9DBL9|ABHD5_MOUSE	Abhd5	Q9DBL9	67469	51099	1-acylglycerol-3-phosphate O-acyltransferase ABHD5 OS=Mus musculus OX=10090 GN=Abhd5 PE=1 SV=1	biological regulation;biosynthetic process;carboxylic acid biosynthetic process;carboxylic acid metabolic process;cell differentiation;cellular biosynthetic process;cellular developmental process;cellular ketone metabolic process;cellular lipid metabolic process;cellular metabolic process;cellular process;developmental process;fatty acid metabolic process;glycerolipid biosynthetic process;glycero…	1-acylglycerol-3-phosphate O-acyltransferase activity;acylglycerol O-acyltransferase activity;catalytic activity;lysophosphatidic acid acyltransferase activity;lysophospholipid acyltransferase activity;O-acyltransferase activity;transferase activity;transferase activity, transferring acyl groups;transferase activity, transferring acyl groups other than amino-acyl groups	cell part;cytoplasm;cytoplasmic part;cytosol;intracellular membrane-bounded organelle;intracellular organelle;intracellular part;lipid particle;membrane-bounded organelle;nucleus;organelle		Abhydrolase_6				225.853	6.71706	5	2	9.40171	1	0	0	2	6.19589	7.76097	5.10404	7.27332	68.3927	21.7996	0	0	0.0649086	78.1355
sp|Q8R2Y0|ABHD6_MOUSE	Abhd6	Q8R2Y0	66082	57406	Monoacylglycerol lipase ABHD6 OS=Mus musculus OX=10090 GN=Abhd6 PE=1 SV=1	acylglycerol catabolic process;acylglycerol metabolic process;biological regulation;catabolic process;cellular catabolic process;cellular lipid catabolic process;cellular lipid metabolic process;cellular metabolic process;cellular process;glycerol ether catabolic process;glycerol ether metabolic process;glycerolipid catabolic process;glycerolipid metabolic process;lipid catabolic process;lipid me…	acylglycerol lipase activity;carboxylic ester hydrolase activity;catalytic activity;hydrolase activity;hydrolase activity, acting on ester bonds;lipase activity;phospholipase activity	alpha-amino-3-hydroxy-5-methyl-4-isoxazolepropionic acid selective glutamate receptor complex;cell part;cytoplasmic part;extracellular membrane-bounded organelle;extracellular organelle;extracellular region part;extracellular vesicular exosome;integral to membrane;intracellular membrane-bounded organelle;intracellular organelle;intracellular part;intrinsic to membrane;ionotropic glutamate recepto…		Abhydrolase_6		140	VI	118.673	19.2518	15	9	32.4405	3	2	4	2	14.4231	12.6318	11.8675	14.3643	34.5362	14.8463	11.6025	15.0265	18.6238	38.6989	11.2251	11.2252	15.689	12.0482	39.429	10.2618	7.32296	10.2531	10.7254	60.0342	13.9977	10.3267	8.81723	14.9253	40.4419	16.8137	7.55222
sp|Q8CBW3-4|ABI1-4_MOUSE	Abi1	Q8CBW3-4			Isoform of Q8CBW3, Isoform 4 of Abl interactor 1 OS=Mus musculus OX=10090 GN=Abi1 PE=1 SV=3	anatomical structure development;anatomical structure formation involved in morphogenesis;anatomical structure morphogenesis;anterior/posterior pattern specification;biological regulation;cell development;cell part morphogenesis;cell projection morphogenesis;cell projection organization;cellular component morphogenesis;cellular component organization;cellular component organization at cellular le…	binding;enzyme activator activity;enzyme regulator activity;kinase activator activity;kinase regulator activity;protein binding;protein complex binding;protein kinase activator activity;protein kinase regulator activity;protein tyrosine kinase activator activity	cell junction;cell leading edge;cell part;cell projection;cell projection part;cytoplasmic part;cytoskeletal part;cytoskeleton;extracellular membrane-bounded organelle;extracellular organelle;extracellular region part;extracellular vesicular exosome;filopodium;growth cone;intracellular;intracellular membrane-bounded organelle;intracellular non-membrane-bounded organelle;intracellular organelle;in…		Abi_HHR;SH3_1	Abi1-Wasl complex;Sos1-Abi1-Eps8 complex;Wave-2 complex;Wave-2 complex (Rac-activated)		VI	82.8794	0.92399	31	11	30.1053	4	6	7	6	15.4507	13.4351	14.9953	14.8767	29.7626	14.6112	12.7137	15.0645	16.8498	28.2775	12.6867	12.2908	18.2382	14.0033	32.108	11.6658	11.9414	14.3553	16.4152	33.9919	15.0697	10.4307	11.4822	14.618	36.427	13.8611	10.9956
sp|P62484|ABI2_MOUSE	Abi2	P62484	329165	10152	Abl interactor 2 OS=Mus musculus OX=10090 GN=Abi2 PE=1 SV=1	actin cytoskeleton organization;actin filament organization;actin filament-based process;actin polymerization or depolymerization;anatomical structure development;behavior;biological regulation;camera-type eye development;cell migration;cell motility;cell projection organization;cellular component movement;cellular component organization;cellular component organization at cellular level;cellular …	binding;enzyme binding;proline-rich region binding;protein binding;protein complex binding;protein domain specific binding;SH3 domain binding;ubiquitin protein ligase binding	adherens junction;anchoring junction;cell junction;cell part;cell projection;cell-cell adherens junction;cell-cell junction;cytoplasmic part;cytoskeleton;cytosol;dendrite;filopodium;intracellular non-membrane-bounded organelle;intracellular organelle;intracellular part;lamellipodium;macromolecular complex;neuron projection;non-membrane-bounded organelle;organelle;protein complex;SCAR complex	Regulation of actin cytoskeleton	Abi_HHR;SH3_9		162	VI	79.4514	0.329744	13	4	10.0897	1	5	4	0	14.7885	12.6708	14.0021	16.4042	30.9668	14.631	12.86	17.2101	14.8698	28.6625	12.062	11.1921	16.2094	12.6891	38.1888	12.1647	11.456	13.1116	13.7355	39.5529	14.875	9.88186	11.395	14.2342	37.938	14.4965	10.9406
sp|Q8BYZ1|ABI3_MOUSE	Abi3	Q8BYZ1	66610	51225	ABI gene family member 3 OS=Mus musculus OX=10090 GN=Abi3 PE=1 SV=3	biological regulation;regulation of biological process;regulation of cell migration;regulation of cell motility;regulation of cellular component movement;regulation of cellular process;regulation of localization;regulation of locomotion		cell part;cell projection;cytoplasm;intracellular;intracellular part;lamellipodium;membrane		Abi_HHR;SH3_9			V	19.61	0.138196	20	8	28.0654	4	2	5	3	19.0116	15.625	16.9973	15.3734	19.86	18.2113	13.7778	15.4148	16.9599	19.2775	14.9858	14.9683	19.8336	15.9687	21.4851	15.5763	14.5819	16.2861	15.4637	23.0558	20.1967	11.4351	13.8287	15.9063	23.698	19.3405	12.2651
sp|Q80ZQ9|ABITM_MOUSE	Abitram	Q80ZQ9	230234	54942	Protein Abitram OS=Mus musculus OX=10090 GN=Abitram PE=1 SV=2			cell part;intracellular organelle part;intracellular part;nuclear body;nuclear part;nuclear speck;nucleoplasm part;organelle part		GCV_H		760	VI	179.32	4.05911	20	8	58.5492	3	3	3	0	11.4946	10.2197	12.6492	12.4772	44.1389	9.87387	8.99314	12.5784	12.9079	49.7221	10.0318	9.13046	14.7486	10.6756	47.7576	8.70695	8.33911	9.84727	12.3024	54.3	11.0781	7.95157	7.70021	11.9174	52.4688	9.75578	6.81735
sp|P00520|ABL1_MOUSE	Abl1	P00520	11350	25	Tyrosine-protein kinase ABL1 OS=Mus musculus OX=10090 GN=Abl1 PE=1 SV=3	actin cytoskeleton organization;actin filament branching;actin filament organization;actin filament-based process;activated T cell proliferation;activation of immune response;alpha-beta T cell activation;alpha-beta T cell differentiation;anatomical structure development;anatomical structure morphogenesis;antigen receptor-mediated signaling pathway;apoptosis;astrocyte differentiation;autophagy;B c…	actin binding;actin filament binding;adenyl nucleotide binding;adenyl ribonucleotide binding;ATP binding;binding;catalytic activity;cation binding;cytoskeletal protein binding;DNA binding;enzyme binding;ion binding;kinase activity;kinase binding;magnesium ion binding;manganese ion binding;metal ion binding;mitogen-activated protein kinase binding;non-membrane spanning protein tyrosine kinase acti…	actin cytoskeleton;cell leading edge;cell part;cell projection;cytoplasm;cytoplasmic part;cytoskeleton;cytosol;extrinsic to internal side of plasma membrane;extrinsic to membrane;extrinsic to plasma membrane;intracellular membrane-bounded organelle;intracellular non-membrane-bounded organelle;intracellular organelle;intracellular organelle part;intracellular part;membrane part;membrane-bounded or…	Axon guidance;Cell cycle;Chronic myeloid leukemia;ErbB signaling pathway;Neurotrophin signaling pathway;Pathogenic Escherichia coli infection;Pathways in cancer;Shigellosis;Viral myocarditis	F_actin_bind;Pkinase_Tyr;SH2;SH3_1	Cdk5-c-Abl-Cables complex;Ternary complex (Abl1, Dok1, Nck1)	2	VI	34.4449	3.9158	5	5	6.67854	0	2	0	1											13.6718	13.0689	17.2174	13.5833	30.7178	16.6088	10.75	13.0818	13.775	36.7161
sp|Q4JIM5|ABL2_MOUSE	Abl2	Q4JIM5	11352	27	Tyrosine-protein kinase ABL2 OS=Mus musculus OX=10090 GN=Abl2 PE=1 SV=1	actin cytoskeleton organization;actin filament bundle assembly;actin filament organization;actin filament-based process;alpha-beta T cell activation;alpha-beta T cell differentiation;anatomical structure morphogenesis;associative learning;astrocyte differentiation;behavior;Bergmann glial cell differentiation;biological regulation;calcium ion homeostasis;cation homeostasis;cell activation;cell com…	adenyl nucleotide binding;adenyl ribonucleotide binding;ATP binding;binding;catalytic activity;cation binding;ion binding;kinase activity;magnesium ion binding;manganese ion binding;metal ion binding;non-membrane spanning protein tyrosine kinase activity;nucleotide binding;phosphotransferase activity, alcohol group as acceptor;protein binding;protein kinase activity;protein tyrosine kinase activi…	actin cytoskeleton;cell part;cell projection;cell projection part;cytoplasmic membrane-bounded vesicle;cytoplasmic part;cytoplasmic vesicle;cytoskeleton;dendritic spine;extrinsic to internal side of plasma membrane;extrinsic to membrane;extrinsic to plasma membrane;intracellular membrane-bounded organelle;intracellular non-membrane-bounded organelle;intracellular organelle;intracellular part;lame…		F_actin_bind;Pkinase_Tyr;SH2;SH3_1		59	VI	88.385	8.30739	3	2	1.77665	1	0	0	2	12.1926	10.2107	11.7739	13.8601	42.9013	12.6182	10.0276	18.6097	18.1194	40.6251
sp|Q8K4G5|ABLM1_MOUSE	Ablim1	Q8K4G5	226251	3983	Actin-binding LIM protein 1 OS=Mus musculus OX=10090 GN=Ablim1 PE=1 SV=1	anatomical structure formation involved in morphogenesis;axon guidance;biological regulation;cell projection assembly;cell projection organization;cellular component assembly;cellular component assembly at cellular level;cellular component assembly involved in morphogenesis;cellular component organization;cellular component organization at cellular level;cellular component organization or biogene…	actin binding;binding;cation binding;cytoskeletal protein binding;ion binding;metal ion binding;protein binding;transition metal ion binding;zinc ion binding	actin cytoskeleton;actin filament bundle;actomyosin;cell part;cell projection;cytoplasm;cytoskeletal part;cytoskeleton;intracellular non-membrane-bounded organelle;intracellular organelle;intracellular organelle part;intracellular part;lamellipodium;non-membrane-bounded organelle;organelle;organelle part;stress fiber	Axon guidance	LIM;VHP			V	43.2126	6.78509	67	18	25.2033	9	11	16	9	18.5369	14.5706	15.436	15.0965	23.099	16.2823	13.4788	16.3769	17.8236	20.8438	13.4613	13.8543	18.1832	13.9689	27.5072	14.8183	14.6861	16.9529	15.8413	24.744	16.7756	11.694	12.8896	14.7265	30.2225	15.7684	12.5587
sp|Q5SSL4|ABR_MOUSE	Abr	Q5SSL4	109934	29	Active breakpoint cluster region-related protein OS=Mus musculus OX=10090 GN=Abr PE=1 SV=1	actin cytoskeleton organization;actin filament-based process;anatomical structure development;anatomical structure morphogenesis;biological regulation;brain development;cellular component organization;cellular component organization at cellular level;cellular component organization or biogenesis;cellular component organization or biogenesis at cellular level;cellular process;cellular response to …	enzyme activator activity;enzyme regulator activity;GTPase activator activity;GTPase regulator activity;guanyl-nucleotide exchange factor activity;nucleoside-triphosphatase regulator activity;Ras guanyl-nucleotide exchange factor activity;Rho guanyl-nucleotide exchange factor activity;small GTPase regulator activity	cell part;cytoplasmic part;cytosol;intracellular part;membrane;plasma membrane		C2;PH;RhoGAP;RhoGEF			V	9.42601	14.8447	23	14	16.8801	5	3	6	4	18.8248	16.0035	17.3267	16.2234	17.4502	13.117	15.7824	17.4869	17.0766	25.2245	14.4753	14.128	19.3467	14.5435	24.9421	13.0606	14.569	16.3718	15.7232	30.7126	21.1559	13.616	11.8123	16.5194	20.2734	14.1609	15.0168
sp|Q4KML4|ABRAL_MOUSE	Abracl	Q4KML4	73112	58527	Costars family protein ABRACL OS=Mus musculus OX=10090 GN=Abracl PE=1 SV=1					Costars			V	74.7036	9.11218	8	2	27.1605	1	0	1	2	17.0745	14.6132	12.6874	13.7279	31.5274	9.70944	14.1084	12.9059	20.6904	28.7815											20.6332	10.6926	6.31403	15.014	34.6812	17.2836	10.5426
sp|Q8BPZ8|ABRX1_MOUSE	Abraxas1	Q8BPZ8	70681	84142	BRCA1-A complex subunit Abraxas 1 OS=Mus musculus OX=10090 GN=Abraxas1 PE=1 SV=1	biological regulation;cell cycle checkpoint;cellular component organization;cellular component organization at cellular level;cellular component organization or biogenesis;cellular component organization or biogenesis at cellular level;cellular macromolecule metabolic process;cellular metabolic process;cellular nitrogen compound metabolic process;cellular process;cellular response to stimulus;cel…	binding;polyubiquitin binding;protein binding;small conjugating protein binding;ubiquitin binding	BRCA1-A complex;cell part;intracellular membrane-bounded organelle;intracellular organelle;intracellular organelle part;intracellular part;macromolecular complex;membrane-bounded organelle;nuclear part;nucleus;organelle;organelle part;protein complex					V	44.7695	1.53418	22	11	27.5184	4	2	6	4	15.876	14.2571	14.1247	14.7411	26.6405	16.872	13.7533	15.1653	16.1681	23.8429	14.5322	14.3148	16.7048	14.2396	28.5654	13.3526	14.0242	15.5667	12.2315	31.3676	17.3861	12.7154	10.7061	16.0409	29.1349	16.4594	11.1497
sp|Q3TCJ1|ABRX2_MOUSE	Abraxas2	Q3TCJ1	109359	23172	BRISC complex subunit Abraxas 2 OS=Mus musculus OX=10090 GN=Abraxas2 PE=1 SV=1	cellular process;cellular response to cold;cellular response to freezing;cellular response to stimulus;cellular response to stress;response to abiotic stimulus;response to cold;response to freezing;response to stimulus;response to stress;response to temperature stimulus	binding;polyubiquitin binding;protein binding;small conjugating protein binding;ubiquitin binding	BRISC complex;cell part;cytoplasm;intracellular membrane-bounded organelle;intracellular organelle;intracellular organelle part;intracellular part;macromolecular complex;membrane-bounded organelle;nuclear part;nucleus;organelle;organelle part;protein complex				237	VI	78.0445	0.693748	26	10	23.3735	4	5	6	5	15.4478	13.5815	15.4038	15.0946	28.8171	15.3462	11.8795	14.9027	16.7143	29.2709	13.2098	11.8503	18.8391	13.1437	32.4157	13.799	14.1408	14.0466	12.7324	33.1632	15.2788	10.6885	11.2973	15.6187	35.0676	15.0744	9.35391
sp|Q9QYL7|ABT1_MOUSE	Abt1	Q9QYL7	30946	29777	Activator of basal transcription 1 OS=Mus musculus OX=10090 GN=Abt1 PE=2 SV=1	biological regulation;biosynthetic process;cell differentiation;cell differentiation in spinal cord;cellular biosynthetic process;cellular component assembly;cellular component assembly at cellular level;cellular component organization;cellular component organization at cellular level;cellular component organization or biogenesis;cellular component organization or biogenesis at cellular level;cel…	binding;DNA binding;nucleic acid binding;nucleotide binding;RNA binding	cell part;intracellular non-membrane-bounded organelle;intracellular organelle;intracellular organelle part;intracellular part;macromolecular complex;non-membrane-bounded organelle;nuclear part;nucleolus;nucleoplasm part;organelle;organelle part;protein complex;transcription factor complex				1	IX	334.006	64.7617	18	7	28.9963	5	2	4	3	8.50777	8.51297	8.16966	12.6253	54.628	18.5551	10.5972	14.6533	15.7514	40.4429	7.14252	8.11516	11.3618	8.98993	57.7525	17.6622	14.7762	12.0186	13.9988	41.5442	9.27435	7.75273	8.84371	13.7045	53.2073	17.5337	7.28336
sp|Q7TQI7|ABTB2_MOUSE	Abtb2	Q7TQI7	99382	25841	Ankyrin repeat and BTB/POZ domain-containing protein 2 OS=Mus musculus OX=10090 GN=Abtb2 PE=1 SV=1			cell part;intracellular membrane-bounded organelle;intracellular organelle;intracellular organelle part;intracellular part;membrane-bounded organelle;nuclear part;nucleoplasm;nucleus;organelle;organelle part		Ank;Ank_2;BTB			VI	143.762	1.9555	10	6	9.76562	1	2	2	1	12.0771	13.0325	12.5475	16.1061	36.7065	14.3856	11.3303	14.0587	15.7045	34.4759	9.97384	9.1172	17.5638	12.3088	42.1188	13.1541	11.4575	12.1149	13.8246	45.6679	10.9368	9.33759	11.7264	16.1595	41.5223	16.2107	9.85169
sp|Q921H8|THIKA_MOUSE	Acaa1a	Q921H8	113868	30	3-ketoacyl-CoA thiolase A, peroxisomal OS=Mus musculus OX=10090 GN=Acaa1a PE=1 SV=1	bile acid metabolic process;carboxylic acid catabolic process;carboxylic acid metabolic process;catabolic process;cellular catabolic process;cellular ketone metabolic process;cellular lipid catabolic process;cellular lipid metabolic process;cellular metabolic process;cellular process;fatty acid beta-oxidation;fatty acid catabolic process;fatty acid metabolic process;fatty acid oxidation;lipid cat…	acetyl-CoA C-acetyltransferase activity;acetyl-CoA C-acyltransferase activity;acetyltransferase activity;acyl-CoA oxidase activity;C-acetyltransferase activity;C-acyltransferase activity;catalytic activity;oxidoreductase activity;oxidoreductase activity, acting on the CH-CH group of donors;oxidoreductase activity, acting on the CH-CH group of donors, oxygen as acceptor;palmitoyl-CoA oxidase activ…	cell part;cytoplasmic part;intracellular membrane-bounded organelle;intracellular organelle;intracellular part;membrane;membrane-bounded organelle;microbody;mitochondrion;organelle;peroxisome	Benzoate degradation;Biosynthesis of unsaturated fatty acids;Fatty acid metabolism;Peroxisome;PPAR signaling pathway;Valine, leucine and isoleucine degradation	Thiolase_C;Thiolase_N			VI	75.533	1.51984	81	20	62.9717	8	16	12	14	16.6605	13.812	13.2127	14.2204	29.1196	18.5635	12.4079	13.9974	15.6232	25.8224	13.5555	13.3766	17.0182	13.7704	30.2584	13.093	13.1443	13.9393	14.9418	34.1454	15.9263	11.3852	10.6249	14.2117	34.6765	17.0408	10.4308
sp|Q8BWT1|THIM_MOUSE	Acaa2	Q8BWT1	52538	10449	3-ketoacyl-CoA thiolase, mitochondrial OS=Mus musculus OX=10090 GN=Acaa2 PE=1 SV=3	carboxylic acid metabolic process;cellular ketone metabolic process;cellular lipid metabolic process;cellular metabolic process;cellular process;cellular response to chemical stimulus;cellular response to hypoxia;cellular response to oxygen levels;cellular response to stimulus;cellular response to stress;fatty acid metabolic process;lipid metabolic process;metabolic process;monocarboxylic acid me…	acetyl-CoA C-acyltransferase activity;C-acyltransferase activity;catalytic activity;transferase activity;transferase activity, transferring acyl groups;transferase activity, transferring acyl groups other than amino-acyl groups	cell part;cytoplasmic part;extracellular membrane-bounded organelle;extracellular organelle;extracellular region part;extracellular vesicular exosome;intracellular membrane-bounded organelle;intracellular organelle;intracellular organelle part;intracellular part;membrane;membrane-bounded organelle;membrane-bounded vesicle;mitochondrial inner membrane;mitochondrial membrane;mitochondrial part;mito…	Benzoate degradation;Fatty acid elongation in mitochondria;Fatty acid metabolism;Valine, leucine and isoleucine degradation	Thiolase_C;Thiolase_N		123	V	16.3982	1.21259	186	39	80.6045	23	28	24	23	18.1484	15.3494	15.2957	15.3837	21.1424	19.4442	13.3543	15.8008	17.1728	18.7664	16.2703	14.7609	19.3743	15.0411	20.2785	17.5731	16.6846	16.0041	13.5274	20.7436	18.6604	12.5858	13.3092	16.4018	24.2775	19.5771	11.9911
sp|Q5SWU9|ACACA_MOUSE	Acaca	Q5SWU9	107476	31	Acetyl-CoA carboxylase 1 OS=Mus musculus OX=10090 GN=Acaca PE=1 SV=1	acetyl-CoA metabolic process;anatomical structure homeostasis;biological regulation;biosynthetic process;carboxylic acid biosynthetic process;carboxylic acid metabolic process;cellular biosynthetic process;cellular component assembly;cellular component organization;cellular component organization or biogenesis;cellular ketone metabolic process;cellular lipid metabolic process;cellular metabolic p…	acetyl-CoA carboxylase activity;adenyl nucleotide binding;adenyl ribonucleotide binding;ATP binding;binding;biotin carboxylase activity;catalytic activity;cation binding;CoA carboxylase activity;ion binding;ligase activity;ligase activity, forming carbon-carbon bonds;ligase activity, forming carbon-nitrogen bonds;metal ion binding;nucleotide binding;purine nucleotide binding;purine ribonucleoside…	actin cytoskeleton;cell part;cytoplasm;cytoplasmic part;cytoskeleton;cytosol;extracellular membrane-bounded organelle;extracellular organelle;extracellular region part;extracellular vesicular exosome;intracellular membrane-bounded organelle;intracellular non-membrane-bounded organelle;intracellular organelle;intracellular organelle part;intracellular part;membrane-bounded organelle;membrane-bound…	Fatty acid biosynthesis;Insulin signaling pathway;Propanoate metabolism;Pyruvate metabolism	ACC_central;Biotin_carb_C;Biotin_lipoyl;Carboxyl_trans;CPSase_L_chain;CPSase_L_D2		544	IX	571.362	48.5556	155	61	30.4904	22	23	25	19	6.21732	5.65743	6.34915	9.87955	67.472	12.3193	7.77714	10.7944	13.1203	55.597	5.50183	5.35722	10.4539	7.38233	66.8949	10.6279	7.89141	10.2189	11.3888	58.3827	5.84295	4.07529	4.84164	9.0371	72.0625	13.0484	6.70878
sp|Q8K370|ACD10_MOUSE	Acad10	Q8K370	71985	80724	Acyl-CoA dehydrogenase family member 10 OS=Mus musculus OX=10090 GN=Acad10 PE=1 SV=1		acyl-CoA dehydrogenase activity;binding;catalytic activity;coenzyme binding;cofactor binding;flavin adenine dinucleotide binding;hydrolase activity;oxidoreductase activity;oxidoreductase activity, acting on the CH-CH group of donors;transferase activity;transferase activity, transferring phosphorus-containing groups	cell part;cytoplasmic part;intracellular membrane-bounded organelle;intracellular organelle;intracellular part;membrane-bounded organelle;mitochondrion;organelle		Acyl-CoA_dh_1;Acyl-CoA_dh_M;Acyl-CoA_dh_N;APH;HAD_2			V	15.48	3.31118	33	16	17.5865	2	5	8	3	19.0243	16.092	16.0311	14.6448	19.1374	18.8012	13.5803	15.6281	18.1946	17.3559	16.5238	14.7711	19.5047	16.0065	19.5026	16.3866	15.9614	15.1647	18.3171	19.5472	18.8787	13.6748	10.8887	16.1813	25.7081	18.9618	12.0956
sp|Q80XL6|ACD11_MOUSE	Acad11	Q80XL6	102632	84129	Acyl-CoA dehydrogenase family member 11 OS=Mus musculus OX=10090 GN=Acad11 PE=1 SV=2	carboxylic acid catabolic process;carboxylic acid metabolic process;catabolic process;cellular catabolic process;cellular ketone metabolic process;cellular lipid catabolic process;cellular lipid metabolic process;cellular metabolic process;cellular process;fatty acid beta-oxidation;fatty acid beta-oxidation using acyl-CoA dehydrogenase;fatty acid catabolic process;fatty acid metabolic process;fat…	acyl-CoA dehydrogenase activity;binding;catalytic activity;coenzyme binding;cofactor binding;flavin adenine dinucleotide binding;long-chain-acyl-CoA dehydrogenase activity;medium-chain-acyl-CoA dehydrogenase activity;oxidoreductase activity;oxidoreductase activity, acting on the CH-CH group of donors;transferase activity;transferase activity, transferring phosphorus-containing groups;very long-ch…	cell part;cytoplasmic part;intracellular membrane-bounded organelle;intracellular organelle;intracellular organelle part;intracellular part;membrane;membrane-bounded organelle;microbody;mitochondrial membrane;mitochondrial part;mitochondrion;nucleus;organelle;organelle membrane;organelle part;peroxisome		Acyl-CoA_dh_1;Acyl-CoA_dh_M;Acyl-CoA_dh_N;APH		602	VI	120.237	4.5373	11	7	12.3235	0	2	1	0											9.66896	9.36575	13.7117	11.2446	47.4116	11.2789	11.534	14.001	16.3476	44.138	12.1676	9.28658	10.4175	10.7968	47.0649	14.4261	5.88787
sp|Q9D7B6|ACAD8_MOUSE	Acad8	Q9D7B6	66948	27034	Isobutyryl-CoA dehydrogenase, mitochondrial OS=Mus musculus OX=10090 GN=Acad8 PE=1 SV=2	amine catabolic process;amine metabolic process;branched chain family amino acid catabolic process;branched chain family amino acid metabolic process;carboxylic acid catabolic process;carboxylic acid metabolic process;catabolic process;cellular amine metabolic process;cellular amino acid catabolic process;cellular amino acid metabolic process;cellular catabolic process;cellular ketone metabolic p…	acyl-CoA dehydrogenase activity;binding;catalytic activity;coenzyme binding;cofactor binding;flavin adenine dinucleotide binding;oxidoreductase activity;oxidoreductase activity, acting on the CH-CH group of donors	cell part;cytoplasmic part;intracellular membrane-bounded organelle;intracellular organelle;intracellular part;membrane-bounded organelle;mitochondrion;organelle	Valine, leucine and isoleucine degradation	Acyl-CoA_dh_1;Acyl-CoA_dh_M;Acyl-CoA_dh_N		542	V	56.5051	1.08955	20	13	27.845	4	5	3	2	17.1048	14.3128	14.162	14.8905	26.4565	17.642	11.8049	17.567	16.2698	23.801	14.8364	12.887	16.3593	14.0565	29.4065	14.2305	14.954	13.6556	15.7883	29.1333	17.8652	10.9798	11.7355	15.496	31.2909	19.5013	10.3741
sp|Q8JZN5|ACAD9_MOUSE	Acad9	Q8JZN5	229211	28976	Complex I assembly factor ACAD9, mitochondrial OS=Mus musculus OX=10090 GN=Acad9 PE=1 SV=2	cellular component assembly;cellular component assembly at cellular level;cellular component biogenesis;cellular component organization;cellular component organization at cellular level;cellular component organization or biogenesis;cellular component organization or biogenesis at cellular level;cellular macromolecular complex assembly;cellular macromolecular complex subunit organization;cellular …	acyl-CoA dehydrogenase activity;binding;catalytic activity;coenzyme binding;cofactor binding;flavin adenine dinucleotide binding;oxidoreductase activity;oxidoreductase activity, acting on the CH-CH group of donors	cell part;cell projection;cytoplasmic part;dendrite;intracellular membrane-bounded organelle;intracellular organelle;intracellular part;membrane-bounded organelle;mitochondrion;neuron projection;nucleus;organelle	Geraniol degradation;Naphthalene degradation	Acyl-CoA_dh_1;Acyl-CoA_dh_M;Acyl-CoA_dh_N			VI	133.156	2.19615	89	29	49.44	9	16	16	10	13.9812	12.2107	12.1363	12.8864	37.5639	15.6725	10.4224	12.9616	14.8288	35.6107	12.9055	11.9414	15.1646	12.4446	36.734	13.7753	12.9931	11.935	14.8423	36.371	14.6696	9.87202	9.76441	13.3743	41.0954	16.3434	9.11711
sp|P51174|ACADL_MOUSE	Acadl	P51174	11363	33	Long-chain specific acyl-CoA dehydrogenase, mitochondrial OS=Mus musculus OX=10090 GN=Acadl PE=1 SV=2	amine catabolic process;amine metabolic process;betaine catabolic process;betaine metabolic process;biological regulation;carboxylic acid catabolic process;carboxylic acid metabolic process;carnitine catabolic process;carnitine metabolic process;carnitine metabolic process, CoA-linked;catabolic process;cellular amine metabolic process;cellular amino acid catabolic process;cellular amino acid meta…	acyl-CoA dehydrogenase activity;acyl-CoA oxidase activity;binding;carboxylic acid binding;catalytic activity;coenzyme binding;cofactor binding;fatty acid binding;fatty-acyl-CoA binding;flavin adenine dinucleotide binding;lipid binding;long-chain-acyl-CoA dehydrogenase activity;monocarboxylic acid binding;oxidoreductase activity;oxidoreductase activity, acting on the CH-CH group of donors;oxidored…	cell part;cytoplasm;cytoplasmic part;intracellular membrane-bounded organelle;intracellular organelle;intracellular organelle lumen;intracellular organelle part;intracellular part;membrane;membrane-bounded organelle;membrane-enclosed lumen;mitochondrial matrix;mitochondrial membrane;mitochondrial part;mitochondrion;organelle;organelle lumen;organelle membrane;organelle part	Fatty acid metabolism;PPAR signaling pathway	Acyl-CoA_dh_1;Acyl-CoA_dh_M;Acyl-CoA_dh_N			V	48.0703	8.9488	52	15	30	11	10	7	10	17.0605	14.4354	14.2995	14.7314	26.0732	21.2036	13.0863	14.5691	16.8542	20.0788	15.766	13.1479	17.4196	14.4465	26.8297	16.9283	16.7412	15.0324	14.8911	22.4183	17.5479	11.1254	12.0145	15.414	30.2248	20.187	11.365
sp|P45952|ACADM_MOUSE	Acadm	P45952	11364	34	Medium-chain specific acyl-CoA dehydrogenase, mitochondrial OS=Mus musculus OX=10090 GN=Acadm PE=1 SV=1	amine biosynthetic process;amine metabolic process;anatomical structure development;betaine biosynthetic process;betaine metabolic process;biological regulation;biosynthetic process;carbohydrate biosynthetic process;carbohydrate metabolic process;carboxylic acid biosynthetic process;carboxylic acid catabolic process;carboxylic acid metabolic process;cardiac cell differentiation;cardiac muscle cel…	acyl-CoA dehydrogenase activity;binding;catalytic activity;coenzyme binding;cofactor binding;flavin adenine dinucleotide binding;identical protein binding;medium-chain-acyl-CoA dehydrogenase activity;oxidoreductase activity;oxidoreductase activity, acting on the CH-CH group of donors;protein binding	axon;cell part;cell projection;cytoplasmic part;extracellular membrane-bounded organelle;extracellular organelle;extracellular region part;extracellular vesicular exosome;intracellular membrane-bounded organelle;intracellular organelle;intracellular organelle lumen;intracellular organelle part;intracellular part;membrane-bounded organelle;membrane-bounded vesicle;membrane-enclosed lumen;mitochond…	beta-Alanine metabolism;Fatty acid metabolism;PPAR signaling pathway;Propanoate metabolism;Valine, leucine and isoleucine degradation	Acyl-CoA_dh_1;Acyl-CoA_dh_M;Acyl-CoA_dh_N			V	66.4762	5.11707	44	15	41.8052	8	10	9	7	16.3871	13.5764	13.7854	14.9527	28.0135	21.002	11.503	13.7339	14.8325	26.5883	13.7946	13.4024	17.8684	13.6521	29.204	15.9219	15.4171	13.2078	14.8435	27.5923	16.2297	11.385	11.3934	14.6574	33.6815	20.1025	10.6352
sp|Q07417|ACADS_MOUSE	Acads	Q07417	11409	35	Short-chain specific acyl-CoA dehydrogenase, mitochondrial OS=Mus musculus OX=10090 GN=Acads PE=1 SV=2	butyrate catabolic process;butyrate metabolic process;carboxylic acid catabolic process;carboxylic acid metabolic process;catabolic process;cellular catabolic process;cellular component assembly;cellular component organization;cellular component organization or biogenesis;cellular ketone metabolic process;cellular lipid catabolic process;cellular lipid metabolic process;cellular metabolic process…	acyl-CoA dehydrogenase activity;binding;butyryl-CoA dehydrogenase activity;carboxylic acid binding;catalytic activity;coenzyme binding;cofactor binding;fatty acid binding;fatty-acyl-CoA binding;flavin adenine dinucleotide binding;lipid binding;monocarboxylic acid binding;oxidoreductase activity;oxidoreductase activity, acting on the CH-CH group of donors	cell part;cytoplasmic part;intracellular membrane-bounded organelle;intracellular organelle;intracellular organelle lumen;intracellular organelle part;intracellular part;membrane;membrane-bounded organelle;membrane-enclosed lumen;mitochondrial matrix;mitochondrial membrane;mitochondrial part;mitochondrion;nucleus;organelle;organelle lumen;organelle membrane;organelle part	Butanoate metabolism;Fatty acid metabolism;Valine, leucine and isoleucine degradation	Acyl-CoA_dh_1;Acyl-CoA_dh_M;Acyl-CoA_dh_N			V	41.2766	8.61887	63	21	58.2524	12	10	11	15	18.245	14.7128	14.7265	14.996	22.9289	24.005	11.0599	13.6025	17.1816	22.007	15.0821	14.0786	17.2061	13.6454	27.6985	17.0563	16.388	12.8249	14.6037	27.6225	17.667	12.1518	12.7173	15.1979	28.3078	23.8513	10.0494
sp|Q9DBL1|ACDSB_MOUSE	Acadsb	Q9DBL1	66885	36	Short/branched chain specific acyl-CoA dehydrogenase, mitochondrial OS=Mus musculus OX=10090 GN=Acadsb PE=1 SV=1	acyl-CoA metabolic process;carboxylic acid metabolic process;cellular ketone metabolic process;cellular lipid metabolic process;cellular metabolic process;cellular process;coenzyme metabolic process;cofactor metabolic process;fatty acid metabolic process;lipid metabolic process;metabolic process;monocarboxylic acid metabolic process;organic acid metabolic process;oxoacid metabolic process;primary…	acyl-CoA dehydrogenase activity;binding;catalytic activity;coenzyme binding;cofactor binding;flavin adenine dinucleotide binding;oxidoreductase activity;oxidoreductase activity, acting on the CH-CH group of donors;short-branched-chain-acyl-CoA dehydrogenase activity	cell part;cytoplasmic part;extracellular membrane-bounded organelle;extracellular organelle;extracellular region part;extracellular vesicular exosome;intracellular membrane-bounded organelle;intracellular organelle;intracellular organelle lumen;intracellular organelle part;intracellular part;membrane-bounded organelle;membrane-bounded vesicle;membrane-enclosed lumen;mitochondrial matrix;mitochond…	Fatty acid metabolism;Valine, leucine and isoleucine degradation	Acyl-CoA_dh_1;Acyl-CoA_dh_M;Acyl-CoA_dh_N			V	58.4137	8.74698	22	8	23.8426	6	4	4	6	16.7912	14.4183	14.2069	15.1198	27.3472	22.4348	11.4256	14.5088	15.1297	25.4476	14.5437	13.2034	16.0588	14.4264	30.8382	15.5662	16.3859	13.6252	14.7533	28.3539	17.9913	10.459	11.341	15.957	31.2536	24.584	10.0426
sp|P50544|ACADV_MOUSE	Acadvl	P50544	11370	37	Very long-chain specific acyl-CoA dehydrogenase, mitochondrial OS=Mus musculus OX=10090 GN=Acadvl PE=1 SV=3	biological regulation;carboxylic acid catabolic process;carboxylic acid metabolic process;catabolic process;cell differentiation;cellular catabolic process;cellular developmental process;cellular ketone metabolic process;cellular lipid catabolic process;cellular lipid metabolic process;cellular metabolic process;cellular process;developmental process;epithelial cell differentiation;fatty acid bet…	acyl-CoA dehydrogenase activity;binding;catalytic activity;coenzyme binding;cofactor binding;flavin adenine dinucleotide binding;oxidoreductase activity;oxidoreductase activity, acting on the CH-CH group of donors	cell part;cytoplasm;cytoplasmic part;intracellular membrane-bounded organelle;intracellular non-membrane-bounded organelle;intracellular organelle;intracellular organelle part;intracellular part;membrane;membrane-bounded organelle;mitochondrial inner membrane;mitochondrial membrane;mitochondrial nucleoid;mitochondrial part;mitochondrion;non-membrane-bounded organelle;nuclear part;nucleoid;nucleol…	Fatty acid metabolism	Acyl-CoA_dh_1;Acyl-CoA_dh_M;Acyl-CoA_dh_N			VI	86.6685	4.07733	99	32	45.7317	11	18	22	17	15.454	13.3505	13.0698	14.2572	30.6876	18.4815	11.4297	14.5319	15.3636	29.7025	13.9574	12.2418	16.2273	13.2688	32.7258	15.9816	15.4056	12.8902	15.8317	31.4309	16.2796	11.0215	10.0754	14.7454	35.186	19.166	10.1641
sp|Q8K2H4|ACAP1_MOUSE	Acap1	Q8K2H4	216859	9744	Arf-GAP with coiled-coil, ANK repeat and PH domain-containing protein 1 OS=Mus musculus OX=10090 GN=Acap1 PE=1 SV=1	catabolic process;lipid catabolic process;lipid metabolic process;metabolic process;primary metabolic process	binding;catalytic activity;cation binding;hydrolase activity;ion binding;metal ion binding;molecular transducer activity;signal transducer activity;transition metal ion binding;zinc ion binding	cell part;cytoplasmic part;endosomal part;endosome membrane;intracellular organelle part;intracellular part;membrane;organelle membrane;organelle part;recycling endosome membrane	Endocytosis	Ank_2;ArfGap;PH			V	53.3593	2.19314	75	30	50.9459	14	10	14	14	16.5553	14.203	14.3468	15.145	26.7447	14.5147	13.7374	16.8867	17.6959	27.3115	14.4413	13.0015	17.5938	13.9314	29.5135	13.6531	13.936	15.0228	15.5918	34.2883	17.3178	11.5386	11.1441	15.4955	30.7579	15.3548	12.8455
sp|Q6ZQK5|ACAP2_MOUSE	Acap2	Q6ZQK5	78618	23527	Arf-GAP with coiled-coil, ANK repeat and PH domain-containing protein 2 OS=Mus musculus OX=10090 GN=Acap2 PE=1 SV=2	actin filament-based process;biological regulation;cellular process;positive regulation of catalytic activity;positive regulation of GTPase activity;positive regulation of hydrolase activity;positive regulation of molecular function;regulation of biological process;regulation of catabolic process;regulation of catalytic activity;regulation of cellular catabolic process;regulation of cellular meta…	binding;cation binding;enzyme activator activity;enzyme binding;enzyme regulator activity;GTPase activator activity;GTPase binding;GTPase regulator activity;ion binding;metal ion binding;nucleoside-triphosphatase regulator activity;protein binding;Rab GTPase binding;Ras GTPase binding;small GTPase binding;transition metal ion binding;zinc ion binding	cell part;cell projection;cytoplasmic part;endosomal part;endosome membrane;intracellular organelle part;intracellular part;membrane;organelle membrane;organelle part;ruffle	Endocytosis	Ank_2;ArfGap;PH		57	V	57.4587	1.70775	44	20	28.5714	5	8	9	5	16.7092	13.9157	14.3557	14.9732	27.4844	13.7555	13.8696	15.3281	17.2123	27.2569	14.0234	12.9041	17.4169	14.2574	29.6494	13.3216	13.5788	14.6857	16.5098	30.5116	16.6776	11.6006	12.695	14.9339	30.8928	16.7219	11.5072
sp|Q8QZT1|THIL_MOUSE	Acat1	Q8QZT1	110446	38	Acetyl-CoA acetyltransferase, mitochondrial OS=Mus musculus OX=10090 GN=Acat1 PE=1 SV=1	adipose tissue development;anatomical structure development;brain development;cellular component assembly;cellular component organization;cellular component organization or biogenesis;developmental process;liver development;macromolecular complex assembly;macromolecular complex subunit organization;metanephric proximal convoluted tubule development;organ development;protein complex assembly;prote…	acetyl-CoA C-acetyltransferase activity;acetyl-CoA C-acyltransferase activity;acetyltransferase activity;binding;C-acetyltransferase activity;C-acyltransferase activity;catalytic activity;cation binding;coenzyme binding;cofactor binding;ion binding;metal ion binding;transferase activity;transferase activity, transferring acyl groups;transferase activity, transferring acyl groups other than amino-…	cell part;cytoplasmic part;extracellular membrane-bounded organelle;extracellular organelle;extracellular region part;extracellular vesicular exosome;intracellular membrane-bounded organelle;intracellular organelle;intracellular organelle lumen;intracellular organelle part;intracellular part;membrane;membrane-bounded organelle;membrane-bounded vesicle;membrane-enclosed lumen;mitochondrial inner m…	Benzoate degradation;Butanoate metabolism;Carbon fixation pathways in prokaryotes;Fatty acid metabolism;Glyoxylate and dicarboxylate metabolism;Lysine degradation;Propanoate metabolism;Pyruvate metabolism;Synthesis and degradation of ketone bodies;Terpenoid backbone biosynthesis;Tryptophan metabolism;Two-component system;Valine, leucine and isoleucine degradation	Thiolase_C;Thiolase_N			V	41.6138	2.63768	108	26	63.2075	10	15	14	15	17.6633	14.6017	14.3112	15.0529	24.5945	20.0046	12.5965	14.6786	16.6528	21.664	15.2927	13.8167	18.153	14.5217	25.372	16.4242	15.7409	14.7628	14.7625	25.2079	17.8078	12.0215	10.551	15.3897	30.5827	19.9561	10.698
sp|Q8CAY6|THIC_MOUSE	Acat2	Q8CAY6	110460	39	Acetyl-CoA acetyltransferase, cytosolic OS=Mus musculus OX=10090 GN=Acat2 PE=1 SV=2	biological regulation;positive regulation of biological process;positive regulation of cholesterol transport;positive regulation of digestive system process;positive regulation of intestinal cholesterol absorption;positive regulation of lipid transport;positive regulation of multicellular organismal process;positive regulation of sterol transport;positive regulation of transport;regulation of bio…	acetyl-CoA C-acetyltransferase activity;acetyl-CoA C-acyltransferase activity;acetyltransferase activity;C-acetyltransferase activity;C-acyltransferase activity;catalytic activity;transferase activity;transferase activity, transferring acyl groups;transferase activity, transferring acyl groups other than amino-acyl groups	cell part;cytoplasm;cytoplasmic part;extracellular membrane-bounded organelle;extracellular organelle;extracellular region part;extracellular vesicular exosome;intracellular membrane-bounded organelle;intracellular non-membrane-bounded organelle;intracellular organelle;intracellular organelle part;intracellular part;membrane-bounded organelle;membrane-bounded vesicle;mitochondrion;non-membrane-bo…	Benzoate degradation;Butanoate metabolism;Carbon fixation pathways in prokaryotes;Fatty acid metabolism;Glyoxylate and dicarboxylate metabolism;Lysine degradation;Propanoate metabolism;Pyruvate metabolism;Synthesis and degradation of ketone bodies;Terpenoid backbone biosynthesis;Tryptophan metabolism;Two-component system;Valine, leucine and isoleucine degradation	Thiolase_C;Thiolase_N			VI	187.105	0.755114	35	12	37.7834	6	4	6	7	14.9149	11.1926	12.4124	12.5714	39.1201	14.0641	10.2622	12.974	13.4203	37.8874	11.5924	9.97572	14.2614	12.0338	43.6577	12.3734	11.7565	11.8608	10.4843	43.3722	12.8639	8.0445	10.3881	11.6996	47.6129	14.066	8.22236
sp|Q8BMP6|GCP60_MOUSE	Acbd3	Q8BMP6	170760	64746	Golgi resident protein GCP60 OS=Mus musculus OX=10090 GN=Acbd3 PE=1 SV=3	biosynthetic process;establishment of localization;lipid biosynthetic process;lipid metabolic process;metabolic process;primary metabolic process;steroid biosynthetic process;steroid metabolic process;transport	binding;carboxylic acid binding;coenzyme binding;cofactor binding;fatty acid binding;fatty-acyl-CoA binding;lipid binding;monocarboxylic acid binding	cell part;cytoplasmic part;Golgi apparatus;Golgi apparatus part;Golgi membrane;integral to membrane;intracellular membrane-bounded organelle;intracellular organelle;intracellular organelle part;intracellular part;intrinsic to membrane;membrane;membrane part;membrane-bounded organelle;mitochondrion;organelle;organelle membrane;organelle part		ACBP;GOLD_2			VI	93.9479	1.18392	28	13	26.2857	2	7	7	2	14.7607	13.658	14.7668	14.767	29.8226	15.3348	13.3644	15.8452	16.7593	27.1634	11.9098	11.8962	17.9834	13.5305	34.4051	12.3262	12.1303	13.2547	15.8041	37.5385	13.4862	10.1162	12.2113	14.3585	38.8807	14.8386	10.8376
sp|Q5XG73|ACBD5_MOUSE	Acbd5	Q5XG73	74159	91452	Acyl-CoA-binding domain-containing protein 5 OS=Mus musculus OX=10090 GN=Acbd5 PE=1 SV=1	autophagy;catabolic process;cellular catabolic process;cellular component organization;cellular component organization at cellular level;cellular component organization or biogenesis;cellular component organization or biogenesis at cellular level;cellular metabolic process;cellular process;establishment of localization;metabolic process;organelle organization;peroxisome degradation;peroxisome org…	binding;carboxylic acid binding;coenzyme binding;cofactor binding;fatty acid binding;fatty-acyl-CoA binding;lipid binding;monocarboxylic acid binding	cell part;cytoplasmic part;integral to membrane;intracellular membrane-bounded organelle;intracellular organelle;intracellular organelle part;intracellular part;intrinsic to membrane;membrane;membrane part;membrane-bounded organelle;microbody;microbody membrane;microbody part;nuclear part;nucleoplasm;nucleus;organelle;organelle membrane;organelle part;peroxisomal membrane;peroxisomal part;peroxis…		ACBP			VI	84.3295	4.31195	9	5	11.6142	1	3	3	1	10.8306	12.9422	15.0428	16.6501	32.3779	14.978	15.1868	11.6517	18.2871	29.1259	12.4907	13.1724	17.36	13.146	32.3391	16.6283	11.9501	13.7568	14.8084	32.5326	14.1894	10.7682	12.2573	14.8542	36.5642	18.8336	9.29931
sp|Q9D061|ACBD6_MOUSE	Acbd6	Q9D061	72482	84320	Acyl-CoA-binding domain-containing protein 6 OS=Mus musculus OX=10090 GN=Acbd6 PE=1 SV=2		binding;carboxylic acid binding;coenzyme binding;cofactor binding;fatty acid binding;fatty-acyl-CoA binding;lipid binding;monocarboxylic acid binding	cell part;cytoplasm;intracellular part		ACBP;Ank_2			IX	534.691	56.6486	11	6	21.6312	2	3	1	2	5.85637	6.08552	6.95542	9.71302	67.6838	12.3716	7.31303	10.849	12.3466	54.9039	4.80769	5.99571	11.4931	8.08615	65.7811	12.017	6.66605	9.29889	12.2046	59.4705	6.57514	4.42989	5.36155	10.386	68.7911	10.2169	8.65642
sp|A2AIG8|1A1L1_MOUSE	Accs	A2AIG8	329470	84680	1-aminocyclopropane-1-carboxylate synthase-like protein 1 OS=Mus musculus OX=10090 GN=Accs PE=2 SV=1	biosynthetic process;metabolic process	binding;catalytic activity;cofactor binding;pyridoxal phosphate binding;vitamin B6 binding;vitamin binding			Aminotran_1_2			V	22.4139	3.8257	7	4	7.37052	1	2	2	1	19.8662	15.2327	17.0897	15.0357	19.9763	19.622	13.3316	17.0509	15.2206	17.0234	16.6577	13.1926	17.6871	16.0893	24.3647	17.4949	14.8092	15.128	17.6721	21.1786	18.9867	11.3752	14.1965	15.2688	26.394	19.5961	11.8135
sp|Q5EE38|ACD_MOUSE	Acd	Q5EE38	497652	65057	Adrenocortical dysplasia protein OS=Mus musculus OX=10090 GN=Acd PE=1 SV=1	anatomical structure development;anatomical structure homeostasis;anatomical structure morphogenesis;appendage morphogenesis;biological regulation;cellular component assembly;cellular component assembly at cellular level;cellular component organization;cellular component organization at cellular level;cellular component organization or biogenesis;cellular component organization or biogenesis at c…	binding;DNA binding;DNA polymerase binding;enzyme binding;nucleic acid binding;protein binding	cell part;chromosomal part;chromosome, telomeric region;cytoplasm;intracellular membrane-bounded organelle;intracellular organelle;intracellular organelle part;intracellular part;macromolecular complex;membrane-bounded organelle;nuclear chromosome part;nuclear part;nuclear telomere cap complex;nucleoplasm;nucleus;organelle;organelle part;protein-DNA complex;telomere cap complex				228	VI	68.1085	19.0417	5	4	11.7788	1	2	0	0	13.0153	13.483	12.2369	14.822	35.8759	16.6226	10.561	15.054	16.6987	30.6098	9.46248	11.7993	16.4128	12.3194	42.9778	15.8508	6.11132	10.1506	10.6631	51.6475
sp|Q9JIX8|ACINU_MOUSE	Acin1	Q9JIX8	56215	22985	Apoptotic chromatin condensation inducer in the nucleus OS=Mus musculus OX=10090 GN=Acin1 PE=1 SV=3	apoptosis;apoptotic chromosome condensation;biological regulation;cell death;cell differentiation;cellular component organization;cellular component organization at cellular level;cellular component organization or biogenesis;cellular component organization or biogenesis at cellular level;cellular developmental process;cellular macromolecule metabolic process;cellular metabolic process;cellular n…	binding;nucleotide binding	cell part;cytoplasm;exon-exon junction complex;intracellular membrane-bounded organelle;intracellular non-membrane-bounded organelle;intracellular organelle;intracellular organelle part;intracellular part;macromolecular complex;membrane;membrane-bounded organelle;non-membrane-bounded organelle;nuclear body;nuclear part;nuclear speck;nucleolus;nucleoplasm;nucleoplasm part;nucleus;organelle;organel…	mRNA surveillance pathway;RNA transport;Spliceosome	SAP		65	VI	103.898	15.0714	160	55	44.4694	15	20	22	15	12.112	10.6603	8.07224	18.5041	38.2901	15.2422	12.3237	15.7524	16.223	27.9576	7.50549	11.3598	12.4109	10.2088	50.4546	13.9696	12.7016	16.0154	16.6937	28.8823	18.2285	13.105	13.2261	17.532	23.4652	16.0252	11.7655
sp|Q91V92|ACLY_MOUSE	Acly	Q91V92	104112	47	ATP-citrate synthase OS=Mus musculus OX=10090 GN=Acly PE=1 SV=1	acetyl-CoA biosynthetic process;acetyl-CoA metabolic process;biosynthetic process;carbohydrate metabolic process;cellular biosynthetic process;cellular carbohydrate metabolic process;cellular metabolic process;cellular process;coenzyme biosynthetic process;coenzyme metabolic process;cofactor biosynthetic process;cofactor metabolic process;lipid biosynthetic process;lipid metabolic process;metabol…	acid-thiol ligase activity;adenyl nucleotide binding;adenyl ribonucleotide binding;ATP binding;ATP citrate synthase activity;binding;catalytic activity;cation binding;CoA-ligase activity;cofactor binding;ion binding;ligase activity;ligase activity, forming carbon-sulfur bonds;metal ion binding;nucleotide binding;purine nucleotide binding;purine ribonucleoside triphosphate binding;purine ribonucle…	cell part;cytoplasm;cytoplasmic part;extracellular membrane-bounded organelle;extracellular organelle;extracellular region part;extracellular vesicular exosome;intracellular;intracellular membrane-bounded organelle;intracellular organelle;intracellular organelle part;intracellular part;membrane;membrane-bounded organelle;membrane-bounded vesicle;mitochondrion;nuclear part;nucleoplasm;organelle;or…	Carbon fixation pathways in prokaryotes;Citrate cycle (TCA cycle)	ATP-grasp_2;Citrate_synt;CoA_binding;Ligase_CoA		1378	VI	357.301	2.70007	185	58	45.9212	28	19	24	21	9.37548	8.6012	9.05556	11.2786	54.8203	10.1563	8.26873	10.8234	13.8283	51.2368	8.1739	7.74486	12.4466	9.62553	55.4037	8.34205	8.10245	9.73089	13.321	55.13	8.81461	6.34891	7.16079	10.4409	60.5165	7.91003	6.559
sp|P28271|ACOHC_MOUSE	Aco1	P28271	11428	48	Cytoplasmic aconitate hydratase OS=Mus musculus OX=10090 GN=Aco1 PE=1 SV=3	acetyl-CoA catabolic process;acetyl-CoA metabolic process;biological regulation;carboxylic acid metabolic process;catabolic process;cation homeostasis;cellular catabolic process;cellular cation homeostasis;cellular chemical homeostasis;cellular homeostasis;cellular ion homeostasis;cellular iron ion homeostasis;cellular ketone metabolic process;cellular metabolic process;cellular metal ion homeost…	4 iron, 4 sulfur cluster binding;aconitate hydratase activity;binding;carbon-oxygen lyase activity;catalytic activity;cation binding;hydro-lyase activity;ion binding;iron-responsive element binding;iron-sulfur cluster binding;lyase activity;metal cluster binding;metal ion binding;mRNA binding;nucleic acid binding;RNA binding	cell part;cytoplasm;cytoplasmic part;cytosol;endoplasmic reticulum;extracellular membrane-bounded organelle;extracellular organelle;extracellular region part;extracellular vesicular exosome;Golgi apparatus;intracellular membrane-bounded organelle;intracellular organelle;intracellular part;membrane-bounded organelle;membrane-bounded vesicle;mitochondrion;organelle;vesicle	Carbon fixation pathways in prokaryotes;Citrate cycle (TCA cycle);Glyoxylate and dicarboxylate metabolism	Aconitase;Aconitase_C		833	VI	123.342	2.49449	75	29	42.4072	10	11	12	12	14.8205	12.4399	12.9078	13.6124	35.325	14.8624	11.9602	15.2482	16.4379	30.3104	13.6216	11.5388	16.769	13.4977	33.7694	13.2108	12.7757	13.5382	15.6964	34.025	14.4889	9.07374	9.65922	13.1268	42.8677	15.2361	10.2264
sp|Q99KI0|ACON_MOUSE	Aco2	Q99KI0	11429	50	Aconitate hydratase, mitochondrial OS=Mus musculus OX=10090 GN=Aco2 PE=1 SV=1	acetyl-CoA catabolic process;acetyl-CoA metabolic process;carboxylic acid metabolic process;catabolic process;cellular catabolic process;cellular ketone metabolic process;cellular metabolic process;cellular process;citrate metabolic process;coenzyme catabolic process;coenzyme metabolic process;cofactor catabolic process;cofactor metabolic process;isocitrate metabolic process;metabolic process;org…	3 iron, 4 sulfur cluster binding;4 iron, 4 sulfur cluster binding;aconitate hydratase activity;binding;carbon-oxygen lyase activity;catalytic activity;cation binding;hydro-lyase activity;ion binding;iron ion binding;iron-sulfur cluster binding;lyase activity;metal cluster binding;metal ion binding;transition metal ion binding	cell part;cytoplasmic part;intracellular membrane-bounded organelle;intracellular organelle;intracellular part;membrane-bounded organelle;mitochondrion;myelin sheath;nucleus;organelle	Carbon fixation pathways in prokaryotes;Citrate cycle (TCA cycle);Glyoxylate and dicarboxylate metabolism	Aconitase;Aconitase_C			VI	89.0366	1.29943	162	41	56.7949	15	15	20	25	15.2332	13.1716	13.2167	14.4934	31.2515	15.5975	12.075	14.4822	16.5505	30.3696	14.3255	12.5706	16.4789	13.1783	31.7438	14.7525	13.7275	12.9933	16.9069	32.4859	15.2912	10.2197	12.9624	13.8765	36.1683	16.9098	10.4798
sp|Q8VHQ9|ACO11_MOUSE	Acot11	Q8VHQ9	329910	26027	Acyl-coenzyme A thioesterase 11 OS=Mus musculus OX=10090 GN=Acot11 PE=1 SV=1	biological regulation;carboxylic acid metabolic process;cellular ketone metabolic process;cellular lipid metabolic process;cellular metabolic process;cellular process;cellular response to stimulus;fatty acid metabolic process;intracellular signal transduction;lipid metabolic process;metabolic process;monocarboxylic acid metabolic process;organic acid metabolic process;oxoacid metabolic process;pr…	acyl-CoA hydrolase activity;binding;carboxylic ester hydrolase activity;catalytic activity;CoA hydrolase activity;hydrolase activity;hydrolase activity, acting on ester bonds;lipid binding;thiolester hydrolase activity	cell part;cytoplasm;extracellular membrane-bounded organelle;extracellular organelle;extracellular region part;extracellular vesicular exosome;intracellular part;membrane-bounded organelle;membrane-bounded vesicle;organelle;vesicle		4HBT;START		1181	V	31.4901	0.553104	4	2	3.367	0	2	1	1											15.321	12.4849	17.4149	14.7914	27.8838	15.1501	15.4836	12.9132	15.3235	29.5439	17.7	11.7022	12.9471	16.1607	27.8157	17.2253	10.9387
sp|Q9CQR4|ACO13_MOUSE	Acot13	Q9CQR4	66834	55856	Acyl-coenzyme A thioesterase 13 OS=Mus musculus OX=10090 GN=Acot13 PE=1 SV=1	cellular component assembly;cellular component organization;cellular component organization or biogenesis;macromolecular complex assembly;macromolecular complex subunit organization;metabolic process;protein complex assembly;protein complex subunit organization;protein homooligomerization;protein homotetramerization;protein oligomerization;protein tetramerization	acyl-CoA hydrolase activity;catalytic activity;CoA hydrolase activity;hydrolase activity;hydrolase activity, acting on ester bonds;thiolester hydrolase activity	cell part;cytoplasmic part;cytoskeletal part;cytosol;extracellular membrane-bounded organelle;extracellular organelle;extracellular region part;extracellular vesicular exosome;intracellular membrane-bounded organelle;intracellular non-membrane-bounded organelle;intracellular organelle;intracellular organelle part;intracellular part;membrane-bounded organelle;membrane-bounded vesicle;mitochondrion…		4HBT		404	V	41.0971	8.90669	16	6	37.8571	3	4	3	3	18.5702	14.0974	16.9037	13.7914	23.1867	18.8804	13.2234	14.4558	15.6663	21.4058	13.7133	15.7914	20.7358	16.0707	21.6218	15.7736	15.8218	10.2798	21.0264	22.7379	14.6196	10.5796	14.1926	13.5992	33.6009	21.8566	10.0053
sp|Q9QYR9|ACOT2_MOUSE	Acot2	Q9QYR9	171210	10965	Acyl-coenzyme A thioesterase 2, mitochondrial OS=Mus musculus OX=10090 GN=Acot2 PE=1 SV=2	acyl-CoA metabolic process;carboxylic acid metabolic process;cellular ketone metabolic process;cellular lipid metabolic process;cellular metabolic process;cellular process;coenzyme metabolic process;cofactor metabolic process;fatty acid metabolic process;lipid metabolic process;long-chain fatty acid metabolic process;metabolic process;monocarboxylic acid metabolic process;organic acid metabolic p…	acyl-CoA hydrolase activity;acyl-CoA thioesterase activity;binding;carboxylic ester hydrolase activity;catalytic activity;CoA hydrolase activity;hydrolase activity;hydrolase activity, acting on ester bonds;palmitoyl-CoA hydrolase activity;protein binding;receptor binding;thiolester hydrolase activity	cell part;cytoplasmic part;extracellular membrane-bounded organelle;extracellular organelle;extracellular region part;extracellular vesicular exosome;intracellular membrane-bounded organelle;intracellular organelle;intracellular organelle lumen;intracellular organelle part;intracellular part;membrane-bounded organelle;membrane-bounded vesicle;membrane-enclosed lumen;mitochondrial matrix;mitochond…	Biosynthesis of unsaturated fatty acids	BAAT_C;Bile_Hydr_Trans			V	37.3605	1.81696	51	19	43.9294	5	12	12	6	17.7418	14.9245	15.8521	15.2468	21.8762	17.2942	13.9119	16.5046	17.8383	19.7004	13.8566	14.3291	19.0477	14.3818	26.1086	14.8132	13.8636	14.4441	16.1127	27.9968	16.6344	12.0625	13.4736	15.4468	28.7788	18.344	11.4021
sp|Q91V12|BACH_MOUSE	Acot7	Q91V12	70025	11332	Cytosolic acyl coenzyme A thioester hydrolase OS=Mus musculus OX=10090 GN=Acot7 PE=1 SV=2	biosynthetic process;carboxylic acid biosynthetic process;carboxylic acid catabolic process;carboxylic acid metabolic process;catabolic process;cellular biosynthetic process;cellular catabolic process;cellular ketone metabolic process;cellular lipid catabolic process;cellular lipid metabolic process;cellular metabolic process;cellular nitrogen compound metabolic process;cellular process;coenzyme …	acyl-CoA thioesterase activity;binding;carboxylic acid binding;carboxylic ester hydrolase activity;catalytic activity;CoA hydrolase activity;coenzyme binding;cofactor binding;fatty acid binding;fatty-acyl-CoA binding;hydrolase activity;hydrolase activity, acting on ester bonds;identical protein binding;lipid binding;monocarboxylic acid binding;palmitoyl-CoA hydrolase activity;protein binding;prot…	cell body;cell part;cell projection;cytoplasm;cytoplasmic part;cytosol;extracellular membrane-bounded organelle;extracellular organelle;extracellular region part;extracellular vesicular exosome;intracellular organelle part;intracellular part;membrane-bounded organelle;membrane-bounded vesicle;neuron projection;nuclear part;nucleoplasm;organelle;organelle part;vesicle	Biosynthesis of unsaturated fatty acids	4HBT			VI	532.932	1.95486	54	18	41.4698	5	7	8	10	7.65924	6.30153	7.52645	9.99011	62.6475	11.3568	7.71171	7.81649	10.8405	55.1942	6.38317	5.50455	10.3283	7.88451	65.2069	6.06762	5.48879	7.84606	8.08351	69.1432	6.6524	4.31741	4.25749	8.38819	71.2815	7.43564	3.94375
sp|P58137|ACOT8_MOUSE	Acot8	P58137	170789	10005	Acyl-coenzyme A thioesterase 8 OS=Mus musculus OX=10090 GN=Acot8 PE=1 SV=1	acyl-CoA metabolic process;carboxylic acid catabolic process;carboxylic acid metabolic process;catabolic process;cellular catabolic process;cellular component organization;cellular component organization at cellular level;cellular component organization or biogenesis;cellular component organization or biogenesis at cellular level;cellular ketone metabolic process;cellular metabolic process;cellul…	acyl-CoA hydrolase activity;acyl-CoA thioesterase activity;binding;carboxylic ester hydrolase activity;catalytic activity;choloyl-CoA hydrolase activity;CoA hydrolase activity;hydrolase activity;hydrolase activity, acting on ester bonds;palmitoyl-CoA hydrolase activity;protein binding;receptor binding;thiolester hydrolase activity	cell part;cytoplasmic part;intracellular membrane-bounded organelle;intracellular organelle;intracellular organelle lumen;intracellular organelle part;intracellular part;membrane-bounded organelle;membrane-enclosed lumen;microbody;microbody lumen;microbody part;mitochondrion;organelle;organelle lumen;organelle part;peroxisomal matrix;peroxisomal part;peroxisome	Peroxisome			271	VI	99.5009	1.82875	9	4	15.9375	0	2	0	2											10.5993	10.1134	14.2099	11.1258	44.3985	10.3914	10.2913	12.1221	12.3723	46.3275
sp|Q9R0X4|ACOT9_MOUSE	Acot9	Q9R0X4	56360	23597	Acyl-coenzyme A thioesterase 9, mitochondrial OS=Mus musculus OX=10090 GN=Acot9 PE=1 SV=1	acyl-CoA metabolic process;cellular metabolic process;cellular process;coenzyme metabolic process;cofactor metabolic process;metabolic process;thioester metabolic process	acetyl-CoA hydrolase activity;acyl-CoA hydrolase activity;carboxylic ester hydrolase activity;catalytic activity;CoA hydrolase activity;hydrolase activity;hydrolase activity, acting on ester bonds;thiolester hydrolase activity	cell part;cytoplasmic part;intracellular membrane-bounded organelle;intracellular organelle;intracellular part;membrane-bounded organelle;mitochondrion;organelle					V	56.3867	1.49899	92	25	43.2802	8	9	12	13	16.7621	13.6733	14.0332	15.1447	26.9986	17.9755	12.4649	15.118	16.4401	24.2383	15.1872	13.3366	16.4341	14.231	27.6515	14.5353	14.2096	14.5676	15.9736	29.1942	16.2158	11.7245	11.1745	15.4795	32.5244	15.8245	10.5316
sp|Q9R0H0|ACOX1_MOUSE	Acox1	Q9R0H0	11430	51	Peroxisomal acyl-coenzyme A oxidase 1 OS=Mus musculus OX=10090 GN=Acox1 PE=1 SV=5	biological regulation;carboxylic acid catabolic process;carboxylic acid metabolic process;catabolic process;cellular catabolic process;cellular component organization;cellular component organization at cellular level;cellular component organization or biogenesis;cellular component organization or biogenesis at cellular level;cellular ketone metabolic process;cellular lipid catabolic process;cellu…	acyl-CoA dehydrogenase activity;acyl-CoA oxidase activity;binding;carboxylic acid binding;catalytic activity;coenzyme binding;cofactor binding;FAD binding;fatty acid binding;flavin adenine dinucleotide binding;lipid binding;monocarboxylic acid binding;oxidoreductase activity;oxidoreductase activity, acting on the CH-CH group of donors;oxidoreductase activity, acting on the CH-CH group of donors, …	cell part;cytoplasm;cytoplasmic part;intracellular membrane-bounded organelle;intracellular non-membrane-bounded organelle;intracellular organelle;intracellular organelle part;intracellular part;membrane;membrane-bounded organelle;microbody;microbody membrane;microbody part;mitochondrion;non-membrane-bounded organelle;nuclear part;nucleolus;nucleoplasm;nucleus;organelle;organelle membrane;organel…	alpha-Linolenic acid metabolism;Biosynthesis of unsaturated fatty acids;Fatty acid metabolism;Peroxisome;PPAR signaling pathway	ACOX;Acyl-CoA_dh_M;Acyl-CoA_ox_N			VI	131.391	4.64632	11	9	15.5825	1	0	1	2	13.1547	13.4461	15.4121	13.5916	32.8191	14.4497	13.1933	14.2733	16.6668	29.317											12.409	5.20213	7.2694	10.7089	57.1971	7.92595	3.56268
sp|Q9EPL9|ACOX3_MOUSE	Acox3	Q9EPL9	80911	8310	Peroxisomal acyl-coenzyme A oxidase 3 OS=Mus musculus OX=10090 GN=Acox3 PE=1 SV=2	carboxylic acid catabolic process;carboxylic acid metabolic process;catabolic process;cellular catabolic process;cellular ketone metabolic process;cellular lipid catabolic process;cellular lipid metabolic process;cellular metabolic process;cellular process;fatty acid beta-oxidation;fatty acid beta-oxidation using acyl-CoA oxidase;fatty acid catabolic process;fatty acid metabolic process;fatty aci…	acyl-CoA dehydrogenase activity;acyl-CoA oxidase activity;binding;catalytic activity;coenzyme binding;cofactor binding;flavin adenine dinucleotide binding;oxidoreductase activity;oxidoreductase activity, acting on the CH-CH group of donors;oxidoreductase activity, acting on the CH-CH group of donors, oxygen as acceptor;pristanoyl-CoA oxidase activity;protein binding;receptor binding	cell part;cytoplasmic part;intracellular membrane-bounded organelle;intracellular organelle;intracellular organelle lumen;intracellular organelle part;intracellular part;membrane;membrane-bounded organelle;membrane-enclosed lumen;microbody;microbody lumen;microbody part;mitochondrion;organelle;organelle lumen;organelle part;peroxisomal matrix;peroxisomal part;peroxisome	alpha-Linolenic acid metabolism;Biosynthesis of unsaturated fatty acids;Fatty acid metabolism;Peroxisome;PPAR signaling pathway	ACOX;Acyl-CoA_dh_1;Acyl-CoA_dh_M			V	28.9571	3.32951	42	17	31.7143	7	9	7	10	17.1619	16.0172	15.259	15.258	22.5106	19.771	12.5362	15.0143	16.9642	20.5115	14.8028	13.9439	17.6902	14.2314	26.7437	15.4905	14.8482	14.8384	15.5959	25.0395	17.0922	12.3928	12.5051	16.1445	27.6616	19.3425	10.5482
sp|Q9D358|PPAC_MOUSE	Acp1	Q9D358	11431	52	Low molecular weight phosphotyrosine protein phosphatase OS=Mus musculus OX=10090 GN=Acp1 PE=1 SV=3		acid phosphatase activity;catalytic activity;hydrolase activity;hydrolase activity, acting on ester bonds;non-membrane spanning protein tyrosine phosphatase activity;phosphatase activity;phosphoprotein phosphatase activity;phosphoric ester hydrolase activity;protein tyrosine phosphatase activity	cell part;cytoplasm;extracellular membrane-bounded organelle;extracellular organelle;extracellular region part;extracellular vesicular exosome;internal side of plasma membrane;intracellular part;membrane part;membrane-bounded organelle;membrane-bounded vesicle;organelle;plasma membrane part;vesicle	Riboflavin metabolism	LMWPc		145	VI	203.354	9.31549	21	4	39.2405	4	4	6	3	13.231	11.5415	12.4621	11.9424	41.9311	13.4459	11.7254	14.8629	14.269	36.2257	11.2413	10.3007	15.4934	12.5781	40.7888	13.0785	12.8435	12.8491	13.3639	39.2992	13.112	7.23654	8.9942	11.9928	48.5352	13.9727	11.0328
sp|Q05117|PPA5_MOUSE	Acp5	Q05117	11433	54	Tartrate-resistant acid phosphatase type 5 OS=Mus musculus OX=10090 GN=Acp5 PE=1 SV=2	anatomical structure homeostasis;anatomical structure morphogenesis;biological regulation;bone morphogenesis;bone resorption;cellular metabolic process;cellular process;defense response;defense response to bacterium;defense response to Gram-positive bacterium;dephosphorylation;developmental process;homeostatic process;metabolic process;multi-organism process;negative regulation of biological proc…	acid phosphatase activity;binding;catalytic activity;cation binding;ferric iron binding;ferrous iron binding;hydrolase activity;hydrolase activity, acting on ester bonds;ion binding;iron ion binding;metal ion binding;phosphatase activity;phosphoric ester hydrolase activity;transition metal ion binding	cell part;cytoplasmic part;extracellular membrane-bounded organelle;extracellular organelle;extracellular region part;extracellular vesicular exosome;intracellular membrane-bounded organelle;intracellular organelle;intracellular part;lysosome;lytic vacuole;membrane-bounded organelle;membrane-bounded vesicle;organelle;vacuole;vesicle	Osteoclast differentiation;Rheumatoid arthritis;Riboflavin metabolism	Metallophos			V	92.7618	2.77291	15	5	15.5963	5	2	2	3	25.3277	15.2898	12.6058	11.3083	15.4817	27.2806	13.1478	12.8396	12.3497	14.3755	25.8823	12.2879	13.4546	13.4642	17.4313	25.7979	19.7704	12.3755	9.75994	16.3573	24.4471	13.2994	12.0036	12.9775	20.3908	26.1549	12.113
sp|Q8BP40|PPA6_MOUSE	Acp6	Q8BP40	66659	51205	Lysophosphatidic acid phosphatase type 6 OS=Mus musculus OX=10090 GN=Acp6 PE=1 SV=1	cell differentiation;cellular developmental process;cellular lipid metabolic process;cellular metabolic process;cellular process;dephosphorylation;developmental process;hemopoietic progenitor cell differentiation;lipid metabolic process;metabolic process;organophosphate metabolic process;phosphate-containing compound metabolic process;phospholipid metabolic process;phosphorus metabolic process;pr…	acid phosphatase activity;catalytic activity;hydrolase activity;hydrolase activity, acting on ester bonds;lysophosphatidic acid phosphatase activity;phosphatase activity;phosphoric ester hydrolase activity	cell part;cytoplasm;cytoplasmic part;intracellular membrane-bounded organelle;intracellular organelle;intracellular part;membrane-bounded organelle;mitochondrion;organelle	Riboflavin metabolism	His_Phos_2			V	62.9972	1.41401	41	12	34.4498	6	6	6	8	16.9994	13.8009	14.2484	14.9664	26.1797	17.7329	12.5527	15.0897	16.4476	25.1391	14.6141	13.9375	18.4113	13.632	27.96	14.4666	14.622	13.4612	13.1441	31.269	16.9928	11.7432	13.125	13.4323	31.635	18.0378	10.9123
sp|Q8VCW8|ACSF2_MOUSE	Acsf2	Q8VCW8	264895	80221	Medium-chain acyl-CoA ligase ACSF2, mitochondrial OS=Mus musculus OX=10090 GN=Acsf2 PE=1 SV=1	carboxylic acid metabolic process;cellular ketone metabolic process;cellular lipid metabolic process;cellular metabolic process;cellular process;fatty acid metabolic process;lipid metabolic process;metabolic process;monocarboxylic acid metabolic process;organic acid metabolic process;oxoacid metabolic process;primary metabolic process;small molecule metabolic process	adenyl nucleotide binding;adenyl ribonucleotide binding;ATP binding;binding;catalytic activity;ligase activity;nucleotide binding;purine nucleotide binding;purine ribonucleoside triphosphate binding;purine ribonucleotide binding;ribonucleotide binding	cell part;cytoplasmic part;intracellular membrane-bounded organelle;intracellular organelle;intracellular part;membrane-bounded organelle;mitochondrion;organelle		AMP-binding;AMP-binding_C			V	13.576	7.93672	85	22	39.187	7	10	13	10	18.7263	15.6481	15.4984	15.6582	19.7137	22.1508	11.8369	12.2243	15.8119	27.9959	16.7477	14.5641	18.2104	15.4838	20.955	18.0141	22.6633	15.3061	16.0223	23.8606	17.8046	13.2327	12.5403	16.7493	24.5996	26.7344	11.7478
sp|Q3URE1|ACSF3_MOUSE	Acsf3	Q3URE1	257633	197322	Malonate--CoA ligase ACSF3, mitochondrial OS=Mus musculus OX=10090 GN=Acsf3 PE=1 SV=2	biosynthetic process;carboxylic acid biosynthetic process;carboxylic acid catabolic process;carboxylic acid metabolic process;catabolic process;cellular biosynthetic process;cellular catabolic process;cellular ketone metabolic process;cellular lipid metabolic process;cellular metabolic process;cellular process;dicarboxylic acid catabolic process;dicarboxylic acid metabolic process;fatty acid bios…	acid-thiol ligase activity;adenyl nucleotide binding;adenyl ribonucleotide binding;ATP binding;binding;catalytic activity;ligase activity;ligase activity, forming carbon-sulfur bonds;malonyl-CoA synthetase activity;nucleotide binding;purine nucleotide binding;purine ribonucleoside triphosphate binding;purine ribonucleotide binding;ribonucleotide binding	cell part;cytoplasmic part;intracellular membrane-bounded organelle;intracellular organelle;intracellular part;membrane-bounded organelle;mitochondrion;organelle		AMP-binding;AMP-binding_C		164	VI	188.951	8.30218	17	10	21.6123	5	1	5	5	14.3474	11.5228	11.1015	11.9758	40.5293	19.1234	8.34041	11.9131	14.9992	41.6644	10.2967	11.2831	12.6064	11.0246	43.6494	9.51285	10.6853	0	14.8615	64.8027	13.0292	9.04886	9.43784	12.1828	46.9382	18.1292	8.19442
sp|P41216|ACSL1_MOUSE	Acsl1	P41216	14081	2180	Long-chain-fatty-acid--CoA ligase 1 OS=Mus musculus OX=10090 GN=Acsl1 PE=1 SV=2	acylglycerol metabolic process;adiponectin-mediated signaling pathway;biological regulation;biosynthetic process;carboxylic acid metabolic process;catabolic process;cell surface receptor linked signaling pathway;cellular catabolic process;cellular ketone metabolic process;cellular lipid metabolic process;cellular metabolic process;cellular process;cellular response to chemical stimulus;cellular r…	adenyl nucleotide binding;adenyl ribonucleotide binding;ATP binding;binding;catalytic activity;fatty acid ligase activity;ligase activity;ligase activity, forming carbon-sulfur bonds;long-chain fatty acid-CoA ligase activity;nucleotide binding;purine nucleotide binding;purine ribonucleoside triphosphate binding;purine ribonucleotide binding;ribonucleotide binding	cell part;cytoplasmic part;endoplasmic reticulum membrane;endoplasmic reticulum part;integral to membrane;intracellular membrane-bounded organelle;intracellular organelle;intracellular organelle part;intracellular part;intrinsic to membrane;membrane;membrane part;membrane-bounded organelle;microbody;microbody membrane;microbody part;mitochondrial membrane;mitochondrial outer membrane;mitochondria…	Adipocytokine signaling pathway;Fatty acid metabolism;Peroxisome;PPAR signaling pathway	AMP-binding			VI	159.773	5.72817	25	13	25.3219	2	8	5	4	13.5926	11.4409	11.9193	13.7705	38.6188	17.6635	9.2765	10.5368	15.5948	39.8219	11.3108	10.5466	14.7023	11.9163	41.9925	11.626	11.5454	11.8587	14.2148	45.3222	13.7098	9.39773	9.2217	13.2948	44.6221	13.7298	7.18691
sp|Q9CZW4|ACSL3_MOUSE	Acsl3	Q9CZW4	74205	2181	Fatty acid CoA ligase Acsl3 OS=Mus musculus OX=10090 GN=Acsl3 PE=1 SV=2	anatomical structure development;biological regulation;biosynthetic process;brain development;carboxylic acid biosynthetic process;carboxylic acid metabolic process;cellular biosynthetic process;cellular component assembly;cellular component organization;cellular component organization or biogenesis;cellular ketone metabolic process;cellular lipid metabolic process;cellular metabolic process;cell…	adenyl nucleotide binding;adenyl ribonucleotide binding;ATP binding;binding;catalytic activity;enzyme binding;fatty acid ligase activity;kinase binding;ligase activity;ligase activity, forming carbon-sulfur bonds;long-chain fatty acid-CoA ligase activity;nucleotide binding;protein binding;protein domain specific binding;protein kinase binding;purine nucleotide binding;purine ribonucleoside tripho…	cell part;cytoplasmic part;endoplasmic reticulum;endoplasmic reticulum membrane;endoplasmic reticulum part;Golgi apparatus;integral to membrane;intracellular membrane-bounded organelle;intracellular organelle;intracellular organelle part;intracellular part;intrinsic to membrane;lipid particle;membrane;membrane part;membrane-bounded organelle;microbody;microbody membrane;microbody part;mitochondri…	Adipocytokine signaling pathway;Fatty acid metabolism;Peroxisome;PPAR signaling pathway	AMP-binding			VI	306.597	25.357	8	6	12.3611	1	2	1	2	8.71191	9.63752	9.98392	11.4779	52.5787	14.9217	8.1513	13.5305	12.0948	46.8377	8.1761	8.32967	12.0518	9.48012	54.682	11.0504	10.7309	11.9647	13.4972	48.7051	10.4774	8.39725	3.2276	11.0899	58.2987	13.6189	9.56388
sp|Q9QUJ7|ACSL4_MOUSE	Acsl4	Q9QUJ7	50790	2182	Long-chain-fatty-acid--CoA ligase 4 OS=Mus musculus OX=10090 GN=Acsl4 PE=1 SV=2	acylglycerol metabolic process;anatomical structure development;biological regulation;biosynthetic process;carboxylic acid metabolic process;carboxylic acid transport;cell differentiation;cellular developmental process;cellular ketone metabolic process;cellular lipid metabolic process;cellular metabolic process;cellular process;dendritic spine development;developmental process;embryonic process i…	acid-thiol ligase activity;adenyl nucleotide binding;adenyl ribonucleotide binding;arachidonate-CoA ligase activity;ATP binding;binding;catalytic activity;fatty acid ligase activity;ligase activity;ligase activity, forming carbon-sulfur bonds;long-chain fatty acid-CoA ligase activity;nucleotide binding;purine nucleotide binding;purine ribonucleoside triphosphate binding;purine ribonucleotide bind…	cell body;cell part;cytoplasm;cytoplasmic part;endoplasmic reticulum part;ER-mitochondrion membrane contact site;extracellular membrane-bounded organelle;extracellular organelle;extracellular region part;extracellular vesicular exosome;integral to membrane;intracellular membrane-bounded organelle;intracellular organelle;intracellular organelle part;intracellular part;intrinsic to membrane;lipid p…	Adipocytokine signaling pathway;Fatty acid metabolism;Peroxisome;PPAR signaling pathway	AMP-binding			IX	449.262	66.9764	94	36	57.8059	6	14	21	15	6.44023	7.99461	8.98542	12.6093	58.3257	14.2217	10.6758	14.8076	17.937	41.2891	5.11049	6.87832	12.6233	8.8092	61.9434	12.7132	9.7179	12.0744	14.7288	48.6055	5.66189	6.19765	7.02352	10.9817	65.1258	12.7196	8.48362
sp|Q8JZR0|ACSL5_MOUSE	Acsl5	Q8JZR0	433256	51703	Long-chain-fatty-acid--CoA ligase 5 OS=Mus musculus OX=10090 GN=Acsl5 PE=1 SV=1	carboxylic acid metabolic process;cellular ketone metabolic process;cellular lipid metabolic process;cellular metabolic process;cellular process;fatty acid metabolic process;lipid metabolic process;long-chain fatty acid metabolic process;metabolic process;monocarboxylic acid metabolic process;organic acid metabolic process;oxoacid metabolic process;primary metabolic process;small molecule metabol…	adenyl nucleotide binding;adenyl ribonucleotide binding;ATP binding;binding;catalytic activity;fatty acid ligase activity;ligase activity;ligase activity, forming carbon-sulfur bonds;long-chain fatty acid-CoA ligase activity;nucleotide binding;purine nucleotide binding;purine ribonucleoside triphosphate binding;purine ribonucleotide binding;ribonucleotide binding	cell part;cytoplasmic part;endoplasmic reticulum;endoplasmic reticulum membrane;endoplasmic reticulum part;integral to membrane;intracellular membrane-bounded organelle;intracellular non-membrane-bounded organelle;intracellular organelle;intracellular organelle part;intracellular part;intrinsic to membrane;membrane;membrane part;membrane-bounded organelle;mitochondrial inner membrane;mitochondria…	Adipocytokine signaling pathway;Fatty acid metabolism;Peroxisome;PPAR signaling pathway	AMP-binding			VI	161.352	3.25762	78	28	39.8243	9	14	11	19	12.7777	11.2057	11.9012	13.9705	39.5236	16.2684	9.54312	12.8423	14.8418	41.5115	11.0397	10.5252	15.3009	11.8254	41.5422	11.6835	11.2722	11.6598	14.6835	45.4754	12.866	9.3639	8.44878	13.9698	45.0755	12.4041	7.84365
sp|Q99NB1|ACS2L_MOUSE	Acss1	Q99NB1	68738	84532	Acetyl-coenzyme A synthetase 2-like, mitochondrial OS=Mus musculus OX=10090 GN=Acss1 PE=1 SV=1	acetate biosynthetic process;acetate metabolic process;acetyl-CoA biosynthetic process;acetyl-CoA biosynthetic process from acetate;acetyl-CoA metabolic process;biosynthetic process;carboxylic acid biosynthetic process;carboxylic acid metabolic process;cellular biosynthetic process;cellular ketone metabolic process;cellular metabolic process;cellular process;coenzyme biosynthetic process;coenzyme…	acetate-CoA ligase activity;acid-thiol ligase activity;adenyl nucleotide binding;adenyl ribonucleotide binding;AMP binding;ATP binding;binding;catalytic activity;CoA-ligase activity;ligase activity;ligase activity, forming carbon-sulfur bonds;nucleotide binding;purine nucleotide binding;purine ribonucleoside triphosphate binding;purine ribonucleotide binding;ribonucleotide binding	cell part;cytoplasmic part;intracellular membrane-bounded organelle;intracellular organelle;intracellular organelle lumen;intracellular organelle part;intracellular part;membrane-bounded organelle;membrane-enclosed lumen;mitochondrial matrix;mitochondrial part;mitochondrion;organelle;organelle lumen;organelle part	Carbon fixation pathways in prokaryotes;Glycolysis / Gluconeogenesis;Methane metabolism;Propanoate metabolism;Pyruvate metabolism	AMP-binding;AMP-binding_C			V	11.8822	7.72769	35	16	28.8856	2	6	8	6	20.4444	16.0539	14.4536	14.4513	18.7261	14.956	13.2668	16.3043	19.5509	19.6311	17.6542	14.9383	18.3097	15.3446	19.3399	15.0214	15.9577	16.6289	18.0911	20.6534	20.177	13.4879	13.2974	17.1511	20.2677	16.7612	12.0859
sp|Q9QXG4|ACSA_MOUSE	Acss2	Q9QXG4	60525	55902	Acetyl-coenzyme A synthetase, cytoplasmic OS=Mus musculus OX=10090 GN=Acss2 PE=1 SV=2	acetate biosynthetic process;acetate metabolic process;acetyl-CoA biosynthetic process;acetyl-CoA metabolic process;biosynthetic process;carboxylic acid biosynthetic process;carboxylic acid metabolic process;cellular biosynthetic process;cellular ketone metabolic process;cellular metabolic process;cellular process;coenzyme biosynthetic process;coenzyme metabolic process;cofactor biosynthetic proc…	acetate-CoA ligase activity;acid-thiol ligase activity;adenyl nucleotide binding;adenyl ribonucleotide binding;ATP binding;binding;catalytic activity;CoA-ligase activity;ligase activity;ligase activity, forming carbon-sulfur bonds;nucleotide binding;purine nucleotide binding;purine ribonucleoside triphosphate binding;purine ribonucleotide binding;ribonucleotide binding	cell part;cytoplasm;intracellular membrane-bounded organelle;intracellular organelle;intracellular organelle part;intracellular part;membrane-bounded organelle;nuclear part;nucleoplasm;organelle;organelle part	Carbon fixation pathways in prokaryotes;Glycolysis / Gluconeogenesis;Methane metabolism;Propanoate metabolism;Pyruvate metabolism	AMP-binding;AMP-binding_C		212	V	14.0051	0.649439	37	19	31.5264	8	9	9	7	19.0846	15.7633	16.4803	16.9365	17.9599	18.5137	14.2208	16.3785	17.8689	16.6415	14.8284	12.959	18.3019	14.5434	28.2235	15.6588	14.608	14.0675	16.9743	22.4901	19.8864	13.0191	11.691	17.0977	22.7556	17.5043	12.8982
sp|P68134|ACTS_MOUSE	Acta1	P68134	11459	58	Actin, alpha skeletal muscle OS=Mus musculus OX=10090 GN=Acta1 PE=1 SV=1	actin cytoskeleton organization;actin filament organization;actin filament-based process;actomyosin structure organization;anatomical structure development;cell development;cell growth;cellular component organization;cellular component organization at cellular level;cellular component organization or biogenesis;cellular component organization or biogenesis at cellular level;cellular developmental…	adenyl nucleotide binding;adenyl ribonucleotide binding;ATP binding;binding;cytoskeletal protein binding;nucleotide binding;protein binding;purine nucleotide binding;purine ribonucleoside triphosphate binding;purine ribonucleotide binding;ribonucleotide binding;vinculin binding	actin cytoskeleton;actin filament;actin filament bundle;actomyosin;blood microparticle;cell part;contractile fiber part;cytoplasmic part;cytoskeletal part;cytoskeleton;extracellular membrane-bounded organelle;extracellular organelle;extracellular region part;extracellular space;extracellular vesicular exosome;intracellular non-membrane-bounded organelle;intracellular organelle;intracellular organ…		Actin		597	V	49.8598	0.650398	1078	39	49.8674	31	33	38	37	16.9932	14.1924	15.6655	15.0823	25.3027	16.0136	12.6046	15.468	17.0913	25.4085	13.1795	13.1956	19.0772	14.5869	27.5047	14.8037	14.2621	14.699	14.9597	27.9493	15.6931	10.744	13.2901	14.8658	32.0816	15.3865	11.012
sp|P62737|ACTA_MOUSE	Acta2	P62737	11475	59	Actin, aortic smooth muscle OS=Mus musculus OX=10090 GN=Acta2 PE=1 SV=1	anatomical structure development;biological regulation;cell development;cellular developmental process;cellular process;circulatory system process;developmental process;glomerular mesangial cell development;mesangial cell development;multicellular organismal process;multi-organism process;muscle contraction;muscle system process;regulation of anatomical structure size;regulation of biological qua…	adenyl nucleotide binding;adenyl ribonucleotide binding;ATP binding;binding;enzyme binding;kinase binding;nucleotide binding;protein binding;protein kinase binding;purine nucleotide binding;purine ribonucleoside triphosphate binding;purine ribonucleotide binding;ribonucleotide binding	actin cytoskeleton;cell part;contractile fiber;contractile fiber part;cytoplasm;cytoplasmic part;cytoskeleton;extracellular membrane-bounded organelle;extracellular organelle;extracellular region part;extracellular space;extracellular vesicular exosome;intracellular non-membrane-bounded organelle;intracellular organelle;intracellular part;macromolecular complex;membrane-bounded organelle;membrane…	Vascular smooth muscle contraction	Actin		25		31.5916	4.50432	7	3	5.57029	1	0	0	0	13.9663	15.5022	15.3669	11.3542	32.3506	13.6607	10.8106	16.4197	13.5064	29.3749
tr|E9Q5F4|E9Q5F4_MOUSE	Actb	E9Q5F4			Isoform of P60710, Actin, cytoplasmic 1 (Fragment) OS=Mus musculus OX=10090 GN=Actb PE=1 SV=1	anatomical structure development;anatomical structure homeostasis;anatomical structure morphogenesis;ATP-dependent chromatin remodeling;axonogenesis;biological adhesion;biological regulation;cell adhesion;cell part morphogenesis;cell projection morphogenesis;cell projection organization;cell-cell adhesion;cellular component morphogenesis;cellular component organization;cellular component organiza…	binding;core promoter proximal region DNA binding;core promoter proximal region sequence-specific DNA binding;cytoskeletal protein binding;DNA binding;enhancer binding;enhancer sequence-specific DNA binding;enzyme binding;identical protein binding;kinesin binding;nitric-oxide synthase binding;nucleic acid binding;protein binding;regulatory region DNA binding;regulatory region nucleic acid binding…	adherens junction;anchoring junction;axon;blood microparticle;cell cortex part;cell junction;cell part;cell projection;cell-substrate adherens junction;cell-substrate junction;chromatin;chromosomal part;cortical cytoskeleton;cytoplasmic part;cytoskeletal part;cytoskeleton;cytosol;extracellular membrane-bounded organelle;extracellular organelle;extracellular region part;extracellular space;extrace…		Actin			V	5.28256	6.43754	3	1	3.39623	1	1	0	1	22.0389	16.0973	15.2275	16.8532	16.1666	19.8394	12.0881	13.4869	17.2999	18.6663	19.2745	13.7817	16.4703	15.1531	19.2452	16.1501	14.3761	15.9921	19.3313	23.9342
sp|Q8BFZ3|ACTBL_MOUSE	Actbl2	Q8BFZ3	238880	345651	Beta-actin-like protein 2 OS=Mus musculus OX=10090 GN=Actbl2 PE=1 SV=1		adenyl nucleotide binding;adenyl ribonucleotide binding;ATP binding;binding;nucleotide binding;purine nucleotide binding;purine ribonucleoside triphosphate binding;purine ribonucleotide binding;ribonucleotide binding	cell part;cytoplasm;cytoskeleton;extracellular membrane-bounded organelle;extracellular organelle;extracellular region part;extracellular space;extracellular vesicular exosome;intracellular non-membrane-bounded organelle;intracellular organelle;intracellular part;membrane-bounded organelle;membrane-bounded vesicle;non-membrane-bounded organelle;organelle;vesicle		Actin		145	VI	140.847	19.8733	55	7	16.7553	10	4	10	9	11.0715	11.321	14.2295	16.3818	35.5859	13.7842	11.7542	14.0475	15.0269	30.8325	11.7609	13.1326	19.4861	12.9955	34.078	15.966	14.678	12.5834	10.9586	31.1812	10.6734	9.32449	10.4675	14.0132	43.4037	13.4362	9.46694
sp|P63260|ACTG_MOUSE	Actg1	P63260	11465	71	Actin, cytoplasmic 2 OS=Mus musculus OX=10090 GN=Actg1 PE=1 SV=1	actin cytoskeleton organization;actin filament-based process;actomyosin structure organization;anatomical structure homeostasis;biological adhesion;biological regulation;cell adhesion;cell-cell adhesion;cellular component organization;cellular component organization at cellular level;cellular component organization or biogenesis;cellular component organization or biogenesis at cellular level;cell…	adenyl nucleotide binding;adenyl ribonucleotide binding;ATP binding;binding;enzyme binding;identical protein binding;nucleotide binding;protein binding;purine nucleotide binding;purine ribonucleoside triphosphate binding;purine ribonucleotide binding;ribonucleotide binding;structural constituent of cytoskeleton;structural molecule activity;ubiquitin protein ligase binding	actin cytoskeleton;blood microparticle;cell part;contractile fiber;contractile fiber part;costamere;cytoplasmic part;cytoskeletal part;cytoskeleton;cytosol;extracellular membrane-bounded organelle;extracellular organelle;extracellular region part;extracellular space;extracellular vesicular exosome;filamentous actin;intracellular membrane-bounded organelle;intracellular non-membrane-bounded organe…	Adherens junction;Arrhythmogenic right ventricular cardiomyopathy (ARVC);Bacterial invasion of epithelial cells;Dilated cardiomyopathy;Focal adhesion;Hypertrophic cardiomyopathy (HCM);Leukocyte transendothelial migration;Pathogenic Escherichia coli infection;Phagosome;Phototransduction - fly;Regulation of actin cytoskeleton;Shigellosis;Tight junction;Vibrio cholerae infection;Viral myocarditis	Actin	Profilin 1 complex		VI	73.9953	0.316328	616	38	41.0667	22	25	31	24	15.4476	12.9274	14.0893	15.1956	30.8613	14.3295	11.8409	14.5126	16.0644	30.6512	13.3132	12.4726	18.2353	13.8794	29.864	13.9237	13.3626	13.7178	14.4662	31.5319	15.4825	10.6134	12.7252	14.5023	32.0513	14.6558	10.9089
sp|Q9Z2N8|ACL6A_MOUSE	Actl6a	Q9Z2N8	56456	86	Actin-like protein 6A OS=Mus musculus OX=10090 GN=Actl6a PE=1 SV=2	anatomical structure development;ATP-dependent chromatin remodeling;biological regulation;biosynthetic process;cellular biosynthetic process;cellular component organization;cellular component organization at cellular level;cellular component organization or biogenesis;cellular component organization or biogenesis at cellular level;cellular macromolecule biosynthetic process;cellular macromolecule…	binding;chromatin binding;core promoter proximal region DNA binding;core promoter proximal region sequence-specific DNA binding;DNA binding;enhancer binding;enhancer sequence-specific DNA binding;nucleic acid binding;regulatory region DNA binding;regulatory region nucleic acid binding;RNA polymerase II core promoter proximal region sequence-specific DNA binding;RNA polymerase II distal enhancer s…	cell part;chromatin;chromatin remodeling complex;chromosomal part;DNA helicase complex;H4/H2A histone acetyltransferase complex;histone acetyltransferase complex;Ino80 complex;intracellular membrane-bounded organelle;intracellular organelle;intracellular organelle part;intracellular part;macromolecular complex;membrane;membrane-bounded organelle;npBAF complex;NuA4 histone acetyltransferase comple…		Actin		29	VI	73.5564	2.13339	60	17	37.7622	11	4	9	9	15.6557	12.7673	13.0202	15.1714	31.4747	17.26	12.2035	15.432	16.9557	26.2149	12.66	12.0051	16.804	13.5957	33.6362	14.8825	14.0242	14.2825	15.9603	30.2986	16.783	11.5214	13.7026	15.2309	30.1708	18.6306	9.99814
sp|Q7TPR4|ACTN1_MOUSE	Actn1	Q7TPR4	109711	87	Alpha-actinin-1 OS=Mus musculus OX=10090 GN=Actn1 PE=1 SV=1	actin crosslink formation;actin cytoskeleton organization;actin filament bundle assembly;actin filament organization;actin filament-based process;biological regulation;cell junction assembly;cell junction organization;cell-substrate junction assembly;cellular component assembly;cellular component assembly at cellular level;cellular component organization;cellular component organization at cellula…	actin binding;actin filament binding;binding;calcium ion binding;cation binding;cytoskeletal protein binding;double-stranded RNA binding;identical protein binding;integrin binding;ion binding;ion channel binding;ligand-dependent nuclear receptor transcription coactivator activity;metal ion binding;nucleic acid binding;protein binding;protein binding transcription factor activity;protein complex b…	actin filament bundle;actomyosin;adherens junction;anchoring junction;brush border;cell cortex part;cell junction;cell part;cell projection;cell projection part;cell-cell adherens junction;cell-cell junction;cell-substrate adherens junction;cell-substrate junction;contractile fiber part;cortical actin cytoskeleton;cortical cytoskeleton;cytoplasm;cytoplasmic membrane-bounded vesicle;cytoplasmic pa…	Adherens junction;Amoebiasis;Arrhythmogenic right ventricular cardiomyopathy (ARVC);Focal adhesion;Leukocyte transendothelial migration;Regulation of actin cytoskeleton;Systemic lupus erythematosus;Tight junction	CH;EF-hand_6;EFhand_Ca_insen;Spectrin	Psd3-Actn1 complex	265	V	11.9175	0.564824	434	65	50.4484	34	38	38	34	18.2397	15.4518	15.6817	15.8882	20.4064	18.5515	13.5418	16.0189	17.8378	18.1505	15.974	14.8647	19.1876	15.8801	20.3971	16.5276	15.9077	16.6673	14.8715	20.9861	18.4806	13.0742	12.9214	16.5349	23.8102	17.5813	12.1985
sp|P57780|ACTN4_MOUSE	Actn4	P57780	60595	81	Alpha-actinin-4 OS=Mus musculus OX=10090 GN=Actn4 PE=1 SV=1	actin cytoskeleton organization;actin filament bundle assembly;actin filament organization;actin filament-based process;biological regulation;cell junction assembly;cell junction organization;cell-cell junction assembly;cell-cell junction organization;cellular component assembly;cellular component assembly at cellular level;cellular component organization;cellular component organization at cellul…	actin binding;actin filament binding;binding;calcium ion binding;cation binding;cytoskeletal protein binding;hormone receptor binding;identical protein binding;ion binding;ligand-dependent nuclear receptor transcription coactivator activity;metal ion binding;nuclear hormone receptor binding;nucleoside binding;protein binding;protein binding transcription factor activity;protein dimerization activ…	actin filament bundle;actomyosin;adherens junction;anchoring junction;cell cortex part;cell junction;cell part;cell projection;cell-cell junction;cell-substrate adherens junction;cell-substrate junction;contractile fiber part;cortical cytoskeleton;cytoplasm;cytoplasmic part;cytoskeletal part;cytoskeleton;extracellular membrane-bounded organelle;extracellular organelle;extracellular region part;ex…	Adherens junction;Amoebiasis;Arrhythmogenic right ventricular cardiomyopathy (ARVC);Focal adhesion;Leukocyte transendothelial migration;Regulation of actin cytoskeleton;Systemic lupus erythematosus;Tight junction	CH;EF-hand_6;EFhand_Ca_insen;Spectrin		265	VI	100.142	1.49292	369	77	63.1579	27	29	28	30	15.2487	13.557	14.4147	14.5159	30.2569	15.3152	11.5847	14.5993	16.7627	28.8887	12.2528	12.0632	16.6302	13.259	35.2023	12.6726	12.566	13.8635	13.186	36.0736	14.5904	10.722	10.7369	13.8212	38.387	14.9816	10.0354
sp|Q9QZB7|ARP10_MOUSE	Actr10	Q9QZB7	56444	55860	Actin-related protein 10 OS=Mus musculus OX=10090 GN=Actr10 PE=1 SV=2	cellular component movement;cellular process;microtubule-based movement;microtubule-based process		cell part;cytoplasm;cytoskeletal part;dynactin complex;intracellular organelle part;intracellular part;macromolecular complex;microtubule associated complex;organelle part;protein complex		Actin		78	VI	156.204	0.634029	26	10	37.6499	5	4	4	5	12.5427	10.9304	12.9658	14.2829	40.0239	12.3588	9.88742	13.0115	14.7313	42.1315	10.8814	11.2647	17.1736	13.2554	37.9042	11.7217	11.1423	13.9045	13.3496	40.0819	12.6336	8.89261	8.25512	14.359	46.1079	13.1717	9.22858
sp|P61164|ACTZ_MOUSE	Actr1a	P61164	54130	10121	Alpha-centractin OS=Mus musculus OX=10090 GN=Actr1a PE=1 SV=1		adenyl nucleotide binding;adenyl ribonucleotide binding;ATP binding;binding;nucleotide binding;purine nucleotide binding;purine ribonucleoside triphosphate binding;purine ribonucleotide binding;ribonucleotide binding	cell part;centrosome;cytoplasm;cytoplasmic part;cytoskeletal part;dynactin complex;extracellular membrane-bounded organelle;extracellular organelle;extracellular region part;extracellular vesicular exosome;intracellular non-membrane-bounded organelle;intracellular organelle;intracellular organelle part;intracellular part;macromolecular complex;membrane-bounded organelle;membrane-bounded vesicle;m…		Actin		78	VI	119.213	2.79675	15	5	14.8936	2	3	2	2	14.66	12.8607	13.5813	14.532	33.4128	15.6671	11.4471	13.8962	15.935	30.7421	11.8261	10.6682	16.3971	12.707	37.7817	14.4223	13.8671	13.7424	13.1292	32.7204	14.1536	9.36777	11.9796	13.6452	38.3085	14.9647	10.1895
sp|Q8R5C5|ACTY_MOUSE	Actr1b	Q8R5C5	226977	10120	Beta-centractin OS=Mus musculus OX=10090 GN=Actr1b PE=1 SV=1		adenyl nucleotide binding;adenyl ribonucleotide binding;ATP binding;binding;nucleotide binding;purine nucleotide binding;purine ribonucleoside triphosphate binding;purine ribonucleotide binding;ribonucleotide binding	cell part;centrosome;cytoplasm;cytoplasmic part;cytoskeletal part;dynactin complex;extracellular membrane-bounded organelle;extracellular organelle;extracellular region part;extracellular vesicular exosome;intracellular non-membrane-bounded organelle;intracellular organelle;intracellular organelle part;intracellular part;macromolecular complex;membrane;membrane-bounded organelle;membrane-bounded …		Actin		78	VI	113.743	2.28647	70	13	33.7766	8	13	12	9	14.4778	13.0443	13.3843	14.5331	33.3784	16.0243	11.3937	14.076	16.4404	30.3293	12.6985	11.5764	17.1066	13.2434	35.2035	12.7441	12.8281	14.0558	12.8696	36.9707	13.3927	9.93093	10.5872	13.834	40.8883	14.9874	9.20839
sp|P61161|ARP2_MOUSE	Actr2	P61161	66713	10097	Actin-related protein 2 OS=Mus musculus OX=10090 GN=Actr2 PE=1 SV=1	actin cytoskeleton organization;actin filament organization;actin filament-based process;actin nucleation;anatomical structure formation involved in morphogenesis;Arp2/3 complex-mediated actin nucleation;asymmetric cell division;biological regulation;cell cycle;cell cycle cytokinesis;cell cycle process;cell division;cell projection assembly;cell projection organization;cellular component assembly…	adenyl nucleotide binding;adenyl ribonucleotide binding;ATP binding;binding;nucleotide binding;purine nucleotide binding;purine ribonucleoside triphosphate binding;purine ribonucleotide binding;ribonucleotide binding;structural constituent of cytoskeleton;structural molecule activity	actin cap;adherens junction;anchoring junction;Arp2/3 protein complex;cell cortex;cell cortex part;cell junction;cell part;cell projection;cell-substrate adherens junction;cell-substrate junction;cytoplasm;cytoplasmic part;cytoskeletal part;extracellular membrane-bounded organelle;extracellular organelle;extracellular region part;extracellular vesicular exosome;focal adhesion;intracellular organe…		Actin		107	VI	82.3083	0.446592	196	34	47.9695	23	24	20	19	15.4647	13.3971	14.4886	15.3605	29.7937	15.4381	11.9277	14.3588	16.5198	29.2528	12.9997	11.9415	17.5526	13.9477	32.8281	13.9752	13.4166	13.9287	13.2909	33.0071	15.1556	9.92756	10.5052	15.1805	37.1347	14.6414	10.6091
sp|Q99JY9|ARP3_MOUSE	Actr3	Q99JY9	74117	10096	Actin-related protein 3 OS=Mus musculus OX=10090 GN=Actr3 PE=1 SV=3	actin cytoskeleton organization;actin filament organization;actin filament-based process;actin nucleation;anatomical structure morphogenesis;Arp2/3 complex-mediated actin nucleation;asymmetric cell division;biological regulation;cell cycle;cell cycle cytokinesis;cell cycle process;cell division;cell part morphogenesis;cell projection morphogenesis;cell projection organization;cellular component m…	adenyl nucleotide binding;adenyl ribonucleotide binding;ATP binding;binding;nucleotide binding;purine nucleotide binding;purine ribonucleoside triphosphate binding;purine ribonucleotide binding;ribonucleotide binding;structural constituent of cytoskeleton;structural molecule activity	actin filament;adherens junction;anchoring junction;Arp2/3 protein complex;brush border;cell junction;cell part;cell projection;cell-cell junction;cell-substrate adherens junction;cell-substrate junction;cytoplasmic part;cytoskeletal part;excitatory synapse;extracellular membrane-bounded organelle;extracellular organelle;extracellular region part;extracellular vesicular exosome;focal adhesion;Gol…		Actin		107	VI	67.6753	0.630963	234	33	75.1196	29	24	29	29	15.9169	13.609	14.4144	15.2031	29.1893	16.5188	11.925	14.4469	16.7208	27.2632	13.3626	12.3806	18.1637	14.2699	30.6716	12.7495	12.9584	14.319	14.0588	34.1463	16.0757	10.3153	11.316	15.2308	34.7621	14.3988	10.381
tr|A0A087WP86|A0A087WP86_MOUSE	Actr3	A0A087WP86			Isoform of Q99JY9, Actin-like protein 3 (Fragment) OS=Mus musculus OX=10090 GN=Actr3 PE=1 SV=1	actin cytoskeleton organization;actin filament organization;actin filament-based process;actin nucleation;anatomical structure morphogenesis;Arp2/3 complex-mediated actin nucleation;asymmetric cell division;biological regulation;cell cycle;cell cycle cytokinesis;cell cycle process;cell division;cell part morphogenesis;cell projection morphogenesis;cell projection organization;cellular component m…	adenyl nucleotide binding;adenyl ribonucleotide binding;ATP binding;binding;nucleotide binding;purine nucleotide binding;purine ribonucleoside triphosphate binding;purine ribonucleotide binding;ribonucleotide binding;structural constituent of cytoskeleton;structural molecule activity	adherens junction;anchoring junction;Arp2/3 protein complex;cell junction;cell part;cell projection;cell-cell junction;cell-substrate adherens junction;cell-substrate junction;cytoskeletal part;extracellular membrane-bounded organelle;extracellular organelle;extracellular region part;extracellular vesicular exosome;focal adhesion;intracellular organelle part;intracellular part;lamellipodium;macro…		Actin			V	8.61556	5.24894	4	1	5.16129	1	0	0	1	18.0657	15.2812	14.9757	16.9757	21.8037	16.027	11.8999	13.4445	16.3038	25.2118
sp|Q80US4|ARP5_MOUSE	Actr5	Q80US4	109275	79913	Actin-related protein 5 OS=Mus musculus OX=10090 GN=Actr5 PE=1 SV=3	biological regulation;biosynthetic process;cellular biosynthetic process;cellular macromolecule biosynthetic process;cellular macromolecule metabolic process;cellular metabolic process;cellular nitrogen compound metabolic process;cellular process;cellular response to stimulus;cellular response to stress;DNA metabolic process;DNA recombination;DNA repair;double-strand break repair;macromolecule bi…		cell part;chromatin remodeling complex;chromosomal part;cytoplasm;DNA helicase complex;Ino80 complex;intracellular membrane-bounded organelle;intracellular organelle;intracellular organelle part;intracellular part;macromolecular complex;membrane-bounded organelle;nuclear chromosome part;nuclear part;nucleus;organelle;organelle part;protein complex		Actin		138	VI	88.2545	9.85776	14	6	11.5702	2	1	2	5	15.2257	12.3901	13.9495	14.8192	31.7116	17.5789	11.8318	16.5784	15.9138	29.035	13.7053	11.387	16.324	14.6887	33.3493	18.4277	14.0648	16.5926	14.2857	31.108	15.0952	10.2796	12.2194	15.0134	36.1124	19.9379	11.4398
sp|Q9D864|ARP6_MOUSE	Actr6	Q9D864	67019	64431	Actin-related protein 6 OS=Mus musculus OX=10090 GN=Actr6 PE=1 SV=2	cellular component organization;cellular component organization at cellular level;cellular component organization or biogenesis;cellular component organization or biogenesis at cellular level;cellular process;chromatin modification;chromatin organization;chromatin remodeling;chromosome organization;organelle organization		cell part;cytoplasm;cytoskeleton;intracellular membrane-bounded organelle;intracellular non-membrane-bounded organelle;intracellular organelle;intracellular part;membrane-bounded organelle;non-membrane-bounded organelle;nucleus;organelle		Actin		358	VI	70.2497	1.40751	10	4	12.1212	0	1	3	2											13.5965	13.0195	13.3596	15.8092	34.3269	12.3506	10.4672	10.5951	13.3219	43.2704	17.4262	10.6608	12.1851	14.5153	33.2087	16.0514	10.9993
sp|Q8R2S9|ARP8_MOUSE	Actr8	Q8R2S9	56249	93973	Actin-related protein 8 OS=Mus musculus OX=10090 GN=Actr8 PE=2 SV=1	biological regulation;biosynthetic process;cell cycle phase;cell cycle process;cell division;cellular biosynthetic process;cellular component organization;cellular component organization at cellular level;cellular component organization or biogenesis;cellular component organization or biogenesis at cellular level;cellular macromolecule biosynthetic process;cellular macromolecule metabolic process…	adenyl nucleotide binding;adenyl ribonucleotide binding;ATP binding;binding;nucleotide binding;purine nucleotide binding;purine ribonucleoside triphosphate binding;purine ribonucleotide binding;ribonucleotide binding	cell part;chromatin remodeling complex;chromosomal part;DNA helicase complex;Ino80 complex;intracellular membrane-bounded organelle;intracellular organelle;intracellular organelle part;intracellular part;macromolecular complex;membrane-bounded organelle;nuclear chromosome part;nuclear part;nucleus;organelle;organelle part;protein complex		Actin		138	VI	124.837	4.09069	38	11	16.9872	5	6	11	9	13.968	12.0086	12.1415	14.0948	36.0687	17.322	11.4285	15.049	17.0586	32.5331	12.4622	11.4481	15.1389	12.4504	37.8605	14.0482	13.1549	12.2231	13.2258	38.4017	15.0048	10.8657	7.56782	14.7366	39.8913	17.2861	8.91426
sp|Q99JW2|ACY1_MOUSE	Acy1	Q99JW2	109652	95	Aminoacylase-1 OS=Mus musculus OX=10090 GN=Acy1 PE=1 SV=1	amine metabolic process;carboxylic acid metabolic process;cellular amine metabolic process;cellular amino acid metabolic process;cellular ketone metabolic process;cellular metabolic process;cellular nitrogen compound metabolic process;cellular process;metabolic process;nitrogen compound metabolic process;organic acid metabolic process;oxoacid metabolic process;primary metabolic process;small mole…	aminoacylase activity;binding;catalytic activity;cation binding;hydrolase activity;hydrolase activity, acting on carbon-nitrogen (but not peptide) bonds;hydrolase activity, acting on carbon-nitrogen (but not peptide) bonds, in linear amides;ion binding;metal ion binding;metallopeptidase activity;peptidase activity;peptidase activity, acting on L-amino acid peptides	cell part;cytoplasm;extracellular membrane-bounded organelle;extracellular organelle;extracellular region part;extracellular vesicular exosome;intracellular part;membrane-bounded organelle;membrane-bounded vesicle;organelle;vesicle	Arginine and proline metabolism	M20_dimer;Peptidase_M20		829	VI	214.478	2.93943	47	15	42.402	9	11	10	10	12.2883	10.6336	12.6276	13.0065	42.3404	12.9094	10.7875	12.2207	15.1839	38.3869	10.9613	9.84786	15.6399	11.9675	42.6808	11.4369	10.8292	11.9997	11.9722	44.1184	11.4318	7.50902	9.66434	12.5433	49.8688	12.87	8.54748
sp|P56376|ACYP1_MOUSE	Acyp1	P56376	66204	97	Acylphosphatase-1 OS=Mus musculus OX=10090 GN=Acyp1 PE=1 SV=2	metabolic process	acylphosphatase activity;catalytic activity;hydrolase activity;hydrolase activity, acting on acid anhydrides;hydrolase activity, acting on acid anhydrides, in phosphorus-containing anhydrides	extracellular membrane-bounded organelle;extracellular organelle;extracellular region part;extracellular vesicular exosome;membrane-bounded organelle;membrane-bounded vesicle;organelle;vesicle	Aminobenzoate degradation;Pyruvate metabolism	Acylphosphatase			V	23.6891	1.30791	20	6	60.6061	3	5	2	5	20.03	14.6747	17.0155	14.9008	20.1506	17.602	14.074	15.7378	17.3437	19.7294	15.1868	15.352	20.4765	17.201	19.3152	15.4328	15.0876	13.1148	18.5124	23.4916	18.1008	10.9195	15.1622	15.7294	26.2235	19.0932	11.7705
sp|P03958|ADA_MOUSE	Ada	P03958	11486	100	Adenosine deaminase OS=Mus musculus OX=10090 GN=Ada PE=1 SV=3	2'-deoxyribonucleotide metabolic process;adenosine catabolic process;adenosine metabolic process;aging;amine transport;anatomical structure development;B cell activation;B cell activation involved in immune response;B cell differentiation;behavior;biological regulation;biosynthetic process;catabolic process;cell activation;cell activation involved in immune response;cell differentiation;cellular …	adenosine deaminase activity;binding;catalytic activity;cation binding;deaminase activity;hydrolase activity;hydrolase activity, acting on carbon-nitrogen (but not peptide) bonds;hydrolase activity, acting on carbon-nitrogen (but not peptide) bonds, in cyclic amidines;ion binding;metal ion binding;nucleoside binding;purine nucleoside binding;transition metal ion binding;zinc ion binding	cell body;cell junction;cell part;cell projection cytoplasm;cell projection part;cell surface;cytoplasm;cytoplasmic membrane-bounded vesicle lumen;cytoplasmic part;cytoplasmic vesicle part;cytosol;dendrite cytoplasm;external side of plasma membrane;extracellular region part;extracellular space;intracellular membrane-bounded organelle;intracellular organelle;intracellular organelle part;intracellu…	Primary immunodeficiency;Purine metabolism	A_deaminase		110	V	60.6312	0.493536	44	16	35.5114	6	8	8	6	17.2362	14.3177	15.1256	14.904	26.7242	17.3494	12.327	14.5435	16.2345	24.5456	14.1756	12.5375	17.2392	14.7168	30.1488	14.7224	14.5892	13.7975	13.453	30.6013	16.0531	10.4697	12.2328	14.8754	32.95	16.0893	9.91615
sp|Q80SY6|ADAL_MOUSE	Adal	Q80SY6	75894	161823	Adenosine deaminase-like protein OS=Mus musculus OX=10090 GN=Adal PE=2 SV=1	adenosine catabolic process;adenosine metabolic process;biosynthetic process;catabolic process;cellular biosynthetic process;cellular catabolic process;cellular metabolic process;cellular nitrogen compound biosynthetic process;cellular nitrogen compound catabolic process;cellular nitrogen compound metabolic process;cellular process;heterocycle biosynthetic process;heterocycle catabolic process;he…	adenosine deaminase activity;binding;catalytic activity;cation binding;deaminase activity;hydrolase activity;hydrolase activity, acting on carbon-nitrogen (but not peptide) bonds;hydrolase activity, acting on carbon-nitrogen (but not peptide) bonds, in cyclic amidines;ion binding;metal ion binding			A_deaminase			VI	61.6834	1.08062	15	5	15.5556	2	4	4	2	15.8332	14.6718	14.7987	14.8774	27.4919	17.7271	13.1826	15.107	16.7547	22.59	15.065	11.8975	18.174	14.8333	27.6973	13.7947	14.1609	15.6912	13.2012	30.8994	17.1091	11.8931	11.5335	14.9945	30.6938	17.7109	9.18161
sp|O35598|ADA10_MOUSE	Adam10	O35598	11487	102	Disintegrin and metalloproteinase domain-containing protein 10 OS=Mus musculus OX=10090 GN=Adam10 PE=1 SV=2	biological regulation;cell activation;cell surface receptor linked signaling pathway;cellular macromolecule metabolic process;cellular metabolic process;cellular process;cellular protein metabolic process;cellular response to stimulus;chordate embryonic development;constitutive protein ectodomain proteolysis;developmental process;embryo development;embryo development ending in birth or egg hatchi…	binding;catalytic activity;cation binding;endopeptidase activity;enzyme binding;hydrolase activity;identical protein binding;ion binding;kinase binding;metal ion binding;metalloendopeptidase activity;metallopeptidase activity;peptidase activity;peptidase activity, acting on L-amino acid peptides;protein binding;protein dimerization activity;protein domain specific binding;protein homodimerization…	adherens junction;anchoring junction;cell junction;cell part;cell surface;cell-substrate adherens junction;cell-substrate junction;cytoplasm;cytoplasmic membrane-bounded vesicle;cytoplasmic part;cytoplasmic vesicle;cytoskeletal part;endoplasmic reticulum part;extracellular membrane-bounded organelle;extracellular organelle;extracellular region part;extracellular vesicular exosome;focal adhesion;G…	Alzheimer's disease;Epithelial cell signaling in Helicobacter pylori infection	Disintegrin;Pep_M12B_propep			VI	189.848	2.19622	30	16	29.6395	4	8	8	3	11.8396	10.3283	11.2805	13.9903	43.6165	13.8533	10.3295	12.2427	14.4249	39.4106	8.82841	9.14414	15.8398	11.5053	47.3688	9.66779	9.63942	10.7376	14.6683	48.8052	11.4346	8.62458	7.53997	13.6536	50.0381	13.315	8.13388
sp|Q9Z0F8|ADA17_MOUSE	Adam17	Q9Z0F8	11491	6868	Disintegrin and metalloproteinase domain-containing protein 17 OS=Mus musculus OX=10090 GN=Adam17 PE=1 SV=3	adaptive immune response;adaptive immune response based on somatic recombination of immune receptors built from immunoglobulin superfamily domains;anatomical structure development;B cell activation;B cell differentiation;biological adhesion;biological regulation;cell activation;cell adhesion;cell adhesion mediated by integrin;cell differentiation;cell motility;cell surface receptor linked signali…	binding;catalytic activity;cation binding;cytokine receptor binding;endopeptidase activity;growth factor receptor binding;hydrolase activity;integrin binding;interleukin-6 receptor binding;ion binding;metal ion binding;metalloendopeptidase activity;metallopeptidase activity;Notch binding;PDZ domain binding;peptidase activity;peptidase activity, acting on L-amino acid peptides;protein binding;prot…	actin cytoskeleton;apical plasma membrane;cell part;cell surface;cytoplasm;cytoskeleton;extracellular region;integral to membrane;integral to plasma membrane;intracellular non-membrane-bounded organelle;intracellular organelle;intracellular part;intrinsic to membrane;intrinsic to plasma membrane;membrane;membrane part;membrane raft;non-membrane-bounded organelle;organelle;plasma membrane;plasma m…	Alzheimer's disease;Epithelial cell signaling in Helicobacter pylori infection;Notch signaling pathway	Disintegrin;Pep_M12B_propep			VI	297.884	2.61608	10	7	12.2128	4	1	1	2	11.6362	9.69747	10.9099	12.6132	46.4416	13.4713	9.04844	11.06	14.1099	43.4766	7.47158	7.17553	12.1764	9.20504	57.066	8.51098	8.39995	9.49499	11.3346	61.5457	8.20756	6.72999	6.89291	11.0928	60.9743	9.94815	4.5939
sp|Q99MU3|DSRAD_MOUSE	Adar	Q99MU3	56417	103	Double-stranded RNA-specific adenosine deaminase OS=Mus musculus OX=10090 GN=Adar PE=1 SV=2	adenosine to inosine editing;anatomical structure development;base conversion or substitution editing;biological regulation;biosynthetic process;cell differentiation;cellular biosynthetic process;cellular component assembly;cellular component assembly at cellular level;cellular component organization;cellular component organization at cellular level;cellular component organization or biogenesis;c…	adenosine deaminase activity;binding;catalytic activity;cation binding;deaminase activity;DNA binding;double-stranded RNA adenosine deaminase activity;hydrolase activity;hydrolase activity, acting on carbon-nitrogen (but not peptide) bonds;hydrolase activity, acting on carbon-nitrogen (but not peptide) bonds, in cyclic amidines;ion binding;left-handed Z-DNA binding;metal ion binding;nucleic acid …	cell part;cytoplasm;intracellular membrane-bounded organelle;intracellular non-membrane-bounded organelle;intracellular organelle;intracellular organelle part;intracellular part;membrane;membrane-bounded organelle;non-membrane-bounded organelle;nuclear part;nucleolus;nucleoplasm;nucleus;organelle;organelle part	Cytosolic DNA-sensing pathway;Measles	A_deamin;dsrm;z-alpha			VI	137.876	12.9422	64	27	31.1545	8	11	11	11	12.7248	11.3351	12.2031	14.0809	39.8105	16.5072	10.2081	15.7799	18.1208	35.496	11.7631	11.3937	15.5819	12.6255	39.2917	15.1461	14.4851	14.2699	13.8696	34.1768	12.6461	10.3345	11.3384	14.1432	40.7555	18.0198	10.1504
sp|Q91ZS8|RED1_MOUSE	Adarb1	Q91ZS8	110532	104	Double-stranded RNA-specific editase 1 OS=Mus musculus OX=10090 GN=Adarb1 PE=1 SV=1	adenosine to inosine editing;base conversion or substitution editing;biological regulation;cellular macromolecule metabolic process;cellular metabolic process;cellular nitrogen compound metabolic process;cellular process;macromolecule metabolic process;macromolecule modification;metabolic process;mRNA metabolic process;mRNA processing;negative regulation of biological process;negative regulation …	adenosine deaminase activity;binding;catalytic activity;cation binding;deaminase activity;double-stranded RNA adenosine deaminase activity;double-stranded RNA binding;hydrolase activity;hydrolase activity, acting on carbon-nitrogen (but not peptide) bonds;hydrolase activity, acting on carbon-nitrogen (but not peptide) bonds, in cyclic amidines;ion binding;metal ion binding;nucleic acid binding;RN…	cell part;cytoplasm;intracellular membrane-bounded organelle;intracellular non-membrane-bounded organelle;intracellular organelle;intracellular organelle part;intracellular part;membrane-bounded organelle;non-membrane-bounded organelle;nuclear part;nucleolus;nucleoplasm;nucleus;organelle;organelle part		A_deamin;dsrm		1	IX	996.832	365.405	7	3	5.20394	1	2	2	1	0.73577	1.54124	2.2151	7.25624	87.7663	19.1985	3.6867	6.64082	11.6312	58.8428	4.02838	3.66663	8.53566	5.54154	75.0856	16.9568	11.4375	10.3279	12.4118	43.2371	4.40016	3.15899	3.30978	9.03739	77.8515	18.094	10.7829
sp|Q9JHI2|ADAT1_MOUSE	Adat1	Q9JHI2	30947	23536	tRNA-specific adenosine deaminase 1 OS=Mus musculus OX=10090 GN=Adat1 PE=1 SV=1	cellular macromolecule metabolic process;cellular metabolic process;cellular nitrogen compound metabolic process;cellular process;macromolecule metabolic process;metabolic process;ncRNA metabolic process;ncRNA processing;nitrogen compound metabolic process;nucleic acid metabolic process;nucleobase-containing compound metabolic process;primary metabolic process;RNA metabolic process;RNA processing…	adenosine deaminase activity;binding;catalytic activity;cation binding;deaminase activity;hydrolase activity;hydrolase activity, acting on carbon-nitrogen (but not peptide) bonds;hydrolase activity, acting on carbon-nitrogen (but not peptide) bonds, in cyclic amidines;ion binding;metal ion binding;nucleic acid binding;RNA binding;tRNA-specific adenosine deaminase activity			A_deamin			VI	160.213	3.70217	17	9	20.4409	2	5	4	3	12.7371	11.2934	12.1306	13.474	39.8853	16.9784	10.1815	15.0772	17.7498	32.5609	11.413	10.7502	16.8154	12.4236	39.9322	11.7986	11.0559	14.3736	14.7404	43.11	12.6477	8.94978	9.6991	13.4299	44.7886	15.6028	8.90382
sp|Q6P6J0|ADAT2_MOUSE	Adat2	Q6P6J0	66757	134637	tRNA-specific adenosine deaminase 2 OS=Mus musculus OX=10090 GN=Adat2 PE=1 SV=1	cellular macromolecule metabolic process;cellular metabolic process;cellular nitrogen compound metabolic process;cellular process;macromolecule metabolic process;macromolecule modification;metabolic process;ncRNA metabolic process;ncRNA processing;nitrogen compound metabolic process;nucleic acid metabolic process;nucleobase-containing compound metabolic process;primary metabolic process;RNA metab…	adenosine deaminase activity;binding;catalytic activity;cation binding;deaminase activity;hydrolase activity;hydrolase activity, acting on carbon-nitrogen (but not peptide) bonds;hydrolase activity, acting on carbon-nitrogen (but not peptide) bonds, in cyclic amidines;ion binding;metal ion binding;transition metal ion binding;tRNA-specific adenosine deaminase activity;zinc ion binding			dCMP_cyt_deam_1		943	VI	307.638	6.45734	7	3	20.9424	1	1	1	3	8.23914	12.0818	13.8334	8.02424	52.6206	8.17157	8.94523	13.7763	15.1792	53.9277	10.1404	8.2659	15.6079	9.95899	47.6316	8.9401	8.47834	8.33132	12.6041	55.5611	9.82904	6.91395	6.25293	11.5028	57.6738	8.63406	6.59954
sp|Q6PAT0|ADAT3_MOUSE	Adat3	Q6PAT0	100113398	113179	Probable inactive tRNA-specific adenosine deaminase-like protein 3 OS=Mus musculus OX=10090 GN=Adat3 PE=1 SV=1	cellular macromolecule metabolic process;cellular metabolic process;cellular nitrogen compound metabolic process;cellular process;macromolecule metabolic process;metabolic process;ncRNA metabolic process;ncRNA processing;nitrogen compound metabolic process;nucleic acid metabolic process;nucleobase-containing compound metabolic process;primary metabolic process;RNA metabolic process;RNA processing…	binding;catalytic activity;cation binding;hydrolase activity;ion binding;metal ion binding;transition metal ion binding;zinc ion binding			dCMP_cyt_deam_1		943	VI	79.5296	0.582716	11	4	19.1977	0	5	1	0											11.8526	12.4437	16.1045	12.6842	37.6828	11.1621	10.1497	11.972	16.3334	40.7023	12.2326	9.49329	6.74527	14.1799	45.8448	12.3896	11.0753
sp|Q9D0L4|ADCK1_MOUSE	Adck1	Q9D0L4	72113	57143	AarF domain-containing protein kinase 1 OS=Mus musculus OX=10090 GN=Adck1 PE=1 SV=1		adenyl nucleotide binding;adenyl ribonucleotide binding;ATP binding;binding;catalytic activity;kinase activity;nucleotide binding;phosphotransferase activity, alcohol group as acceptor;protein kinase activity;protein serine/threonine kinase activity;purine nucleotide binding;purine ribonucleoside triphosphate binding;purine ribonucleotide binding;ribonucleotide binding;transferase activity;transf…	cell part;cytoplasmic part;extracellular region;intracellular membrane-bounded organelle;intracellular organelle;intracellular part;membrane-bounded organelle;mitochondrion;organelle		ABC1			VI	212.922	11.0828	18	6	15.4286	4	1	4	2	12.8993	10.6438	10.5541	12.7012	43.2143	13.0161	9.46853	11.4967	14.8966	42.0542	8.66923	9.43718	11.4829	12.3276	49.5699	12.6789	4.70853	15.2472	13.9103	44.2509	12.6186	8.44782	9.34366	12.9649	47.6273	12.7927	7.68044
tr|E9PUK2|E9PUK2_MOUSE	Adck5	E9PUK2			Isoform of Q80V03, Uncharacterized aarF domain-containing protein kinase 5 OS=Mus musculus OX=10090 GN=Adck5 PE=1 SV=1		catalytic activity;transferase activity;transferase activity, transferring phosphorus-containing groups	cell part;cytoplasmic part;intracellular membrane-bounded organelle;intracellular organelle;intracellular part;membrane-bounded organelle;mitochondrion;organelle		ABC1			VI	250.304	8.001	6	5	10.9966	1	1	1	3	9.39282	8.29043	9.88743	12.9007	49.9985	10.2503	10.9246	17.6127	19.6386	40.5207	9.39668	9.71253	14.3255	10.8101	47.3258	9.34882	10.2594	10.8043	14.8217	46.1432	11.2189	7.8041	8.05731	12.3768	51.6927	12.0601	6.90877
sp|Q01341|ADCY6_MOUSE	Adcy6	Q01341	11512	112	Adenylate cyclase type 6 OS=Mus musculus OX=10090 GN=Adcy6 PE=1 SV=1	biological regulation;biosynthetic process;cAMP biosynthetic process;cAMP metabolic process;cell surface receptor linked signaling pathway;cellular biosynthetic process;cellular metabolic process;cellular nitrogen compound biosynthetic process;cellular nitrogen compound metabolic process;cellular process;cellular response to amine stimulus;cellular response to catecholamine stimulus;cellular resp…	adenyl nucleotide binding;adenyl ribonucleotide binding;adenylate cyclase activity;ATP binding;binding;calcium- and calmodulin-responsive adenylate cyclase activity;catalytic activity;cation binding;cyclase activity;enzyme binding;ion binding;kinase binding;lyase activity;metal ion binding;nucleotide binding;phosphorus-oxygen lyase activity;protein binding;protein kinase binding;purine nucleotide…	cell part;cell projection;cilium;integral to membrane;intrinsic to membrane;membrane;membrane part;plasma membrane	Bile secretion;Chemokine signaling pathway;Dilated cardiomyopathy;Endocrine and other factor-regulated calcium reabsorption;Gap junction;Gastric acid secretion;GnRH signaling pathway;Melanogenesis;Oocyte meiosis;Pancreatic secretion;Progesterone-mediated oocyte maturation;Purine metabolism;Salivary secretion;Taste transduction;Vascular smooth muscle contraction;Vasopressin-regulated water reabsor…	DUF1053;Guanylate_cyc				47.3994	13.3798	3	3	2.48927	0	0	0	1
sp|P51829|ADCY7_MOUSE	Adcy7	P51829	11513	113	Adenylate cyclase type 7 OS=Mus musculus OX=10090 GN=Adcy7 PE=1 SV=2	activation of adenylate cyclase activity;biological regulation;biosynthetic process;cAMP biosynthetic process;cAMP metabolic process;cellular biosynthetic process;cellular metabolic process;cellular nitrogen compound biosynthetic process;cellular nitrogen compound metabolic process;cellular process;cellular response to chemical stimulus;cellular response to ethanol;cellular response to organic su…	adenyl nucleotide binding;adenyl ribonucleotide binding;adenylate cyclase activity;ATP binding;binding;catalytic activity;cation binding;cyclase activity;ion binding;lyase activity;metal ion binding;nucleotide binding;phosphorus-oxygen lyase activity;purine nucleotide binding;purine ribonucleoside triphosphate binding;purine ribonucleotide binding;ribonucleotide binding	cell part;integral to membrane;intrinsic to membrane;membrane;membrane part;plasma membrane	Bile secretion;Calcium signaling pathway;Chemokine signaling pathway;Dilated cardiomyopathy;Gap junction;Gastric acid secretion;GnRH signaling pathway;Melanogenesis;Oocyte meiosis;Pancreatic secretion;Progesterone-mediated oocyte maturation;Purine metabolism;Salivary secretion;Vascular smooth muscle contraction	DUF1053;Guanylate_cyc		50	V	25.3552	4.94404	14	10	12.2839	2	5	1	0	16.7103	14.6095	14.658	14.8652	23.9512	15.1595	12.3687	15.4005	15.8484	30.12	16.1447	14.4142	17.0792	14.6606	24.4572	13.9971	13.1302	13.8406	18.5032	27.4817	17.1925	11.8571	11.6186	16.242	28.2506	16.1209	10.4782
sp|Q9QYC0|ADDA_MOUSE	Add1	Q9QYC0	11518	118	Alpha-adducin OS=Mus musculus OX=10090 GN=Add1 PE=1 SV=2	actin cytoskeleton organization;actin filament bundle assembly;actin filament capping;actin filament organization;actin filament-based process;anatomical structure homeostasis;anatomical structure morphogenesis;barbed-end actin filament capping;biological regulation;cell communication;cell differentiation;cell morphogenesis;cell volume homeostasis;cellular component assembly;cellular component as…	actin binding;actin filament binding;binding;cytoskeletal protein binding;identical protein binding;protein binding;protein dimerization activity;protein heterodimerization activity;protein homodimerization activity;spectrin binding;structural molecule activity;transcription factor binding	adherens junction;anchoring junction;cell junction;cell part;cell projection;cell projection part;cell-substrate adherens junction;cell-substrate junction;cytoplasmic part;cytoskeletal part;cytoskeleton;dendritic spine;F-actin capping protein complex;focal adhesion;intermediate filament cytoskeleton;intracellular membrane-bounded organelle;intracellular non-membrane-bounded organelle;intracellula…		Aldolase_II		724	V	53.0315	2.65066	73	26	34.6939	10	9	9	13	18.2701	14.152	14.0859	14.3807	23.5155	19.6712	13.4057	15.575	17.0392	18.1289	18.8494	13.3347	17.3213	13.8071	23.096	18.2165	17.2182	14.8035	13.1735	22.4377	22.5953	11.1148	9.61786	14.4052	27.708	23.0456	10.5132
tr|E9Q1K3|E9Q1K3_MOUSE	Add1	E9Q1K3			Isoform of Q9QYC0, Alpha-adducin OS=Mus musculus OX=10090 GN=Add1 PE=1 SV=1	actin cytoskeleton organization;actin filament bundle assembly;actin filament capping;actin filament organization;actin filament-based process;anatomical structure homeostasis;anatomical structure morphogenesis;barbed-end actin filament capping;biological regulation;cell differentiation;cell morphogenesis;cell volume homeostasis;cellular component assembly;cellular component assembly at cellular …	actin binding;actin filament binding;binding;cytoskeletal protein binding;identical protein binding;protein binding;protein dimerization activity;protein heterodimerization activity;protein homodimerization activity;spectrin binding;structural molecule activity;transcription factor binding	adherens junction;anchoring junction;cell junction;cell part;cell-substrate adherens junction;cell-substrate junction;cytoskeletal part;cytoskeleton;F-actin capping protein complex;focal adhesion;intermediate filament cytoskeleton;intracellular membrane-bounded organelle;intracellular non-membrane-bounded organelle;intracellular organelle;intracellular organelle part;intracellular part;macromolec…		Aldolase_II			V	15.5364	6.06771	5	2	5.45455	0	0	1	1																					18.0646	15.4603	8.29892	15.383	25.7162	16.103	11.7668
sp|Q9QYB5|ADDG_MOUSE	Add3	Q9QYB5	27360	120	Gamma-adducin OS=Mus musculus OX=10090 GN=Add3 PE=1 SV=2		structural molecule activity	brush border;cell cortex;cell junction;cell part;cell projection;cell-cell junction;chromosome;condensed chromosome;condensed nuclear chromosome;cytoplasm;cytoplasmic part;cytoskeleton;intracellular non-membrane-bounded organelle;intracellular organelle;intracellular organelle part;intracellular part;membrane;non-membrane-bounded organelle;nuclear chromosome;nuclear part;nucleoplasm;organelle;org…		Aldolase_II			V	17.8406	0.936654	85	29	35.6941	8	16	13	10	18.2034	14.9284	15.1856	15.4664	21.8389	18.268	13.3054	15.6079	17.1217	20.1447	16.6972	14.1975	18.6134	14.9451	21.4324	15.6127	15.3247	15.8095	15.5188	23.7781	18.2929	12.9924	11.2229	17.2307	25.1524	17.0393	11.6124
sp|Q9QYB5-2|ADDG-2_MOUSE	Add3	Q9QYB5-2			Isoform of Q9QYB5, Isoform 1 of Gamma-adducin OS=Mus musculus OX=10090 GN=Add3 PE=1 SV=2		structural molecule activity	brush border;cell cortex;cell junction;cell part;cell projection;cell-cell junction;chromosome;condensed chromosome;condensed nuclear chromosome;cytoplasm;cytoplasmic part;cytoskeleton;intracellular non-membrane-bounded organelle;intracellular organelle;intracellular organelle part;intracellular part;membrane;non-membrane-bounded organelle;nuclear chromosome;nuclear part;nucleoplasm;organelle;org…		Aldolase_II			V	7.2693	0.465179	4	1	1.92878	1	1	1	1	20.2352	15.842	17.607	15.9186	15.1749	20.3562	14.2049	16.6779	18.1275	13.9645	18.279	15.1021	19.7024	16.0356	15.6218	17.2767	17.4741	16.2311	15.6616	17.9809	20.3886	13.3889	14.8241	17.4477	16.9732	19.7335	12.4217
sp|Q9Z0M6|AGRE5_MOUSE	Adgre5	Q9Z0M6	26364	30817	Adhesion G protein-coupled receptor E5 OS=Mus musculus OX=10090 GN=Adgre5 PE=1 SV=2	biological adhesion;biological regulation;cell adhesion;cellular process;positive regulation of biological process;positive regulation of cellular component biogenesis;positive regulation of cellular component organization;positive regulation of cellular process;positive regulation of developmental process;positive regulation of nervous system development;positive regulation of synapse assembly;r…	binding;calcium ion binding;cation binding;G-protein coupled receptor activity;ion binding;metal ion binding;molecular transducer activity;receptor activity;signal transducer activity;signaling receptor activity;transmembrane signaling receptor activity	adherens junction;anchoring junction;cell junction;cell part;cell-substrate adherens junction;cell-substrate junction;extracellular membrane-bounded organelle;extracellular organelle;extracellular region part;extracellular vesicular exosome;focal adhesion;integral to membrane;intrinsic to membrane;membrane;membrane part;membrane-bounded organelle;membrane-bounded vesicle;organelle;plasma membrane…		7tm_2;EGF_CA;GPS			VI	74.0445	2.68271	54	18	28.3619	8	12	7	5	15.4362	14.1757	14.2318	14.1074	28.3823	16.7706	13.0561	14.2542	15.2689	26.0185	13.061	14.1354	16.7689	13.4419	29.6405	13.5546	13.5886	13.8854	12.9269	33.0026	16.6088	12.6717	6.75016	14.5514	35.6963	14.6796	10.8138
sp|B7ZCC9|AGRG4_MOUSE	Adgrg4	B7ZCC9	236798	139378	Adhesion G-protein coupled receptor G4 OS=Mus musculus OX=10090 GN=Adgrg4 PE=3 SV=1		G-protein coupled receptor activity;molecular transducer activity;receptor activity;signal transducer activity;signaling receptor activity;transmembrane signaling receptor activity	cell part;integral to membrane;intrinsic to membrane;membrane;membrane part;plasma membrane		7tm_2;GPS			VI	294.703	12.1217	3	1	0.390498	1	0	1	0	5.07942	4.94868	5.46655	8.78614	71.8125	7.33616	5.54157	12.2758	12.5225	62.324											6.43857	4.40778	16.5302	7.51328	61.7473	9.62305	5.90184
sp|P00329|ADH1_MOUSE	Adh1	P00329	11522	124	Alcohol dehydrogenase 1 OS=Mus musculus OX=10090 GN=Adh1 PE=1 SV=2	adult behavior;alcohol catabolic process;alcohol metabolic process;behavior;behavioral response to ethanol;biological regulation;carboxylic acid metabolic process;catabolic process;cellular hormone metabolic process;cellular ketone metabolic process;cellular lipid metabolic process;cellular metabolic process;cellular process;diterpenoid metabolic process;ethanol catabolic process;ethanol metaboli…	alcohol dehydrogenase (NAD) activity;binding;catalytic activity;cation binding;identical protein binding;ion binding;metal ion binding;oxidoreductase activity;oxidoreductase activity, acting on CH-OH group of donors;oxidoreductase activity, acting on the CH-OH group of donors, NAD or NADP as acceptor;protein binding;protein dimerization activity;protein homodimerization activity;transition metal …	cell part;cytoplasmic part;intracellular;intracellular membrane-bounded organelle;intracellular organelle;intracellular part;membrane-bounded organelle;mitochondrion;organelle	Drug metabolism - cytochrome P450;Fatty acid metabolism;Glycolysis / Gluconeogenesis;Metabolism of xenobiotics by cytochrome P450;Retinol metabolism;Tyrosine metabolism	ADH_N;ADH_zinc_N		976	V	2.33596	1.8191	6	5	13.3333	2	0	0	2	18.9744	14.8227	16.4026	16.5467	19.2972	19.5864	12.3182	17.4706	18.0335	17.2911
sp|P28474|ADHX_MOUSE	Adh5	P28474	11532	128	Alcohol dehydrogenase class-3 OS=Mus musculus OX=10090 GN=Adh5 PE=1 SV=3	aging;alcohol catabolic process;alcohol metabolic process;aldehyde catabolic process;biological regulation;catabolic process;cellular aldehyde metabolic process;cellular catabolic process;cellular lipid metabolic process;cellular macromolecule metabolic process;cellular metabolic process;cellular process;cellular protein metabolic process;developmental process;diterpenoid metabolic process;ethano…	alcohol dehydrogenase (NAD) activity;binding;carboxylic acid binding;catalytic activity;cation binding;fatty acid binding;formaldehyde dehydrogenase activity;identical protein binding;ion binding;lipid binding;metal ion binding;monocarboxylic acid binding;oxidoreductase activity;oxidoreductase activity, acting on CH-OH group of donors;oxidoreductase activity, acting on the aldehyde or oxo group o…	cell part;cytoplasmic part;extracellular membrane-bounded organelle;extracellular organelle;extracellular region part;extracellular vesicular exosome;intracellular membrane-bounded organelle;intracellular organelle;intracellular part;membrane-bounded organelle;membrane-bounded vesicle;mitochondrion;nucleus;organelle;vesicle	Chloroalkane and chloroalkene degradation;Drug metabolism - cytochrome P450;Fatty acid metabolism;Glycolysis / Gluconeogenesis;Metabolism of xenobiotics by cytochrome P450;Methane metabolism;Naphthalene degradation;Retinol metabolism;Tyrosine metabolism	ADH_N;ADH_zinc_N		110	VI	89.7845	0.127126	75	20	56.1497	11	14	10	12	15.473	12.9151	13.9756	14.8064	31.5661	15.7213	11.9004	13.9228	16.7372	29.0713	12.6632	11.315	17.3069	14.1364	34.775	12.7069	12.3926	13.1784	15.0687	35.0666	16.1556	10.3211	10.6106	14.3194	36.3537	14.1229	10.0194
sp|Q99JT9|MTND_MOUSE	Adi1	Q99JT9	104923	55256	1,2-dihydroxy-3-keto-5-methylthiopentene dioxygenase OS=Mus musculus OX=10090 GN=Adi1 PE=1 SV=1	amine biosynthetic process;amine metabolic process;amino acid salvage;aspartate family amino acid biosynthetic process;aspartate family amino acid metabolic process;biosynthetic process;carboxylic acid biosynthetic process;carboxylic acid metabolic process;cellular amine metabolic process;cellular amino acid biosynthetic process;cellular amino acid metabolic process;cellular biosynthetic process;…	acireductone dioxygenase [iron(II)-requiring] activity;binding;catalytic activity;cation binding;dioxygenase activity;ion binding;iron ion binding;metal ion binding;oxidoreductase activity;oxidoreductase activity, acting on single donors with incorporation of molecular oxygen;oxidoreductase activity, acting on single donors with incorporation of molecular oxygen, incorporation of two atoms of oxy…	cell part;cytoplasm;cytoplasmic part;Golgi apparatus;intracellular membrane-bounded organelle;intracellular organelle;intracellular organelle part;intracellular part;membrane;membrane-bounded organelle;nuclear part;nucleoplasm;nucleus;organelle;organelle part;plasma membrane	Cysteine and methionine metabolism	ARD		28	VI	196.134	4.10809	10	6	40.2235	2	3	4	1	16.6572	10.954	12.5473	11.416	37.7415	14.1509	12.1127	15.8004	14.9141	34.594	10.9503	11.9704	17.0612	13.3733	38.3099	12.2346	12.4351	10.7674	13.0283	41.0468	12.9229	8.08009	10.9902	11.1276	47.3573	15.458	10.2084
sp|P55264|ADK_MOUSE	Adk	P55264	11534	132	Adenosine kinase OS=Mus musculus OX=10090 GN=Adk PE=1 SV=2	2'-deoxyribonucleotide biosynthetic process;2'-deoxyribonucleotide metabolic process;adenosine metabolic process;AMP biosynthetic process;AMP metabolic process;AMP salvage;biological regulation;biosynthetic process;cell proliferation;cellular biosynthetic process;cellular metabolic compound salvage;cellular metabolic process;cellular nitrogen compound biosynthetic process;cellular nitrogen compou…	adenosine kinase activity;adenyl nucleotide binding;adenyl ribonucleotide binding;ATP binding;binding;catalytic activity;cation binding;ion binding;kinase activity;metal ion binding;nucleobase-containing compound kinase activity;nucleoside kinase activity;nucleotide binding;phosphotransferase activity, alcohol group as acceptor;purine nucleotide binding;purine ribonucleoside triphosphate binding;…	cell part;cytoplasm;cytoplasmic part;cytosol;intracellular membrane-bounded organelle;intracellular organelle;intracellular organelle part;intracellular part;membrane-bounded organelle;nuclear part;nucleoplasm;nucleus;organelle;organelle part	Purine metabolism	PfkB		185	VI	133.714	4.63068	45	17	46.8144	3	8	8	7	12.7183	10.88	12.1541	15.0039	39.6033	15.8595	11.3854	14.5748	15.0497	32.4124	11.6691	11.4466	18.4824	14.0032	34.7769	12.9081	12.8859	13.3357	13.8923	35.5872	14.1017	9.71381	11.3143	14.178	39.9083	14.6879	10.227
sp|Q9Z103|ADNP_MOUSE	Adnp	Q9Z103	11538	23394	Activity-dependent neuroprotector homeobox protein OS=Mus musculus OX=10090 GN=Adnp PE=1 SV=2	biological regulation;biosynthetic process;cellular biosynthetic process;cellular macromolecule biosynthetic process;cellular macromolecule metabolic process;cellular metabolic process;cellular nitrogen compound metabolic process;cellular process;macromolecule biosynthetic process;macromolecule metabolic process;metabolic process;negative regulation of apoptosis;negative regulation of biological …	binding;cation binding;chromatin binding;DNA binding;ion binding;metal ion binding;nucleic acid binding	cell part;extracellular region part;extracellular space;intracellular membrane-bounded organelle;intracellular organelle;intracellular part;membrane-bounded organelle;nucleus;organelle		Homeobox			VI	134.672	11.4563	54	31	31.9495	12	9	10	6	12.9399	11.4261	11.6951	15.5955	38.5963	15.1919	12.2234	18.1692	17.226	31.8547	9.41491	10.6166	13.7758	11.297	46.4244	13.7738	13.7947	17.5833	13.7781	34.7102	15.2175	11.1562	11.6079	15.5525	34.3164	15.4925	10.2773
sp|Q8CHC8|ADNP2_MOUSE	Adnp2	Q8CHC8	240442	22850	Activity-dependent neuroprotector homeobox protein 2 OS=Mus musculus OX=10090 GN=Adnp2 PE=2 SV=2	biological regulation;biosynthetic process;cell communication;cell differentiation;cellular biosynthetic process;cellular developmental process;cellular macromolecule biosynthetic process;cellular macromolecule metabolic process;cellular metabolic process;cellular nitrogen compound metabolic process;cellular process;cellular response to chemical stimulus;cellular response to external stimulus;cel…	binding;cation binding;DNA binding;ion binding;metal ion binding;nucleic acid binding	cell part;intracellular membrane-bounded organelle;intracellular organelle;intracellular part;membrane-bounded organelle;nucleus;organelle					VI	114.843	21.0247	11	8	7.63948	3	3	0	2	13.1001	11.4677	11.6163	16.0016	38.659	16.1242	12.1588	17.7557	18.0998	30.4538	8.47843	11.6777	13.3111	11.0034	47.8187	15.5944	13.4424	12.2618	19.2025	36.0645
sp|Q6PDY2|AEDO_MOUSE	Ado	Q6PDY2	211488	84890	2-aminoethanethiol dioxygenase OS=Mus musculus OX=10090 GN=Ado PE=1 SV=2		binding;catalytic activity;cation binding;cysteamine dioxygenase activity;dioxygenase activity;ion binding;metal ion binding;oxidoreductase activity;oxidoreductase activity, acting on single donors with incorporation of molecular oxygen;oxidoreductase activity, acting on single donors with incorporation of molecular oxygen, incorporation of two atoms of oxygen	cell part;cytoplasmic part;intracellular membrane-bounded organelle;intracellular organelle;intracellular part;membrane-bounded organelle;mitochondrion;organelle	Taurine and hypotaurine metabolism	DUF1637			VI	83.6094	4.35233	21	8	38.2812	4	3	3	3	15.8515	13.5217	14.3432	14.775	29.3989	17.4595	11.7728	14.7367	16.9498	26.7367	11.6112	12.6249	18.0159	14.0921	32.9193	14.7804	13.5069	14.8677	15.0039	29.431	14.7589	10.1383	11.7595	14.7187	37.0535	15.9993	9.88973
sp|Q8VDL4|ADPGK_MOUSE	Adpgk	Q8VDL4	72141	83440	ADP-dependent glucokinase OS=Mus musculus OX=10090 GN=Adpgk PE=1 SV=2	alcohol catabolic process;alcohol metabolic process;carbohydrate catabolic process;carbohydrate metabolic process;catabolic process;cellular carbohydrate catabolic process;cellular carbohydrate metabolic process;cellular metabolic process;cellular process;generation of precursor metabolites and energy;glucose catabolic process;glucose metabolic process;glycolysis;hexose catabolic process;hexose m…	ADP-specific glucokinase activity;binding;catalytic activity;cation binding;ion binding;kinase activity;metal ion binding;phosphotransferase activity, alcohol group as acceptor;transferase activity;transferase activity, transferring phosphorus-containing groups	cell part;cytoplasmic part;endoplasmic reticulum;extracellular region;intracellular membrane-bounded organelle;intracellular organelle;intracellular part;membrane;membrane-bounded organelle;organelle	Glycolysis / Gluconeogenesis	ADP_PFK_GK			VI	83.0129	1.44872	42	11	31.4516	8	10	9	6	14.3444	12.6485	13.2701	15.2758	32.5289	15.7024	12.1073	14.2967	16.1206	29.4721	13.0568	12.561	17.1056	13.6136	31.9464	13.6742	14.0673	14.5204	14.6012	31.1997	14.7236	10.7216	9.92266	15.6873	36.6486	15.4318	9.97147
sp|P54923|ADPRH_MOUSE	Adprh	P54923	11544	141	[Protein ADP-ribosylarginine] hydrolase OS=Mus musculus OX=10090 GN=Adprh PE=1 SV=1	cellular macromolecule metabolic process;cellular metabolic process;cellular process;cellular protein metabolic process;macromolecule metabolic process;macromolecule modification;metabolic process;primary metabolic process;protein de-ADP-ribosylation;protein metabolic process;protein modification process	ADP-ribosylarginine hydrolase activity;binding;catalytic activity;cation binding;hydrolase activity;hydrolase activity, acting on glycosyl bonds;hydrolase activity, hydrolyzing N-glycosyl compounds;ion binding;magnesium ion binding;metal ion binding			ADP_ribosyl_GH		1155	VI	117.462	4.86138	60	21	46.4088	5	12	11	9	15.3442	12.6585	15.2459	12.7003	33.4993	15.0739	12.4857	15.3454	16.9949	31.4118	12.7707	11.5218	17.191	13.5066	34.6283	12.8456	13.2795	13.5211	14.785	37.0548	14.2076	9.54069	11.4011	13.4393	40.2552	12.5284	14.551
sp|Q8CG72|ADPRS_MOUSE	Adprs	Q8CG72	100206	54936	ADP-ribose glycohydrolase ARH3 OS=Mus musculus OX=10090 GN=Adprs PE=1 SV=1	cellular process;cellular response to chemical stimulus;cellular response to oxidative stress;cellular response to oxygen radical;cellular response to reactive oxygen species;cellular response to stimulus;cellular response to stress;cellular response to superoxide;response to chemical stimulus;response to inorganic substance;response to oxidative stress;response to oxygen radical;response to reac…	binding;catalytic activity;cation binding;hydrolase activity;hydrolase activity, acting on glycosyl bonds;hydrolase activity, hydrolyzing O-glycosyl compounds;ion binding;metal ion binding;poly(ADP-ribose) glycohydrolase activity	cell part;cytoplasm;cytoplasmic part;intracellular membrane-bounded organelle;intracellular organelle;intracellular organelle lumen;intracellular organelle part;intracellular part;membrane-bounded organelle;membrane-enclosed lumen;mitochondrial matrix;mitochondrial part;mitochondrion;nuclear part;nucleoplasm;nucleus;organelle;organelle lumen;organelle part		ADP_ribosyl_GH		1099	VI	63.8588	0.925806	40	11	24.5946	5	8	9	10	16.2262	13.5442	14.9886	15.5281	28.0307	16.9221	11.7392	14.632	17.2432	26.876	14.265	12.2869	18.3605	14.3713	29.9316	15.0375	12.9241	13.1527	14.1694	32.7663	16.2647	10.5844	11.6102	15.1041	32.9879	15.6368	9.7587
sp|Q9JKV1|ADRM1_MOUSE	Adrm1	Q9JKV1	56436	11047	Proteasomal ubiquitin receptor ADRM1 OS=Mus musculus OX=10090 GN=Adrm1 PE=1 SV=2	adipose tissue development;anatomical structure development;biological regulation;biosynthetic process;cell development;cell surface receptor linked signaling pathway;cellular biosynthetic process;cellular component assembly;cellular component assembly at cellular level;cellular component organization;cellular component organization at cellular level;cellular component organization or biogenesis;…	binding;endopeptidase activator activity;endopeptidase regulator activity;enzyme activator activity;enzyme binding;enzyme regulator activity;peptidase activator activity;peptidase regulator activity;protease binding;proteasome binding;protein binding;protein complex binding	cell part;cytoplasm;intracellular organelle part;intracellular part;macromolecular complex;membrane;nuclear part;nucleoplasm;organelle part;plasma membrane;proteasome complex;protein complex		Proteasom_Rpn13		24	VI	214.164	0.343358	30	7	15.4791	2	6	3	5	12.6393	9.95326	11.4342	12.735	44.6268	12.1378	9.19727	12.0603	14.5948	44.2502	9.35764	9.4349	16.2144	11.2827	46.7936	10.0012	9.97054	10.9937	12.4153	49.7806	12.7825	8.00522	8.06683	13.0368	49.2332	10.5301	9.07086
sp|P54822|PUR8_MOUSE	Adsl	P54822	11564	158	Adenylosuccinate lyase OS=Mus musculus OX=10090 GN=Adsl PE=1 SV=2	aerobic respiration;AMP biosynthetic process;AMP metabolic process;biosynthetic process;cellular biosynthetic process;cellular component assembly;cellular component organization;cellular component organization or biogenesis;cellular metabolic process;cellular nitrogen compound biosynthetic process;cellular nitrogen compound metabolic process;cellular process;cellular respiration;'de novo' AMP bio…	(S)-2-(5-amino-1-(5-phospho-D-ribosyl)imidazole-4-carboxamido)succinate AMP-lyase (fumarate-forming) activity;amidine-lyase activity;carbon-nitrogen lyase activity;catalytic activity;lyase activity;N6-(1,2-dicarboxyethyl)AMP AMP-lyase (fumarate-forming) activity	cell part;cytoplasmic part;cytosol;intracellular membrane-bounded organelle;intracellular organelle;intracellular part;membrane-bounded organelle;mitochondrion;organelle	Alanine, aspartate and glutamate metabolism;Purine metabolism	ADSL_C;Lyase_1			VI	194.741	1.07196	174	39	54.1322	15	16	19	16	12.7712	11.0632	11.8866	13.3453	41.8057	13.3193	9.54523	11.9967	14.3256	41.2063	10.508	9.89825	15.8221	12.1045	43.4349	11.1186	10.2602	10.6783	11.3169	47.8136	11.8582	8.0928	8.25634	12.7821	49.6636	11.7668	7.64553
sp|P28650|PURA1_MOUSE	Adss1	P28650	11565	122622	Adenylosuccinate synthetase isozyme 1 OS=Mus musculus OX=10090 GN=Adss1 PE=1 SV=2	amine metabolic process;AMP biosynthetic process;AMP metabolic process;aspartate family amino acid metabolic process;aspartate metabolic process;biosynthetic process;carboxylic acid metabolic process;cellular amine metabolic process;cellular amino acid metabolic process;cellular biosynthetic process;cellular ketone metabolic process;cellular metabolic process;cellular nitrogen compound biosynthet…	adenylosuccinate synthase activity;binding;catalytic activity;cation binding;GTP binding;GTPase activity;guanyl nucleotide binding;guanyl ribonucleotide binding;hydrolase activity;hydrolase activity, acting on acid anhydrides;hydrolase activity, acting on acid anhydrides, in phosphorus-containing anhydrides;ion binding;ligase activity;ligase activity, forming carbon-nitrogen bonds;magnesium ion b…	cell part;cytoplasm;intracellular part;membrane	Alanine, aspartate and glutamate metabolism;Purine metabolism	Adenylsucc_synt			VI	293.81	1.18207	22	7	17.5055	1	3	4	3	8.97303	8.43451	9.57269	10.6798	56.5073	6.42124	6.84773	9.31309	12.5015	60.8115	10.0854	9.03836	15.4686	11.9455	46.1505	10.0567	9.43796	10.8743	10.8803	52.1577	11.3959	8.78578	9.50667	12.5451	49.6311	13.1416	7.4202
sp|P46664|PURA2_MOUSE	Adss2	P46664	11566	159	Adenylosuccinate synthetase isozyme 2 OS=Mus musculus OX=10090 GN=Adss2 PE=1 SV=2	amine metabolic process;AMP biosynthetic process;AMP metabolic process;aspartate family amino acid metabolic process;aspartate metabolic process;biosynthetic process;carboxylic acid metabolic process;cellular amine metabolic process;cellular amino acid metabolic process;cellular biosynthetic process;cellular ketone metabolic process;cellular metabolic process;cellular nitrogen compound biosynthet…	adenylosuccinate synthase activity;binding;catalytic activity;cation binding;GTP binding;guanyl nucleotide binding;guanyl ribonucleotide binding;ion binding;ligase activity;ligase activity, forming carbon-nitrogen bonds;magnesium ion binding;metal ion binding;nucleotide binding;purine nucleotide binding;purine ribonucleoside triphosphate binding;purine ribonucleotide binding;ribonucleotide binding	cell part;cytoplasm;cytoplasmic part;cytosol;extracellular membrane-bounded organelle;extracellular organelle;extracellular region part;extracellular vesicular exosome;intracellular part;membrane;membrane-bounded organelle;membrane-bounded vesicle;organelle;plasma membrane;vesicle	Alanine, aspartate and glutamate metabolism;Purine metabolism	Adenylsucc_synt			VI	398.696	1.83698	96	22	41.6667	17	13	17	13	8.93578	8.13905	9.42843	11.2783	55.8267	9.11638	7.05081	9.79837	12.7909	54.7598	6.93433	6.96356	12.2102	8.66933	59.5114	7.91925	6.98565	8.59303	10.2711	61.3602	7.3287	5.70602	6.39511	10.1251	64.7501	8.0569	5.67989
sp|Q9Z248|AEBP2_MOUSE	Aebp2	Q9Z248	11569	121536	Zinc finger protein AEBP2 OS=Mus musculus OX=10090 GN=Aebp2 PE=1 SV=2	biological regulation;cellular component organization;cellular component organization at cellular level;cellular component organization or biogenesis;cellular component organization or biogenesis at cellular level;cellular process;chromatin modification;chromatin organization;chromosome organization;negative regulation of biological process;negative regulation of biosynthetic process;negative reg…	binding;cation binding;core promoter proximal region DNA binding;core promoter proximal region sequence-specific DNA binding;DNA binding;ion binding;metal ion binding;nucleic acid binding;nucleic acid binding transcription factor activity;protein binding transcription factor activity;regulatory region DNA binding;regulatory region nucleic acid binding;RNA polymerase II core promoter proximal regi…	cell part;ESC/E(Z) complex;histone methyltransferase complex;intracellular membrane-bounded organelle;intracellular organelle;intracellular organelle part;intracellular part;macromolecular complex;membrane-bounded organelle;methyltransferase complex;nuclear part;nucleoplasm part;nucleus;organelle;organelle part;PcG protein complex;protein complex				6	IX	196.909	32.7744	9	5	18.4524	0	0	4	1																					6.4873	6.92957	8.58139	12.1632	60.4812	12.9909	9.62996
sp|Q9CZI9|AEN_MOUSE	Aen	Q9CZI9	68048	64782	Apoptosis-enhancing nuclease OS=Mus musculus OX=10090 GN=Aen PE=2 SV=1	biological regulation;cellular metabolic process;cellular nitrogen compound metabolic process;cellular process;cellular response to stimulus;cellular response to stress;DNA damage response, signal transduction by p53 class mediator;DNA damage response, signal transduction by p53 class mediator resulting in induction of apoptosis;DNA damage response, signal transduction resulting in induction of a…	binding;catalytic activity;exonuclease activity;hydrolase activity;hydrolase activity, acting on ester bonds;nuclease activity;nucleic acid binding	cell part;intracellular membrane-bounded organelle;intracellular non-membrane-bounded organelle;intracellular organelle;intracellular organelle part;intracellular part;membrane;membrane-bounded organelle;non-membrane-bounded organelle;nuclear membrane;nuclear part;nucleolus;nucleoplasm;nucleus;organelle;organelle membrane;organelle part		RNase_T		1000	IX	448.402	127.503	6	5	20.5357	0	1	1	3											3.54379	5.86054	17.8251	8.99171	60.7658	11.6457	12.5213	14.279	14.334	44.5111	5.82774	6.33905	11.5729	14.3805	57.6012	14.4023	11.043
sp|Q9QZQ1|AFAD_MOUSE	Afdn	Q9QZQ1	17356	4301	Afadin OS=Mus musculus OX=10090 GN=Afdn PE=1 SV=3	biological adhesion;biological regulation;cell adhesion;cellular process;cellular response to stimulus;positive regulation of catalytic activity;positive regulation of GTPase activity;positive regulation of hydrolase activity;positive regulation of molecular function;regulation of biological process;regulation of catabolic process;regulation of catalytic activity;regulation of cellular catabolic …	binding;cell adhesion molecule binding;enzyme binding;GTPase binding;protein binding;Ras GTPase binding;small GTPase binding	adherens junction;anchoring junction;apical part of cell;cell junction;cell part;cell-cell adherens junction;cell-cell junction;cytoplasm;intracellular organelle part;intracellular part;membrane;nuclear part;nucleoplasm;organelle part;plasma membrane	Adherens junction;Leukocyte transendothelial migration;Tight junction	DIL;FHA;PDZ;RA			VI	155.286	9.11275	4	2	1.37363	0	1	1	1											9.70434	10.2101	16.741	11.4427	44.1419	14.6817	12.0547	13.4796	11.207	36.1598	11.4909	7.40603	11.4111	12.9369	47.9028	13.9853	6.45099
sp|O88573|AFF1_MOUSE	Aff1	O88573	17355	4299	AF4/FMR2 family member 1 OS=Mus musculus OX=10090 GN=Aff1 PE=1 SV=2	biological regulation;biosynthetic process;cellular biosynthetic process;cellular macromolecule biosynthetic process;cellular macromolecule metabolic process;cellular metabolic process;cellular nitrogen compound metabolic process;cellular process;macromolecule biosynthetic process;macromolecule metabolic process;metabolic process;nitrogen compound metabolic process;nucleic acid metabolic process;…	nucleic acid binding transcription factor activity;sequence-specific DNA binding transcription factor activity	cell part;intracellular membrane-bounded organelle;intracellular organelle;intracellular organelle part;intracellular part;macromolecular complex;membrane-bounded organelle;nuclear part;nucleoplasm part;nucleus;organelle;organelle part;protein complex;transcription elongation factor complex		AF-4		40		11.1395	7.2462	5	2	2.63158	1	0	1	0	17.7213	14.8202	12.6647	14.6693	21.0278	25.1799	13.3608	17.1319	19.5698	17.4329											19.3953	11.3042	13.4009	17.4791	20.9268	14.5134	11.4619
sp|P51827|AFF3_MOUSE	Aff3	P51827	16764	3899	AF4/FMR2 family member 3 OS=Mus musculus OX=10090 GN=Aff3 PE=1 SV=2	anatomical structure morphogenesis;appendage morphogenesis;biosynthetic process;cellular biosynthetic process;cellular macromolecule biosynthetic process;cellular macromolecule metabolic process;cellular metabolic process;cellular nitrogen compound metabolic process;cellular process;developmental process;embryonic appendage morphogenesis;embryonic hindlimb morphogenesis;embryonic limb morphogenes…	binding;DNA binding;double-stranded DNA binding;nucleic acid binding;nucleic acid binding transcription factor activity;sequence-specific DNA binding transcription factor activity;structure-specific DNA binding	cell part;cytoplasm;intracellular membrane-bounded organelle;intracellular organelle;intracellular organelle part;intracellular part;membrane-bounded organelle;nuclear part;nucleoplasm;nucleus;organelle;organelle part		AF-4		40	VI	169.472	7.56696	8	5	5.50239	0	3	3	1											11.1312	10.4991	11.0996	9.70027	46.7807	12.8187	14.683	15.2397	12.7833	37.2825	14.4361	8.95817	9.77978	11.3307	43.7567	16.7086	9.01806
sp|Q9ESC8|AFF4_MOUSE	Aff4	Q9ESC8	93736	27125	AF4/FMR2 family member 4 OS=Mus musculus OX=10090 GN=Aff4 PE=1 SV=1	anatomical structure development;biological regulation;biosynthetic process;cell development;cellular biosynthetic process;cellular developmental process;cellular macromolecule biosynthetic process;cellular macromolecule metabolic process;cellular metabolic process;cellular nitrogen compound metabolic process;cellular process;cellular process involved in reproduction;developmental process;develop…		cell part;chromatin;chromosomal part;cytoplasmic part;intracellular membrane-bounded organelle;intracellular non-membrane-bounded organelle;intracellular organelle;intracellular organelle part;intracellular part;macromolecular complex;membrane-bounded organelle;mitochondrion;non-membrane-bounded organelle;nuclear part;nucleolus;nucleoplasm;nucleoplasm part;nucleus;organelle;organelle part;protein…		AF-4		40	VI	53.258	7.09598	4	3	4.56897	0	1	0	2											10.1643	12.8217	21.3736	13.9201	34.1913	8.4444	14.1818	11.2415	19.5176	43.7882
sp|Q3V384|AFG1L_MOUSE	Afg1l	Q3V384	215951	246269	AFG1-like ATPase OS=Mus musculus OX=10090 GN=Afg1l PE=1 SV=1		adenyl nucleotide binding;adenyl ribonucleotide binding;ATP binding;binding;nucleotide binding;purine nucleotide binding;purine ribonucleoside triphosphate binding;purine ribonucleotide binding;ribonucleotide binding	cell part;cytoplasmic part;intracellular membrane-bounded organelle;intracellular organelle;intracellular part;membrane-bounded organelle;mitochondrion;organelle		AFG1_ATPase			V	46.6012	3.90581	7	5	14.7917	1	1	2	0	15.3488	12.649	13.7146	14.5711	30.7237	14.8434	11.1328	13.2105	16.2442	44.5691	15.4392	13.3903	15.7595	14.6876	28.3091	12.1436	18.6934	0	16.8277	45.8892	17.6879	11.6203	12.2916	15.2001	30.6003	21.8718	10.6668
sp|Q920A7|AFG31_MOUSE	Afg3l1	Q920A7	114896	172	AFG3-like protein 1 OS=Mus musculus OX=10090 GN=Afg3l1 PE=1 SV=2	cellular component organization;cellular component organization at cellular level;cellular component organization or biogenesis;cellular component organization or biogenesis at cellular level;cellular macromolecule metabolic process;cellular membrane fusion;cellular membrane organization;cellular metabolic process;cellular process;cellular protein metabolic process;cristae formation;inner mitocho…	adenyl nucleotide binding;adenyl ribonucleotide binding;ATP binding;binding;catalytic activity;cation binding;endopeptidase activity;hydrolase activity;ion binding;metal ion binding;metalloendopeptidase activity;metallopeptidase activity;nucleotide binding;peptidase activity;peptidase activity, acting on L-amino acid peptides;purine nucleotide binding;purine ribonucleoside triphosphate binding;pu…	cell part;cytoplasmic part;integral to membrane;intracellular membrane-bounded organelle;intracellular organelle;intracellular organelle part;intracellular part;intrinsic to membrane;membrane;membrane part;membrane-bounded organelle;mitochondrial membrane;mitochondrial part;mitochondrion;organelle;organelle membrane;organelle part		AAA;FtsH_ext;Peptidase_M41			VI	415.805	4.91838	23	14	17.237	4	7	2	1	8.50892	7.21875	6.7499	9.66057	61.7979	10.9509	7.55602	9.28216	12.7888	56.1322	7.78003	7.22814	10.4989	8.06648	60.048	8.99333	7.485	8.47468	10.1944	60.3727	8.14326	6.62652	8.0113	10.2352	60.2707	10.2695	6.48396
sp|Q8JZQ2|AFG32_MOUSE	Afg3l2	Q8JZQ2	69597	10939	AFG3-like protein 2 OS=Mus musculus OX=10090 GN=Afg3l2 PE=1 SV=1	anatomical structure development;anatomical structure morphogenesis;axon ensheathment;axonogenesis;biological regulation;cell development;cell part morphogenesis;cell projection morphogenesis;cell projection organization;cellular component morphogenesis;cellular component organization;cellular component organization at cellular level;cellular component organization or biogenesis;cellular componen…	adenyl nucleotide binding;adenyl ribonucleotide binding;ATP binding;binding;catalytic activity;cation binding;endopeptidase activity;hydrolase activity;ion binding;metal ion binding;metalloendopeptidase activity;metallopeptidase activity;nucleotide binding;peptidase activity;peptidase activity, acting on L-amino acid peptides;purine nucleotide binding;purine ribonucleoside triphosphate binding;pu…	cell part;cytoplasmic part;integral to membrane;intracellular membrane-bounded organelle;intracellular organelle;intracellular organelle part;intracellular part;intrinsic to membrane;membrane;membrane part;membrane-bounded organelle;mitochondrial inner membrane;mitochondrial membrane;mitochondrial part;mitochondrion;organelle;organelle inner membrane;organelle membrane;organelle part		AAA;FtsH_ext;Peptidase_M41		351	VI	99.7545	1.98454	78	32	40.7731	11	10	15	13	15.8731	13.1345	13.1877	14.5662	31.2354	15.3984	11.7504	14.5082	17.4786	28.6819	12.5702	11.805	16.9631	13.1597	34.7665	12.8744	13.2251	13.2931	15.984	33.8349	14.5805	10.5953	11.1483	13.7348	38.7441	14.6955	10.2563
sp|O89020|AFAM_MOUSE	Afm	O89020	280662	173	Afamin OS=Mus musculus OX=10090 GN=Afm PE=1 SV=2	establishment of localization;transport;vitamin transport	binding;vitamin binding;vitamin E binding	blood microparticle;extracellular membrane-bounded organelle;extracellular organelle;extracellular region part;extracellular space;extracellular vesicular exosome;membrane-bounded organelle;membrane-bounded vesicle;organelle;vesicle		Serum_albumin		1363		8.28417	1.80227	2	1	1.15132	1	0	0	0	16.1355	14.2576	16.1772	17.4069	27.6233	15.2683	14.4264	17.0485	20.3595	23.2485
sp|Q80WT5|AFTIN_MOUSE	Aftph	Q80WT5	216549	54812	Aftiphilin OS=Mus musculus OX=10090 GN=Aftph PE=1 SV=2	establishment of localization;establishment of protein localization;protein transport;transport	binding;clathrin binding;protein binding	AP-1 adaptor complex;AP-type membrane coat adaptor complex;cell part;clathrin adaptor complex;cytoplasm;cytoplasmic part;cytoplasmic vesicle part;cytosol;Golgi apparatus;Golgi apparatus part;intracellular membrane-bounded organelle;intracellular organelle;intracellular organelle part;intracellular part;macromolecular complex;membrane part;membrane-bounded organelle;nuclear part;nucleoplasm;nucleu…		Clathrin_bdg		20	VI	148.275	1.62244	27	14	21.4823	5	5	6	5	11.9508	12.0651	12.7348	13.764	39.9106	13.2289	10.7114	15.1043	15.3515	35.9425	10.945	10.8469	16.5823	12.5539	40.282	12.5499	11.4517	13.0384	14.1888	36.4844	12.7867	9.00262	11.4277	13.3801	43.6063	12.7824	9.97213
tr|A0A5F8MPB7|A0A5F8MPB7_MOUSE	Agap2	A0A5F8MPB7			Isoform of Q3UHD9, Arf-GAP with GTPase, ANK repeat and PH domain-containing protein 2 OS=Mus musculus OX=10090 GN=Agap2 PE=1 SV=1								V	57.6578	5.56116	30	16	20.6776	6	3	2	6	17.4611	14.3795	14.2963	15.0628	25.7961	13.9807	12.802	16.186	16.9565	30.8819	13.0196	15.2705	17.2713	13.9291	28.8601	19.7426	14.457	6.12573	16.4226	29.5786	14.7712	12.0208	13.8796	14.1053	33.3074	8.37699	21.1952
sp|Q8VHH5|AGAP3_MOUSE	Agap3	Q8VHH5	213990	116988	Arf-GAP with GTPase, ANK repeat and PH domain-containing protein 3 OS=Mus musculus OX=10090 GN=Agap3 PE=1 SV=1	biological regulation;catabolic process;cellular catabolic process;cellular component organization;cellular component organization at cellular level;cellular component organization or biogenesis;cellular component organization or biogenesis at cellular level;cellular macromolecule catabolic process;cellular macromolecule metabolic process;cellular metabolic process;cellular process;cellular respo…	binding;catalytic activity;cation binding;enzyme activator activity;enzyme regulator activity;GTP binding;GTPase activator activity;GTPase activity;GTPase regulator activity;guanyl nucleotide binding;guanyl ribonucleotide binding;hydrolase activity;hydrolase activity, acting on acid anhydrides;hydrolase activity, acting on acid anhydrides, in phosphorus-containing anhydrides;ion binding;metal ion…	cell part;cell periphery;cytoplasm;intracellular membrane-bounded organelle;intracellular organelle;intracellular organelle part;intracellular part;membrane;membrane-bounded organelle;nuclear body;nuclear part;nucleoplasm part;nucleus;organelle;organelle part;PML body		Ank_2;ArfGap;Miro;PH			VI	122.397	5.60865	11	8	10.4396	2	2	0	2	12.7437	11.8731	12.0758	11.8959	39.8292	15.1591	9.8048	19.9922	15.9371	36.7023	12.4542	9.37063	15.3136	10.9916	42.0962	13.2672	13.9101	14.1679	13.7399	35.3021
sp|Q8K2K6|AGFG1_MOUSE	Agfg1	Q8K2K6	15463	3267	Arf-GAP domain and FG repeat-containing protein 1 OS=Mus musculus OX=10090 GN=Agfg1 PE=1 SV=2	acrosome assembly;anatomical structure formation involved in morphogenesis;cellular component assembly;cellular component assembly at cellular level;cellular component assembly involved in morphogenesis;cellular component organization;cellular component organization at cellular level;cellular component organization or biogenesis;cellular component organization or biogenesis at cellular level;cell…	binding;cation binding;DNA binding;ion binding;metal ion binding;nucleic acid binding;transition metal ion binding;zinc ion binding	cell body;cell part;cell projection;cytoplasmic membrane-bounded vesicle;cytoplasmic part;cytoplasmic vesicle;intracellular membrane-bounded organelle;intracellular organelle;intracellular part;membrane-bounded organelle;membrane-bounded vesicle;neuronal cell body;nucleus;organelle;vesicle		ArfGap			VI	207.865	0.565009	18	9	22.8164	5	6	3	2	12.4595	10.812	11.5364	14.0128	42.2524	11.3295	9.93167	12.824	15.4321	42.8881	9.93955	9.4446	15.3642	11.8915	45.3349	10.4721	9.79012	11.4645	13.1429	47.178	10.1578	8.50107	10.0074	13.1851	49.3441	12.4894	9.13356
sp|Q80WC7|AGFG2_MOUSE	Agfg2	Q80WC7	231801	3268	Arf-GAP domain and FG repeat-containing protein 2 OS=Mus musculus OX=10090 GN=Agfg2 PE=1 SV=1		binding;cation binding;ion binding;metal ion binding;transition metal ion binding;zinc ion binding	cell part;membrane		ArfGap		269	VI	107.45	10.3356	6	2	7.51566	0	0	2	1																					16.4144	9.51589	8.71662	11.1815	42.8586	25.6061	4.75677
sp|Q9ESW4|AGK_MOUSE	Agk	Q9ESW4	69923	55750	Acylglycerol kinase, mitochondrial OS=Mus musculus OX=10090 GN=Agk PE=1 SV=1	activation of protein kinase activity;activation of protein kinase C activity by G-protein coupled receptor protein signaling pathway;biological regulation;biosynthetic process;cell surface receptor linked signaling pathway;cellular biosynthetic process;cellular lipid metabolic process;cellular metabolic process;cellular process;cellular response to stimulus;ceramide biosynthetic process;ceramide…	acylglycerol kinase activity;adenyl nucleotide binding;adenyl ribonucleotide binding;ATP binding;binding;catalytic activity;ceramide kinase activity;diacylglycerol kinase activity;kinase activity;lipid kinase activity;NAD+ kinase activity;nucleotide binding;phosphotransferase activity, alcohol group as acceptor;purine nucleotide binding;purine ribonucleoside triphosphate binding;purine ribonucleo…	cell part;cytoplasmic part;intracellular membrane-bounded organelle;intracellular organelle;intracellular organelle part;intracellular part;membrane;membrane-bounded organelle;mitochondrial membrane;mitochondrial part;mitochondrion;organelle;organelle membrane;organelle part	Glycerolipid metabolism	DAGK_cat			VI	81.8951	1.06937	50	18	39.905	8	11	9	9	15.8357	13.1505	13.1455	14.7986	30.2981	15.0657	11.918	14.4566	16.1695	30.8141	13.4487	12.7364	17.3823	13.3551	31.5766	14.1122	12.5359	13.2316	15.1357	33.1049	15.0901	10.8751	10.8528	14.8061	36.0119	15.0101	9.98551
tr|F8VPN4|F8VPN4_MOUSE	Agl	F8VPN4			4-alpha-glucanotransferase OS=Mus musculus OX=10090 GN=Agl PE=1 SV=1	biosynthetic process;carbohydrate biosynthetic process;carbohydrate catabolic process;carbohydrate metabolic process;catabolic process;cellular biosynthetic process;cellular carbohydrate biosynthetic process;cellular carbohydrate catabolic process;cellular carbohydrate metabolic process;cellular glucan metabolic process;cellular macromolecule biosynthetic process;cellular macromolecule metabolic …	4-alpha-glucanotransferase activity;alpha-glucosidase activity;amylo-alpha-1,6-glucosidase activity;binding;carbohydrate binding;catalytic activity;glucosidase activity;glycogen debranching enzyme activity;hydrolase activity;hydrolase activity, acting on glycosyl bonds;hydrolase activity, hydrolyzing O-glycosyl compounds;pattern binding;polysaccharide binding;polyubiquitin binding;protein binding…	cell part;cytoplasm;cytoplasmic part;endoplasmic reticulum;inclusion body;intracellular membrane-bounded organelle;intracellular organelle;intracellular organelle part;intracellular part;membrane-bounded organelle;nuclear part;nucleoplasm;nucleus;organelle;organelle part;sarcoplasmic reticulum	Starch and sucrose metabolism	GDE_C;hGDE_N			VI	160.68	16.2468	9	5	4.37337	0	1	3	2											8.16897	11.7825	14.5463	9.63935	47.7611	8.44723	17.3292	15.5192	14.1059	42.5703	13.6558	8.80238	9.79015	12.0295	45.2797	13.3965	11.835
sp|Q8CJG1|AGO1_MOUSE	Ago1	Q8CJG1	236511	26523	Protein argonaute-1 OS=Mus musculus OX=10090 GN=Ago1 PE=1 SV=2	biological regulation;biosynthetic process;catabolic process;cellular biosynthetic process;cellular catabolic process;cellular component assembly;cellular component assembly at cellular level;cellular component organization;cellular component organization at cellular level;cellular component organization or biogenesis;cellular component organization or biogenesis at cellular level;cellular macrom…	basal RNA polymerase II transcription machinery binding;basal transcription machinery binding;binding;core promoter binding;core promoter proximal region DNA binding;core promoter proximal region sequence-specific DNA binding;DNA binding;double-stranded RNA binding;enzyme binding;miRNA binding;nucleic acid binding;pre-miRNA binding;protein binding;regulatory region DNA binding;regulatory region n…	cell part;cytoplasm;cytoplasmic mRNA processing body;cytoplasmic part;cytosol;intracellular membrane-bounded organelle;intracellular non-membrane-bounded organelle;intracellular organelle;intracellular part;macromolecular complex;membrane-bounded organelle;micro-ribonucleoprotein complex;non-membrane-bounded organelle;nucleus;organelle;polysome;ribonucleoprotein complex;RISC-loading complex;RNA g…		DUF1785;PAZ;Piwi			V	22.1448	15.5884	44	18	27.6546	4	3	6	7	17.8916	15.7696	15.4243	15.2794	22.0102	18.9815	13.1802	17.0763	17.5534	17.6521	15.9623	14.9525	18.3982	15.2084	22.2406	18.0546	17.2417	17.3941	14.4555	16.9944	14.4711	13.1236	13.4295	16.2408	27.544	19.4163	12.3045
sp|Q8CJG0|AGO2_MOUSE	Ago2	Q8CJG0	239528	27161	Protein argonaute-2 OS=Mus musculus OX=10090 GN=Ago2 PE=1 SV=3	biological regulation;biosynthetic process;cell differentiation;cellular biosynthetic process;cellular component assembly;cellular component assembly at cellular level;cellular component organization;cellular component organization at cellular level;cellular component organization or biogenesis;cellular component organization or biogenesis at cellular level;cellular developmental process;cellular…	basal RNA polymerase II transcription machinery binding;basal transcription machinery binding;binding;catalytic activity;cation binding;core promoter binding;DNA binding;double-stranded RNA binding;endonuclease activity;endonuclease activity, active with either ribo- or deoxyribonucleic acids and producing 5'-phosphomonoesters;endoribonuclease activity;endoribonuclease activity, cleaving siRNA-pa…	cell part;cell projection;cytoplasm;cytoplasmic mRNA processing body;cytoplasmic part;cytosol;dendrite;intracellular membrane-bounded organelle;intracellular non-membrane-bounded organelle;intracellular organelle;intracellular part;macromolecular complex;membrane;membrane-bounded organelle;micro-ribonucleoprotein complex;mRNA cap binding complex;neuron projection;non-membrane-bounded organelle;nu…		DUF1785;PAZ;Piwi			V	41.5736	9.41134	124	42	48.3721	19	24	16	18	15.8198	14.3021	15.1427	16.2691	26.012	17.6467	13.4274	16.3596	18.8399	19.6266	14.1565	13.8601	19.249	15.125	25.6947	14.9185	15.3343	16.4114	16.49	23.386	16.4798	12.5522	8.77432	17.0335	31.5714	17.1105	11.6599
sp|Q8CJF9|AGO3_MOUSE	Ago3	Q8CJF9	214150	192669	Protein argonaute-3 OS=Mus musculus OX=10090 GN=Ago3 PE=2 SV=2	biological regulation;catabolic process;cellular catabolic process;cellular component assembly;cellular component assembly at cellular level;cellular component organization;cellular component organization at cellular level;cellular component organization or biogenesis;cellular component organization or biogenesis at cellular level;cellular macromolecular complex assembly;cellular macromolecular c…	binding;double-stranded RNA binding;miRNA binding;nucleic acid binding;pre-miRNA binding;RNA binding;single-stranded RNA binding	cell part;cytoplasm;cytoplasmic mRNA processing body;cytoplasmic part;intracellular non-membrane-bounded organelle;intracellular organelle;intracellular part;macromolecular complex;membrane;micro-ribonucleoprotein complex;non-membrane-bounded organelle;organelle;ribonucleoprotein complex;RISC-loading complex;RNA granule;RNAi effector complex;RNA-induced silencing complex		DUF1785;PAZ;Piwi			V	33.9353	10.8926	20	8	10.5814	2	6	6	3	16.3464	13.6362	14.988	17.1165	24.8603	19.7087	13.7413	16.1226	16.4694	17.1831	14.7299	14.4114	19.3839	14.6595	24.4738	15.8216	15.6872	16.1997	15.6764	21.8737	17.3389	12.659	9.73992	16.1524	29.5388	18.8746	12.4933
tr|A0A0R4J263|A0A0R4J263_MOUSE	Agpat1	A0A0R4J263			Isoform of O35083, 1-acyl-sn-glycerol-3-phosphate acyltransferase OS=Mus musculus OX=10090 GN=Agpat1 PE=1 SV=1								V	33.3454	8.88253	14	5	25.9649	4	2	2	4	16.3138	14.4157	13.1005	15.3565	27.9011	16.2054	12.4826	15.4134	14.8963	27.9565	16.0052	15.2808	17.6225	15.4072	21.6277	12.6231	12.2777	16.8676	24.1891	26.635	15.8176	12.4924	9.3821	16.0841	30.2736	13.5042	10.8304
sp|Q8K3K7|PLCB_MOUSE	Agpat2	Q8K3K7	67512	10555	1-acyl-sn-glycerol-3-phosphate acyltransferase beta OS=Mus musculus OX=10090 GN=Agpat2 PE=1 SV=1	acylglycerol biosynthetic process;acylglycerol metabolic process;anatomical structure development;biological regulation;biosynthetic process;carboxylic acid biosynthetic process;carboxylic acid metabolic process;CDP-diacylglycerol biosynthetic process;CDP-diacylglycerol metabolic process;cellular biosynthetic process;cellular ketone metabolic process;cellular lipid metabolic process;cellular meta…	1-acylglycerol-3-phosphate O-acyltransferase activity;acylglycerol O-acyltransferase activity;catalytic activity;O-acyltransferase activity;transferase activity;transferase activity, transferring acyl groups;transferase activity, transferring acyl groups other than amino-acyl groups	cell part;cytoplasmic part;endoplasmic reticulum;endoplasmic reticulum membrane;endoplasmic reticulum part;integral to membrane;intracellular membrane-bounded organelle;intracellular organelle;intracellular organelle part;intracellular part;intrinsic to membrane;membrane;membrane part;membrane-bounded organelle;organelle;organelle membrane;organelle part	Fat digestion and absorption;Glycerolipid metabolism;Glycerophospholipid metabolism	Acyltransferase			VI	97.7184	2.3085	9	4	15.8273	1	3	1	1	13.563	13.934	11.7183	14.8866	35.0498	16.638	11.8923	15.2613	13.1362	31.7897	13.7734	12.3381	16.5038	13.8355	31.9121	13.4615	13.5428	13.0382	15.6631	34.2319	13.3917	10.7238	12.0233	14.1534	38.4727	16.7739	9.96182
sp|Q9D517|PLCC_MOUSE	Agpat3	Q9D517	28169	56894	1-acyl-sn-glycerol-3-phosphate acyltransferase gamma OS=Mus musculus OX=10090 GN=Agpat3 PE=1 SV=2	acylglycerol biosynthetic process;acylglycerol metabolic process;biosynthetic process;CDP-diacylglycerol biosynthetic process;CDP-diacylglycerol metabolic process;cellular biosynthetic process;cellular lipid metabolic process;cellular metabolic process;cellular process;diacylglycerol biosynthetic process;diacylglycerol metabolic process;glycerol ether biosynthetic process;glycerol ether metabolic…	1-acylglycerol-3-phosphate O-acyltransferase activity;acylglycerol O-acyltransferase activity;catalytic activity;lysophosphatidic acid acyltransferase activity;lysophospholipid acyltransferase activity;O-acyltransferase activity;transferase activity;transferase activity, transferring acyl groups;transferase activity, transferring acyl groups other than amino-acyl groups	cell part;cytoplasmic part;endoplasmic reticulum;endoplasmic reticulum membrane;endoplasmic reticulum part;envelope;integral to membrane;intracellular membrane-bounded organelle;intracellular organelle;intracellular organelle part;intracellular part;intrinsic to membrane;membrane;membrane part;membrane-bounded organelle;nuclear envelope;nuclear part;organelle;organelle envelope;organelle membrane…	Glycerolipid metabolism;Glycerophospholipid metabolism	Acyltransferase			VI	86.8543	1.15618	16	10	26.5957	1	2	4	1	15.768	12.7196	13.8864	14.9114	30.2215	16.6937	11.9381	14.0674	15.0849	31.7382	12.9769	12.2433	16.8572	12.3446	35.1455	13.1113	13.749	14.4572	15.4362	31.6052	16.8469	11.0542	9.91775	15.1625	34.8503	16.1021	10.1777
sp|Q8K4X7|PLCD_MOUSE	Agpat4	Q8K4X7	68262	56895	1-acyl-sn-glycerol-3-phosphate acyltransferase delta OS=Mus musculus OX=10090 GN=Agpat4 PE=1 SV=1	acylglycerol biosynthetic process;acylglycerol metabolic process;biosynthetic process;CDP-diacylglycerol biosynthetic process;CDP-diacylglycerol metabolic process;cellular biosynthetic process;cellular lipid metabolic process;cellular metabolic process;cellular process;diacylglycerol biosynthetic process;diacylglycerol metabolic process;glycerol ether biosynthetic process;glycerol ether metabolic…	1-acylglycerol-3-phosphate O-acyltransferase activity;acylglycerol O-acyltransferase activity;catalytic activity;O-acyltransferase activity;transferase activity;transferase activity, transferring acyl groups;transferase activity, transferring acyl groups other than amino-acyl groups	cell part;integral to membrane;intrinsic to membrane;membrane part	Glycerolipid metabolism;Glycerophospholipid metabolism	Acyltransferase			VI	142.971	1.28921	24	13	27.2487	2	6	5	3	13.0809	10.2068	10.8915	14.986	40.727	12.6982	10.765	12.3006	16.6208	39.2724	11.1889	11.1948	16.9559	11.9181	38.8294	11.2228	11.3061	12.3004	16.5319	38.6331	12.9124	10.0966	8.26408	15.1466	43.1433	12.9249	7.98169
sp|Q9D1E8|PLCE_MOUSE	Agpat5	Q9D1E8	52123	55326	1-acyl-sn-glycerol-3-phosphate acyltransferase epsilon OS=Mus musculus OX=10090 GN=Agpat5 PE=1 SV=2	acylglycerol biosynthetic process;acylglycerol metabolic process;biosynthetic process;CDP-diacylglycerol biosynthetic process;CDP-diacylglycerol metabolic process;cell differentiation;cellular biosynthetic process;cellular developmental process;cellular lipid metabolic process;cellular metabolic process;cellular process;developmental process;diacylglycerol biosynthetic process;diacylglycerol meta…	1-acylglycerol-3-phosphate O-acyltransferase activity;acylglycerol O-acyltransferase activity;catalytic activity;O-acyltransferase activity;transferase activity;transferase activity, transferring acyl groups;transferase activity, transferring acyl groups other than amino-acyl groups	cell part;cytoplasmic part;endoplasmic reticulum membrane;endoplasmic reticulum part;envelope;integral to membrane;intracellular membrane-bounded organelle;intracellular organelle;intracellular organelle part;intracellular part;intrinsic to membrane;membrane;membrane part;membrane-bounded organelle;mitochondrion;nuclear envelope;nuclear part;organelle;organelle envelope;organelle membrane;organel…		Acyltransferase			VI	210.168	3.55081	9	5	12.6027	0	1	2	3											9.13279	8.78954	15.7117	10.7907	49.8139	9.40723	8.52357	10.4739	15.4159	52.1135	8.68781	7.91862	9.36101	13.0808	54.6562	10.1299	7.2934
sp|Q8C0I1|ADAS_MOUSE	Agps	Q8C0I1	228061	8540	Alkyldihydroxyacetonephosphate synthase, peroxisomal OS=Mus musculus OX=10090 GN=Agps PE=1 SV=1	biosynthetic process;cellular biosynthetic process;cellular lipid metabolic process;cellular metabolic process;cellular process;ether lipid biosynthetic process;ether lipid metabolic process;glycerol ether biosynthetic process;glycerol ether metabolic process;glycerolipid biosynthetic process;glycerolipid metabolic process;lipid biosynthetic process;lipid metabolic process;metabolic process;organ…	alkylglycerone-phosphate synthase activity;binding;catalytic activity;coenzyme binding;cofactor binding;FAD binding;flavin adenine dinucleotide binding;oxidoreductase activity;oxidoreductase activity, acting on CH-OH group of donors;oxidoreductase activity, acting on the CH-OH group of donors, NAD or NADP as acceptor;transferase activity;transferase activity, transferring alkyl or aryl (other tha…	cell part;cytoplasmic part;intracellular membrane-bounded organelle;intracellular non-membrane-bounded organelle;intracellular organelle;intracellular organelle part;intracellular part;membrane;membrane-bounded organelle;microbody;microbody membrane;microbody part;mitochondrion;non-membrane-bounded organelle;nuclear part;nucleolus;organelle;organelle membrane;organelle part;peroxisomal membrane;p…	Ether lipid metabolism;Peroxisome	FAD_binding_4;FAD-oxidase_C			VI	249.818	3.17582	63	24	43.5659	11	10	8	7	10.9123	9.86396	10.3848	12.4236	47.2795	12.1444	9.31281	11.5602	14.1061	44.6787	9.14873	9.00362	13.2361	10.2474	50.0502	10.8598	9.64082	11.0107	13.8266	47.5849	10.8011	7.88978	8.82525	12.1676	51.6585	11.2046	6.72295
sp|Q641K1|CBPC1_MOUSE	Agtpbp1	Q641K1	67269	23287	Cytosolic carboxypeptidase 1 OS=Mus musculus OX=10090 GN=Agtpbp1 PE=1 SV=2	adult behavior;adult locomotory behavior;adult walking behavior;anatomical structure development;behavior;biological regulation;cell differentiation;cell differentiation in hindbrain;cellular component organization;cellular component organization at cellular level;cellular component organization or biogenesis;cellular component organization or biogenesis at cellular level;cellular developmental p…	binding;carboxypeptidase activity;catalytic activity;cation binding;cytoskeletal protein binding;exopeptidase activity;hydrolase activity;ion binding;metal ion binding;metallocarboxypeptidase activity;metalloexopeptidase activity;metallopeptidase activity;peptidase activity;peptidase activity, acting on L-amino acid peptides;protein binding;transition metal ion binding;tubulin binding;zinc ion bi…	cell part;cytoplasm;cytoplasmic part;cytosol;intracellular membrane-bounded organelle;intracellular organelle;intracellular part;membrane-bounded organelle;mitochondrion;nucleus;organelle		Peptidase_M14		30	VI	151.659	5.44666	6	4	2.70936	0	1	2	0											8.52444	8.96449	13.5987	11.13	49.9328	8.28392	11.6274	12.1883	12.6864	50.159	9.29818	7.3194	8.21061	11.1818	55.9304	16.5391	7.88551
sp|Q8CJF7|ELYS_MOUSE	Ahctf1	Q8CJF7	226747	25909	Protein ELYS OS=Mus musculus OX=10090 GN=Ahctf1 PE=1 SV=1	anatomical structure development;biological regulation;biosynthetic process;cell cycle phase;cell cycle process;cellular biosynthetic process;cellular component assembly;cellular component assembly at cellular level;cellular component organization;cellular component organization at cellular level;cellular component organization or biogenesis;cellular component organization or biogenesis at cellul…	binding;DNA binding;nucleic acid binding;nucleic acid binding transcription factor activity;sequence-specific DNA binding transcription factor activity	cell part;chromatin;chromosomal part;condensed chromosome kinetochore;cytoplasm;extracellular membrane-bounded organelle;extracellular organelle;extracellular region part;extracellular vesicular exosome;intracellular membrane-bounded organelle;intracellular non-membrane-bounded organelle;intracellular organelle;intracellular organelle part;intracellular part;kinetochore;macromolecular complex;mem…		ELYS			VI	153.025	9.91065	125	56	31.7878	21	18	17	20	10.3716	9.24797	7.65934	17.5454	44.2197	15.8632	11.5198	14.0745	15.4941	39.4301	7.10082	10.0375	10.794	9.1142	56.1037	16.6393	11.4554	13.5882	15.259	41.1493	17.7784	12.1108	12.4255	17.396	26.9523	13.4189	11.6789
sp|P50247|SAHH_MOUSE	Ahcy	P50247	269378	191	Adenosylhomocysteinase OS=Mus musculus OX=10090 GN=Ahcy PE=1 SV=3	cellular metabolic process;cellular process;metabolic process;one-carbon metabolic process;small molecule metabolic process	adenosylhomocysteinase activity;catalytic activity;hydrolase activity;hydrolase activity, acting on ether bonds;trialkylsulfonium hydrolase activity	cell part;cytoplasmic membrane-bounded vesicle;cytoplasmic part;cytoplasmic vesicle;intracellular membrane-bounded organelle;intracellular organelle;intracellular part;melanosome;membrane-bounded organelle;membrane-bounded vesicle;organelle;pigment granule;vesicle	Cysteine and methionine metabolism	AdoHcyase;AdoHcyase_NAD		23	VI	109.146	0.487069	304	43	68.75	23	22	25	22	15.4032	12.4896	12.9439	14.4138	33.6062	15.5187	11.1042	13.4026	15.4535	31.6994	13.6125	11.6321	16.4238	13.6662	33.957	13.6717	13.3065	13.6258	12.7923	35.1089	13.278	9.01846	10.0926	13.2851	42.82	14.5281	9.54601
sp|Q80SW1|SAHH2_MOUSE	Ahcyl1	Q80SW1	229709	10768	S-adenosylhomocysteine hydrolase-like protein 1 OS=Mus musculus OX=10090 GN=Ahcyl1 PE=1 SV=1	amine metabolic process;biological regulation;carboxylic acid metabolic process;cellular amine metabolic process;cellular amino acid metabolic process;cellular ketone metabolic process;cellular macromolecule metabolic process;cellular metabolic process;cellular modified amino acid metabolic process;cellular nitrogen compound metabolic process;cellular process;coenzyme metabolic process;cofactor m…	catalytic activity;hydrolase activity	cell part;cytoplasmic part;cytosol;endoplasmic reticulum;extracellular membrane-bounded organelle;extracellular organelle;extracellular region part;extracellular vesicular exosome;intracellular membrane-bounded organelle;intracellular organelle;intracellular part;membrane-bounded organelle;membrane-bounded vesicle;organelle;vesicle	Cysteine and methionine metabolism	AdoHcyase;AdoHcyase_NAD		445	VI	176.678	0.464299	30	10	17.9245	6	7	7	3	12.9839	10.9347	12.0137	14.2928	40.5047	13.0824	10.3633	12.3759	15.6921	38.9662	11.2347	10.0907	15.8507	12.5174	41.1714	12.0769	11.1727	12.5061	13.169	41.7404	11.2755	8.94952	8.91319	13.3684	48.5517	11.6353	7.87857
sp|Q68FL4|SAHH3_MOUSE	Ahcyl2	Q68FL4	74340	23382	Putative adenosylhomocysteinase 3 OS=Mus musculus OX=10090 GN=Ahcyl2 PE=1 SV=1	amine metabolic process;carboxylic acid metabolic process;cellular amine metabolic process;cellular amino acid metabolic process;cellular ketone metabolic process;cellular metabolic process;cellular modified amino acid metabolic process;cellular nitrogen compound metabolic process;cellular process;coenzyme metabolic process;cofactor metabolic process;heterocycle metabolic process;metabolic proces…	catalytic activity;hydrolase activity	cell part;cytoplasmic part;cytosol;intracellular part	Cysteine and methionine metabolism	AdoHcyase;AdoHcyase_NAD		445	VI	138.049	1.13158	64	22	29.2007	8	12	12	11	13.8626	12.3233	13.501	14.4249	35.5216	15.095	10.9363	13.6999	15.7775	32.7302	12.0958	11.125	17.534	13.7644	36.1549	12.5543	11.794	13.0572	13.5533	38.4529	11.6424	8.48403	11.2845	12.432	47.5029	13.2818	9.06542
sp|Q6PAL7|AHDC1_MOUSE	Ahdc1	Q6PAL7	230793	27245	AT-hook DNA-binding motif-containing protein 1 OS=Mus musculus OX=10090 GN=Ahdc1 PE=1 SV=1		binding;DNA binding;nucleic acid binding						V	74.8077	1.94181	19	10	8.90841	1	1	3	4	17.5669	12.3461	12.0444	14.6952	28.0745	20.1124	9.90594	20.1484	14.1771	35.6562	12.319	11.8298	13.6766	12.4915	36.3036	14.709	17.0386	14.6439	12.5768	30.3831	16.5966	12.6743	11.0708	14.3045	30.3775	16.4331	13.373
sp|Q8K3E5|AHI1_MOUSE	Ahi1	Q8K3E5	52906	54806	Jouberin OS=Mus musculus OX=10090 GN=Ahi1 PE=1 SV=2	anatomical structure development;anatomical structure formation involved in morphogenesis;anatomical structure morphogenesis;axis specification;biological regulation;cell development;cell part morphogenesis;cell projection assembly;cell projection morphogenesis;cell projection organization;cell surface receptor linked signaling pathway;cellular component assembly;cellular component assembly at ce…	binding;identical protein binding;protein binding	adherens junction;anchoring junction;cell junction;cell part;cell projection;cell-cell junction;centriole;centrosome;cilium;cytoplasmic part;cytoskeletal part;intracellular non-membrane-bounded organelle;intracellular organelle;intracellular organelle part;intracellular part;microtubule organizing center;microtubule organizing center part;non-membrane-bounded organelle;nonmotile primary cilium;or…		SH3_1;WD40				109.451	36.186	2	2	3.53391	0	1	0	0											5.40657	7.02491	16.9298	10.6254	55.3875	15.2725	14.4397	13.5488	13.7315	37.9924
tr|E9Q616|E9Q616_MOUSE	Ahnak	E9Q616			AHNAK nucleoprotein (desmoyokin) OS=Mus musculus OX=10090 GN=Ahnak PE=1 SV=1	biological regulation;cellular component assembly;cellular component organization;cellular component organization or biogenesis;macromolecular complex assembly;macromolecular complex subunit organization;protein complex assembly;protein complex subunit organization;protein oligomerization;regulation of biological process;regulation of cellular metabolic process;regulation of cellular process;regu…		actin cytoskeleton;adherens junction;anchoring junction;cell junction;cell part;cell-cell contact zone;cell-cell junction;cell-substrate adherens junction;cell-substrate junction;contractile fiber part;costamere;cytoplasm;cytoplasmic part;cytoskeleton;cytosol;extracellular membrane-bounded organelle;extracellular organelle;extracellular region part;extracellular vesicular exosome;focal adhesion;i…		PDZ			V	4.32301	1.81081	424	172	34.7242	21	22	23	17	17.557	15.5177	15.5188	15.7213	20.7598	16.3606	14.5029	16.5994	19.1639	17.8588	17.1725	14.9717	19.0818	15.7849	18.3366	16.1514	15.9251	18.048	15.7427	18.2845	19.7492	14.1123	15.4492	16.3205	18.2411	17.5446	13.4132
sp|Q8BK64|AHSA1_MOUSE	Ahsa1	Q8BK64	217737	10598	Activator of 90 kDa heat shock protein ATPase homolog 1 OS=Mus musculus OX=10090 GN=Ahsa1 PE=1 SV=2	biological regulation;cellular macromolecule metabolic process;cellular metabolic process;cellular process;cellular protein metabolic process;macromolecule metabolic process;metabolic process;positive regulation of ATPase activity;positive regulation of catalytic activity;positive regulation of hydrolase activity;positive regulation of molecular function;primary metabolic process;protein folding;…	ATPase activator activity;ATPase regulator activity;binding;chaperone binding;enzyme activator activity;enzyme regulator activity;nucleoside-triphosphatase regulator activity;protein binding	cell part;cytoplasm;cytoplasmic part;cytosol;endoplasmic reticulum;extracellular membrane-bounded organelle;extracellular organelle;extracellular region part;extracellular vesicular exosome;intracellular membrane-bounded organelle;intracellular organelle;intracellular part;membrane-bounded organelle;membrane-bounded vesicle;organelle;vesicle		Aha1_N;AHSA1			VI	288.419	1.31318	91	24	61.8343	14	12	16	12	11.153	9.10639	10.1049	12.1227	49.676	10.2053	9.46604	12.3598	13.5106	49.6306	9.26161	8.38926	13.751	10.384	50.9203	9.52602	8.59822	10.5815	13.9732	53.5023	10.0328	6.98535	8.09696	11.4153	55.67	10.6481	7.70465
sp|Q8N9S3|AHSA2_MOUSE	Ahsa2	Q8N9S3	268390	130872	Activator of 90 kDa heat shock protein ATPase homolog 2 OS=Mus musculus OX=10090 GN=Ahsa2 PE=1 SV=2	response to stimulus;response to stress	ATPase activator activity;ATPase regulator activity;enzyme activator activity;enzyme regulator activity;nucleoside-triphosphatase regulator activity			Aha1_N;AHSA1			VI	389.461	22.8799	17	6	21.4502	1	4	3	4	8.59074	9.40949	8.34409	9.40628	56.078	14.3036	9.0028	0	17.0592	59.6345	8.23274	7.73698	12.2953	9.01438	56.2804	12.0083	10.2427	11.5601	11.5349	50.5361	8.40867	5.8886	6.25286	8.78569	64.5189	14.2935	8.45053
sp|Q8C4Q6|AIDA_MOUSE	Aida	Q8C4Q6	108909	64853	Axin interactor, dorsalization-associated protein OS=Mus musculus OX=10090 GN=Aida PE=1 SV=1	biological regulation;determination of ventral identity;developmental process;dorsal/ventral pattern formation;negative regulation of biological process;negative regulation of catalytic activity;negative regulation of cell communication;negative regulation of cellular process;negative regulation of determination of dorsal identity;negative regulation of developmental process;negative regulation o…	binding;protein binding;protein domain specific binding	cell part;cytoplasm;intracellular part		Aida_C2;Aida_N			VI	112.624	8.57836	13	9	29.5082	2	0	1	2	13.759	12.5585	13.0494	14.0384	36.4501	15.1764	11.7244	14.2484	15.498	33.0088											13.6571	8.34125	12.9833	11.4137	43.7694	18.1976	10.3739
sp|Q9Z0X1|AIFM1_MOUSE	Aifm1	Q9Z0X1	26926	9131	Apoptosis-inducing factor 1, mitochondrial OS=Mus musculus OX=10090 GN=Aifm1 PE=1 SV=1	activation of caspase activity;apoptosis;apoptosis in response to endoplasmic reticulum stress;apoptotic mitochondrial changes;biological regulation;cell death;cell differentiation;cell redox homeostasis;cellular component assembly;cellular component assembly at cellular level;cellular component biogenesis;cellular component organization;cellular component organization at cellular level;cellular …	binding;catalytic activity;coenzyme binding;cofactor binding;DNA binding;electron-transferring-flavoprotein dehydrogenase activity;FAD binding;flavin adenine dinucleotide binding;NAD(P)H oxidase activity;nucleic acid binding;oxidoreductase activity;oxidoreductase activity, acting on NADH or NADPH;oxidoreductase activity, acting on NADH or NADPH, oxygen as acceptor;oxidoreductase activity, acting …	cell part;cytoplasm;cytoplasmic part;cytosol;intracellular membrane-bounded organelle;intracellular organelle;intracellular organelle part;intracellular part;membrane;membrane-bounded organelle;membrane-enclosed lumen;mitochondrial inner membrane;mitochondrial intermembrane space;mitochondrial membrane;mitochondrial outer membrane;mitochondrial part;mitochondrion;nucleus;organelle;organelle envel…	Apoptosis	AIF_C;Pyr_redox;Pyr_redox_2		433	VI	132.746	1.3325	87	25	43.4641	16	14	14	10	14.7444	12.3353	12.5029	13.7272	35.0343	16.4878	10.7372	13.1711	14.8534	33.0535	12.5821	11.2844	14.9113	11.9218	38.7209	13.1949	12.7474	12.2257	12.7951	38.6103	14.5019	9.79652	9.79324	13.701	41.3606	15.3606	9.13253
sp|Q91VJ1|AIM2_MOUSE	Aim2	Q91VJ1	383619	9447	Interferon-inducible protein AIM2 OS=Mus musculus OX=10090 GN=Aim2 PE=1 SV=2	activation of immune response;activation of innate immune response;apoptosis;biological regulation;cell death;cell surface receptor linked signaling pathway;cellular process;cellular response to chemical stimulus;cellular response to cytokine stimulus;cellular response to drug;cellular response to interferon-beta;cellular response to organic substance;cellular response to stimulus;cellular respon…	binding;DNA binding;double-stranded DNA binding;identical protein binding;nucleic acid binding;protein binding;structure-specific DNA binding	cell part;cytoplasm;cytoplasmic part;cytosol;intracellular membrane-bounded organelle;intracellular organelle;intracellular part;membrane-bounded organelle;nucleus;organelle	Cytosolic DNA-sensing pathway	HIN;PYRIN			VI	202.072	10.3105	21	8	25.4237	2	3	6	5	13.0524	10.5023	11.3722	12.4597	42.778	13.7916	10.0672	16.7801	16.2811	41.2322	10.3091	10.2996	14.0522	11.8631	45.1397	12.1598	11.0994	12.8832	13.7433	46.4091	12.926	8.76519	9.34233	12.3362	47.3386	13.8147	11.0908
sp|P31230|AIMP1_MOUSE	Aimp1	P31230	13722	9255	Aminoacyl tRNA synthase complex-interacting multifunctional protein 1 OS=Mus musculus OX=10090 GN=Aimp1 PE=1 SV=2	alcohol metabolic process;anatomical structure formation involved in morphogenesis;angiogenesis;apoptosis;biological adhesion;biological regulation;biosynthetic process;carbohydrate metabolic process;cell adhesion;cell communication;cell death;cell migration;cell motility;cell-cell signaling;cellular biosynthetic process;cellular carbohydrate metabolic process;cellular component movement;cellular…	binding;cytokine activity;identical protein binding;nucleic acid binding;protein binding;protein dimerization activity;protein homodimerization activity;receptor binding;RNA binding;tRNA binding	aminoacyl-tRNA synthetase multienzyme complex;cell part;cell surface;cytoplasm;cytoplasmic membrane-bounded vesicle;cytoplasmic part;cytoplasmic vesicle;cytosol;endoplasmic reticulum;extracellular region part;extracellular space;Golgi apparatus;intracellular membrane-bounded organelle;intracellular organelle;intracellular part;macromolecular complex;membrane;membrane-bounded organelle;membrane-bo…		tRNA_bind		62	VI	312.812	16.3342	79	24	72.9032	11	12	9	10	9.5891	8.56262	9.46958	12.4519	52.4771	14.169	8.60355	13.3591	15.8301	45.4974	8.6821	8.5456	14.0536	10.0831	51.8577	12.5226	9.51507	10.9483	11.246	52.805	8.48176	6.27772	8.38217	10.8765	59.2395	15.288	8.77537
sp|Q8R010|AIMP2_MOUSE	Aimp2	Q8R010	231872	7965	Aminoacyl tRNA synthase complex-interacting multifunctional protein 2 OS=Mus musculus OX=10090 GN=Aimp2 PE=1 SV=2	apoptosis;biological regulation;biosynthetic process;cell death;cell differentiation;cellular biosynthetic process;cellular developmental process;cellular macromolecule biosynthetic process;cellular macromolecule metabolic process;cellular metabolic process;cellular process;cellular protein metabolic process;death;developmental process;epithelial cell differentiation;lung cell differentiation;lun…		cell part;cytoplasmic part;cytosol;intracellular membrane-bounded organelle;intracellular organelle;intracellular part;membrane;membrane-bounded organelle;nucleus;organelle		GST_C_3		62	VI	333.483	25.9595	29	10	45.625	3	4	6	7	9.89361	9.21729	10.091	11.2471	52.4731	14.8279	10.1468	12.9466	14.7461	47.3326	7.97502	9.09911	15.474	11.4111	49.059	13.5734	7.52913	8.3144	11.5967	58.9196	8.54165	6.26651	8.22524	10.8007	60.1299	17.6397	8.82327
sp|O08915|AIP_MOUSE	Aip	O08915	11632	9049	AH receptor-interacting protein OS=Mus musculus OX=10090 GN=Aip PE=1 SV=1	biological regulation;cellular macromolecule metabolic process;cellular metabolic process;cellular process;cellular protein metabolic process;establishment of localization;establishment of localization in cell;establishment of protein localization;establishment of protein localization in mitochondrion;establishment of protein localization to organelle;intracellular protein transport;intracellular…	aryl hydrocarbon receptor binding;binding;GAF domain binding;protein binding;protein binding transcription factor activity;protein domain specific binding;receptor binding;transcription cofactor activity;transcription factor binding;transcription factor binding transcription factor activity;unfolded protein binding	aryl hydrocarbon receptor complex;cell part;cytoplasm;cytoplasmic part;cytosol;intracellular organelle part;intracellular part;macromolecular complex;membrane;nuclear part;nucleoplasm;organelle part;plasma membrane;protein complex;receptor complex		FKBP_C	9S-cytosolic aryl hydrocarbon (Ah) receptor non-ligand activated complex;Aip-Hsp90-Ahr complex	701	VI	157.519	1.81984	52	16	44.5455	12	12	8	11	13.8144	11.7691	13.1423	13.9414	37.4231	12.2966	11.6682	14.7086	16.8678	36.9986	11.6093	10.8614	17.089	12.8478	38.0383	11.9263	11.7122	13.6312	14.3067	40.9926	13.0027	8.4127	7.70067	13.2625	46.955	13.9981	11.1128
tr|F7BP55|F7BP55_MOUSE	Ak2	F7BP55			Isoform of Q9WTP6, Nucleoside-diphosphate kinase (Fragment) OS=Mus musculus OX=10090 GN=Ak2 PE=1 SV=1	cellular metabolic process;cellular nitrogen compound metabolic process;cellular process;metabolic process;nitrogen compound metabolic process;nucleobase-containing compound metabolic process;primary metabolic process	adenyl nucleotide binding;adenyl ribonucleotide binding;ATP binding;binding;catalytic activity;kinase activity;nucleobase-containing compound kinase activity;nucleotide binding;purine nucleotide binding;purine ribonucleoside triphosphate binding;purine ribonucleotide binding;ribonucleotide binding;transferase activity;transferase activity, transferring phosphorus-containing groups	cell part;cytoplasmic part;extracellular membrane-bounded organelle;extracellular organelle;extracellular region part;extracellular vesicular exosome;intracellular membrane-bounded organelle;intracellular organelle;intracellular organelle part;intracellular part;membrane;membrane-bounded organelle;membrane-bounded vesicle;mitochondrial inner membrane;mitochondrial membrane;mitochondrial part;mito…					VI	114.564	8.01264	5	3	19.4444	1	2	0	0	10.3037	8.1258	9.27541	14.5874	49.8148	16.545	9.88397	11.8535	15.3754	36.8071	8.57155	10.1099	15.5833	12.8208	44.3607	10.9343	11.5732	11.5178	12.3944	45.0095
sp|Q9WTP6|KAD2_MOUSE	Ak2	Q9WTP6	11637	204	Adenylate kinase 2, mitochondrial OS=Mus musculus OX=10090 GN=Ak2 PE=1 SV=5	2'-deoxyribonucleotide metabolic process;ADP biosynthetic process;ADP metabolic process;AMP metabolic process;anatomical structure development;biosynthetic process;brain development;cellular biosynthetic process;cellular metabolic process;cellular nitrogen compound biosynthetic process;cellular nitrogen compound metabolic process;cellular process;dATP metabolic process;deoxyribonucleoside triphos…	adenyl nucleotide binding;adenyl ribonucleotide binding;adenylate kinase activity;ATP binding;binding;catalytic activity;kinase activity;nucleobase-containing compound kinase activity;nucleotide binding;nucleotide kinase activity;phosphotransferase activity, phosphate group as acceptor;purine nucleotide binding;purine ribonucleoside triphosphate binding;purine ribonucleotide binding;ribonucleotid…	cell part;cytoplasmic part;cytosol;extracellular membrane-bounded organelle;extracellular organelle;extracellular region part;extracellular vesicular exosome;intracellular membrane-bounded organelle;intracellular organelle;intracellular organelle part;intracellular part;membrane;membrane-bounded organelle;membrane-bounded vesicle;membrane-enclosed lumen;mitochondrial inner membrane;mitochondrial …	Purine metabolism	ADK_lid		433	VI	173.383	1.33278	72	20	56.0669	12	12	9	10	14.1276	11.1507	12.1424	12.881	38.4863	12.4763	9.38223	13.1044	14.2113	41.7229	11.6804	10.7461	15.6746	11.5127	40.6782	12.0239	11.9017	12.2666	12.4577	41.7923	14.0509	9.40146	10.8817	12.5287	42.7621	14.983	8.26615
sp|Q9WTP7|KAD3_MOUSE	Ak3	Q9WTP7	56248	50808	GTP:AMP phosphotransferase AK3, mitochondrial OS=Mus musculus OX=10090 GN=Ak3 PE=1 SV=3	ADP biosynthetic process;ADP metabolic process;AMP metabolic process;biosynthetic process;cellular biosynthetic process;cellular metabolic process;cellular nitrogen compound biosynthetic process;cellular nitrogen compound metabolic process;cellular process;GTP metabolic process;heterocycle biosynthetic process;heterocycle metabolic process;ITP metabolic process;metabolic process;nitrogen compound…	adenyl nucleotide binding;adenyl ribonucleotide binding;adenylate kinase activity;ATP binding;binding;catalytic activity;GTP binding;guanyl nucleotide binding;guanyl ribonucleotide binding;kinase activity;nucleobase-containing compound kinase activity;nucleoside triphosphate adenylate kinase activity;nucleotide binding;nucleotide kinase activity;phosphotransferase activity, phosphate group as acc…	cell part;cytoplasmic part;intracellular membrane-bounded organelle;intracellular organelle;intracellular organelle lumen;intracellular organelle part;intracellular part;membrane-bounded organelle;membrane-enclosed lumen;mitochondrial matrix;mitochondrial part;mitochondrion;organelle;organelle lumen;organelle part	Pyrimidine metabolism	ADK_lid		454	V	43.4018	2.17822	46	14	64.7577	7	8	7	5	18.4973	14.365	14.7998	14.2556	24.2545	18.832	12.153	14.2108	15.9775	24.5811	15.3875	14.3174	18.2906	14.7648	23.9442	16.2232	15	13.8124	17.154	25.908	18.7753	11.491	12.5982	14.3486	28.7546	20.5811	9.8929
sp|Q8VCP8|KAD6_MOUSE	Ak6	Q8VCP8	102216272	102157402	Adenylate kinase isoenzyme 6 OS=Mus musculus OX=10090 GN=Ak6 PE=1 SV=1	cellular metabolic process;cellular nitrogen compound metabolic process;cellular process;metabolic process;nitrogen compound metabolic process;nucleobase-containing compound metabolic process;nucleobase-containing small molecule metabolic process;nucleoside phosphate metabolic process;nucleotide metabolic process;nucleotide phosphorylation;phosphate-containing compound metabolic process;phosphoru…	adenyl nucleotide binding;adenyl ribonucleotide binding;adenylate kinase activity;ATP binding;ATPase activity;binding;catalytic activity;hydrolase activity;hydrolase activity, acting on acid anhydrides;hydrolase activity, acting on acid anhydrides, in phosphorus-containing anhydrides;kinase activity;nucleobase-containing compound kinase activity;nucleoside-triphosphatase activity;nucleotide bindi…	Cajal body;cell part;intracellular organelle part;intracellular part;nuclear body;nuclear part;nucleoplasm;nucleoplasm part;organelle part					IX	683.716	96.1242	17	5	44.186	5	4	4	3	5.68267	6.3559	7.8937	10.6034	65.2452	16.1626	9.80032	12.5123	15.504	35.0721	2.97175	3.90251	10.389	7.43913	73.1766	6.40839	4.56289	8.9031	10.7177	69.4079	3.52982	3.66523	4.61518	8.79635	76.5849	10.5667	5.94242
sp|O08715|AKAP1_MOUSE	Akap1	O08715	11640	8165	A-kinase anchor protein 1, mitochondrial OS=Mus musculus OX=10090 GN=Akap1 PE=1 SV=4			cell part;cytoplasmic part;endoplasmic reticulum;integral to membrane;intracellular membrane-bounded organelle;intracellular organelle;intracellular organelle part;intracellular part;intrinsic to membrane;membrane;membrane part;membrane-bounded organelle;mitochondrial membrane;mitochondrial outer membrane;mitochondrial part;mitochondrion;organelle;organelle membrane;organelle outer membrane;organ…		KH_1;TUDOR			IX	621.506	102.231	26	11	17.6196	3	5	6	3	0.963319	0	5.1337	7.09688	86.1681	0	0.429133	0	0	99.5709	3.20076	3.54412	8.16889	6.13705	76.4643	13.0774	7.00085	7.78352	8.87561	62.9734	4.21977	3.83117	3.55891	8.09585	77.1284	11.5078	6.38556
sp|O88845|AKA10_MOUSE	Akap10	O88845	56697	11216	A-kinase anchor protein 10, mitochondrial OS=Mus musculus OX=10090 GN=Akap10 PE=1 SV=3	biological regulation;localization;macromolecule localization;negative regulation of biological process;negative regulation of cell communication;negative regulation of cellular process;negative regulation of G-protein coupled receptor protein signaling pathway;negative regulation of response to stimulus;negative regulation of signal transduction;negative regulation of signaling;protein localizat…	binding;protein binding;protein kinase A binding	cell part;cytoplasm;cytoplasmic part;intracellular membrane-bounded organelle;intracellular organelle;intracellular part;membrane;membrane-bounded organelle;mitochondrion;organelle;plasma membrane		RGS		1113	VI	122.087	2.00489	13	7	14.0483	1	4	2	3	12.0984	13.0251	13.7592	14.5251	36.9682	17.5239	12.4866	15.2373	17.3468	32.2144	11.4108	10.5834	17.8345	13.4223	37.8447	11.6587	12.129	16.0973	13.0783	43.1912	15.2104	9.47529	11.9863	15.1865	37.0326	14.3899	12.0457
tr|E9Q777|E9Q777_MOUSE	Akap11	E9Q777			A kinase (PRKA) anchor protein 11 OS=Mus musculus OX=10090 GN=Akap11 PE=1 SV=2	biological regulation;regulation of biological process;regulation of cellular metabolic process;regulation of cellular process;regulation of intracellular protein kinase cascade;regulation of metabolic process;regulation of phosphate metabolic process;regulation of phosphorus metabolic process;regulation of phosphorylation;regulation of protein kinase A signaling cascade;regulation of response to…	binding;enzyme regulator activity;kinase regulator activity;protein binding;protein kinase A binding	cell part;cytoplasmic part;intracellular membrane-bounded organelle;intracellular organelle;intracellular part;membrane-bounded organelle;microbody;organelle;peroxisome					VI	158.755	17.7598	24	17	9.66209	4	5	6	3	12.4977	11.6584	12.3872	14.0498	39.2019	14.1653	12.4001	14.9195	17.0197	31.3239	10.6244	10.849	16.4497	12.2348	40.0167	13.7295	12.7496	16.0503	16.0542	32.1734	12.8147	9.19012	9.46578	14.2788	44.4864	14.5977	11.0319
sp|Q9WTQ5|AKA12_MOUSE	Akap12	Q9WTQ5	83397	9590	A-kinase anchor protein 12 OS=Mus musculus OX=10090 GN=Akap12 PE=1 SV=1	biological regulation;cellular process;cellular response to stimulus;establishment of localization;establishment of localization in cell;establishment of protein localization;intracellular protein transport;intracellular transport;positive regulation of biological process;positive regulation of biosynthetic process;positive regulation of cAMP biosynthetic process;positive regulation of cAMP metab…	adenylate cyclase binding;binding;enzyme binding;protein binding;protein complex scaffold;receptor signaling complex scaffold activity;structural molecule activity	adherens junction;anchoring junction;cell junction;cell part;cell-substrate adherens junction;cell-substrate junction;cytoplasm;cytoskeleton;focal adhesion;intracellular non-membrane-bounded organelle;intracellular organelle;intracellular part;membrane;non-membrane-bounded organelle;organelle;plasma membrane		RII_binding_1;WSK		715	V	44.1136	3.03242	14	10	9.20428	3	2	2	2	17.4802	13.6282	15.2788	13.0247	29.3017	20.7488	12.9516	14.4181	15.5766	22.3732	15.4599	14.3574	19.0972	15.9798	22.4666	18.3495	16.5261	14.279	14.0464	20.7403	18.6398	11.7518	11.8763	14.4321	28.5886	21.1392	11.3248
sp|E9Q394-2|AKP13-2_MOUSE	Akap13	E9Q394-2			Isoform of E9Q394, Isoform 2 of A-kinase anchor protein 13 OS=Mus musculus OX=10090 GN=Akap13 PE=1 SV=1	biological regulation;cellular process;cellular response to stimulus;establishment of localization;establishment of localization in cell;intracellular signal transduction;intracellular transport;nuclear export;nuclear transport;nucleocytoplasmic transport;regulation of biological process;regulation of cardiac muscle hypertrophy;regulation of catalytic activity;regulation of cellular metabolic pro…	binding;cAMP-dependent protein kinase activity;catalytic activity;cation binding;cyclic nucleotide-dependent protein kinase activity;enzyme regulator activity;GTPase regulator activity;guanyl-nucleotide exchange factor activity;ion binding;kinase activity;metal ion binding;nucleoside-triphosphatase regulator activity;phosphotransferase activity, alcohol group as acceptor;protein kinase activity;p…	cell part;cytoplasm;cytoplasmic part;intracellular part;membrane;perinuclear region of cytoplasm		PH;RhoGEF			V	16.5157	10.3138	148	67	33.0792	24	18	16	13	17.262	15.561	16.2068	15.9772	20.2815	13.7046	13.3001	18.2524	17.6005	26	15.1073	14.8687	19.8209	15.1083	22.2018	13.8951	13.7724	15.7147	15.7603	29.9137	18.7084	13.5026	10.7122	16.6005	25.0823	15.9197	12.6355
sp|O54931|AKAP2_MOUSE	Akap2	O54931	677884	445815	A-kinase anchor protein 2 OS=Mus musculus OX=10090 GN=Akap2 PE=1 SV=3					AKAP2_C;RII_binding_1		396	V	26.3666	0.647229	28	12	20.1568	6	8	4	2	16.7489	15.1762	16.3638	17.2182	21.0155	15.9883	13.1177	16.4655	18.9846	21.1951	13.8274	14.1181	20.744	16.2248	22.4005	14.8321	14.7017	17.2825	14.0742	25.1704	16.7021	13.3175	11.5061	17.1651	27.0654	14.7784	12.767
sp|Q9DBR0|AKAP8_MOUSE	Akap8	Q9DBR0	56399	10270	A-kinase anchor protein 8 OS=Mus musculus OX=10090 GN=Akap8 PE=1 SV=1	cell cycle process;cellular component organization;cellular component organization at cellular level;cellular component organization or biogenesis;cellular component organization or biogenesis at cellular level;cellular macromolecule metabolic process;cellular metabolic process;cellular nitrogen compound metabolic process;cellular process;chromosome condensation;chromosome organization;DNA confor…	binding;cation binding;chromatin binding;DNA binding;double-stranded DNA binding;ion binding;metal ion binding;nucleic acid binding;structure-specific DNA binding;transition metal ion binding;zinc ion binding	cell part;chromatin;chromosomal part;chromosome;condensed chromosome;cytoplasmic part;female pronucleus;Golgi apparatus;intracellular membrane-bounded organelle;intracellular non-membrane-bounded organelle;intracellular organelle;intracellular organelle part;intracellular part;membrane;membrane-bounded organelle;mitochondrion;non-membrane-bounded organelle;nuclear chromatin;nuclear chromosome par…		AKAP95		708	VI	130.252	6.02757	67	27	51.9651	6	8	12	9	12.7526	12.427	12.7196	15.3569	36.0182	14.3307	12.9669	14.63	15.7156	30.584	11.7239	11.6503	17.0131	12.7118	36.8135	15.5256	13.8848	15.041	13.4102	29.7327	13.8698	10.2642	9.94211	14.1829	40.4915	13.9897	12.0859
tr|A0A494B9L0|A0A494B9L0_MOUSE	Akap8l	A0A494B9L0			Isoform of Q9R0L7, A-kinase anchor protein 8-like OS=Mus musculus OX=10090 GN=Akap8l PE=1 SV=1								V	9.27991	6.30567	59	20	33.1137	9	8	6	5	17.5377	15.5504	16.1465	16.5066	19.2838	13.7385	15.1971	16.9537	17.5671	22.779	14.95	15.0184	20.4237	16.0462	21.8932	13.287	15.81	17.911	18.1641	21.6782	20.6339	14.4862	9.71376	17.2258	21.8793	15.5599	14.0763
tr|E9QQ10|E9QQ10_MOUSE	Akap9	E9QQ10			Isoform of Q70FJ1, A-kinase anchor protein 9 OS=Mus musculus OX=10090 GN=Akap9 PE=1 SV=1	anatomical structure development;biological regulation;cell development;cellular chemical homeostasis;cellular developmental process;cellular homeostasis;cellular ion homeostasis;cellular process;cellular process involved in reproduction;cellular response to cAMP;cellular response to chemical stimulus;cellular response to organic substance;cellular response to stimulus;chemical homeostasis;develo…	channel regulator activity;potassium channel regulator activity	cation channel complex;cell part;centrosome;cytoplasm;cytoplasmic part;cytoskeletal part;Golgi apparatus;intracellular membrane-bounded organelle;intracellular non-membrane-bounded organelle;intracellular organelle;intracellular organelle part;intracellular part;ion channel complex;macromolecular complex;membrane part;membrane-bounded organelle;microtubule organizing center;microtubule organizing…		PACT_coil_coil			VI	134.3	2.82386	76	49	17.6766	12	7	18	11	14.5196	11.673	12.2954	13.0888	37.9491	12.7601	12.8237	15.3173	17.0986	35.615	10.4901	11.0862	15.2802	11.805	40.9288	15.3716	10.7498	12.0322	13.0322	44.7609	13.817	10.1814	10.9737	13.9823	39.6796	14.6206	11.1601
sp|B1AXD8|AKIR2_MOUSE	Akirin2	B1AXD8	433693	55122	Akirin-2 OS=Mus musculus OX=10090 GN=Akirin2 PE=1 SV=1	biological regulation;biosynthetic process;cellular biosynthetic process;cellular macromolecule biosynthetic process;cellular macromolecule metabolic process;cellular metabolic process;cellular nitrogen compound metabolic process;cellular process;defense response;developmental process;embryo development;immune response;immune system process;innate immune response;macromolecule biosynthetic proces…	binding;enzyme binding;protein binding	cell part;intracellular membrane-bounded organelle;intracellular organelle;intracellular organelle part;intracellular part;macromolecular complex;membrane-bounded organelle;nuclear part;nucleoplasm part;nucleus;organelle;organelle part;protein complex;transcriptional repressor complex					VI	172.361	5.3855	5	3	18.408	2	2	1	0	8.17781	10.5448	12.7951	13.8637	46.1802	10.013	9.69631	13.5876	14.8105	45.5272	7.44764	11.891	19.7734	15.3141	36.1488	8.28275	8.30681	12.7348	18.1087	43.8851	9.32426	7.32137	8.67165	12.13	57.2494	9.69786	6.40914
sp|Q80VW7|AKNA_MOUSE	Akna	Q80VW7	100182	80709	Microtubule organization protein AKNA OS=Mus musculus OX=10090 GN=Akna PE=1 SV=1	biological regulation;positive regulation of biological process;positive regulation of biosynthetic process;positive regulation of cellular biosynthetic process;positive regulation of cellular metabolic process;positive regulation of cellular process;positive regulation of gene expression;positive regulation of macromolecule biosynthetic process;positive regulation of macromolecule metabolic proc…	binding;core promoter proximal region DNA binding;core promoter proximal region sequence-specific DNA binding;DNA binding;nucleic acid binding;nucleic acid binding transcription factor activity;regulatory region DNA binding;regulatory region nucleic acid binding;RNA polymerase II core promoter proximal region sequence-specific DNA binding;RNA polymerase II core promoter proximal region sequence-s…	cell part;intracellular membrane-bounded organelle;intracellular organelle;intracellular part;membrane;membrane-bounded organelle;nucleus;organelle		AKNA			V	66.0689	6.05604	21	10	11.0399	3	4	6	3	20.8235	12.701	12.5859	13.5503	26.9721	16.0952	12.1504	13.2106	16.8342	28.3547	12.5534	13.1992	16.1061	12.3824	32.4742	12.4698	13.009	14.2651	14.763	35.2108	18.24	13.0333	12.9023	13.7418	27.5536	16.5858	12.781
sp|Q9JII6|AK1A1_MOUSE	Akr1a1	Q9JII6	58810	10327	Aldo-keto reductase family 1 member A1 OS=Mus musculus OX=10090 GN=Akr1a1 PE=1 SV=3	alcohol metabolic process;aldehyde catabolic process;biosynthetic process;carbohydrate catabolic process;carbohydrate metabolic process;carboxylic acid biosynthetic process;carboxylic acid catabolic process;carboxylic acid metabolic process;catabolic process;cellular aldehyde metabolic process;cellular biosynthetic process;cellular carbohydrate metabolic process;cellular catabolic process;cellula…	alcohol dehydrogenase (NADP+) activity;alditol:NADP+ 1-oxidoreductase activity;aldo-keto reductase (NADP) activity;catalytic activity;L-glucuronate reductase activity;oxidoreductase activity;oxidoreductase activity, acting on CH-OH group of donors;oxidoreductase activity, acting on the CH-OH group of donors, NAD or NADP as acceptor	apical plasma membrane;cell part;cytoplasmic part;cytosol;extracellular membrane-bounded organelle;extracellular organelle;extracellular region part;extracellular space;extracellular vesicular exosome;intracellular part;membrane part;membrane-bounded organelle;membrane-bounded vesicle;organelle;plasma membrane part;vesicle	Caprolactam degradation;Glycerolipid metabolism;Glycolysis / Gluconeogenesis	Aldo_ket_red			VI	71.0558	1.35008	28	12	40.3077	5	6	5	6	15.9097	13.3146	14.5528	15.5559	29.0739	15.532	12.6078	16.0418	15.7628	29.999	14.8706	13.0404	17.7979	14.5514	27.5111	11.7579	13.1509	14.1218	17.4236	31.736	15.4637	10.5922	8.40772	14.7955	37.6347	15.4937	11.4288
sp|P45376|ALDR_MOUSE	Akr1b1	P45376	11677	231	Aldo-keto reductase family 1 member B1 OS=Mus musculus OX=10090 GN=Akr1b1 PE=1 SV=3		alcohol dehydrogenase (NADP+) activity;alditol:NADP+ 1-oxidoreductase activity;aldo-keto reductase (NADP) activity;catalytic activity;glyceraldehyde oxidoreductase activity;oxidoreductase activity;oxidoreductase activity, acting on CH-OH group of donors;oxidoreductase activity, acting on the aldehyde or oxo group of donors;oxidoreductase activity, acting on the CH-OH group of donors, NAD or NADP …	cell part;cytoplasm;extracellular membrane-bounded organelle;extracellular organelle;extracellular region part;extracellular vesicular exosome;intracellular organelle part;intracellular part;membrane-bounded organelle;membrane-bounded vesicle;nuclear part;nucleoplasm;organelle;organelle part;vesicle	Fructose and mannose metabolism;Galactose metabolism;Glycerolipid metabolism;Pentose and glucuronate interconversions;Pyruvate metabolism	Aldo_ket_red		1152	V	48.306	0.485183	131	28	62.0253	11	20	17	15	17.0126	13.7414	15.1847	15.2988	26.5029	17.2528	12.3174	15.776	15.9852	25.3294	14.3106	12.5809	19.7101	14.8598	27.426	14.917	14.7035	14.2267	15.0372	28.1827	17.8556	11.0594	11.1986	15.8572	30.8879	17.0433	11.1727
tr|G5E895|G5E895_MOUSE	Akr1b10	G5E895			Aldo-keto reductase family 1, member B10 (aldose reductase) OS=Mus musculus OX=10090 GN=Akr1b10 PE=1 SV=1		catalytic activity;oxidoreductase activity	cell part;cytoplasmic part;intracellular membrane-bounded organelle;intracellular organelle;intracellular part;membrane-bounded organelle;mitochondrion;organelle		Aldo_ket_red			V	15.8965	0.905213	10	7	17.7215	3	1	0	4	19.3064	14.8586	15.8501	15.15	21.2949	19.1736	13.4863	15.147	17.8088	19.9901	15.0573	14.9845	18.5666	14.9306	22.5034	12.6496	17.8736	13.3855	16.0487	30.2775
sp|Q8VC28|AK1CD_MOUSE	Akr1c13	Q8VC28	27384	1109	Aldo-keto reductase family 1 member C13 OS=Mus musculus OX=10090 GN=Akr1c13 PE=1 SV=2	cellular metabolic process;cellular process;metabolic process;xenobiotic metabolic process	aldo-keto reductase (NADP) activity;catalytic activity;oxidoreductase activity;oxidoreductase activity, acting on CH-OH group of donors;oxidoreductase activity, acting on the CH-OH group of donors, NAD or NADP as acceptor			Aldo_ket_red		535	V	59.6457	4.22451	37	12	47.678	5	8	9	4	16.4866	13.065	14.5567	15.431	28.216	17.221	14.0394	15.7148	17.2932	21.5535	12.946	11.6962	21.5969	15.1189	28.6246	14.4877	14.5146	14.8807	12.1382	28.0183	14.5927	10.7917	14.906	13.7667	33.9471	16.2821	12.1841
sp|Q9DCT1|AKCL2_MOUSE	Akr1e2	Q9DCT1	56043	83592	1,5-anhydro-D-fructose reductase OS=Mus musculus OX=10090 GN=Akr1e2 PE=1 SV=1		1,5-anhydro-D-fructose reductase activity;catalytic activity;oxidoreductase activity;oxidoreductase activity, acting on CH-OH group of donors;oxidoreductase activity, acting on the CH-OH group of donors, NAD or NADP as acceptor	cell part;cytoplasm;extracellular membrane-bounded organelle;extracellular organelle;extracellular region part;extracellular vesicular exosome;intracellular part;membrane-bounded organelle;membrane-bounded vesicle;organelle;vesicle		Aldo_ket_red			VI	94.4331	2.14389	4	4	12.6246	3	0	1	0	14.1901	12.2234	10.9418	12.348	40.9275	16.1181	10.7734	12.947	13.3832	37.012											13.2915	8.36875	9.53793	12.3537	46.0494	15.7676	7.65602
sp|Q8CG76|ARK72_MOUSE	Akr7a2	Q8CG76	110198	8574	Aflatoxin B1 aldehyde reductase member 2 OS=Mus musculus OX=10090 GN=Akr7a2 PE=1 SV=3		alcohol dehydrogenase (NADP+) activity;alditol:NADP+ 1-oxidoreductase activity;aldo-keto reductase (NADP) activity;catalytic activity;epoxide hydrolase activity;ether hydrolase activity;hydrolase activity;hydrolase activity, acting on ether bonds;oxidoreductase activity;oxidoreductase activity, acting on CH-OH group of donors;oxidoreductase activity, acting on the CH-OH group of donors, NAD or NA…	cell part;cytoplasmic part;extracellular membrane-bounded organelle;extracellular organelle;extracellular region part;extracellular vesicular exosome;Golgi apparatus;intracellular membrane-bounded organelle;intracellular organelle;intracellular part;membrane-bounded organelle;membrane-bounded vesicle;mitochondrion;organelle;vesicle		Aldo_ket_red			V	57.2179	0.254276	27	12	43.8692	2	6	5	5	15.7018	14.083	14.3046	15.1197	28.2204	18.54	12.3898	13.5676	16.2355	25.736	14.8317	12.3849	17.9675	14.7771	28.9399	13.5001	14.1899	14.0523	16.7725	28.9255	18.3785	11.9455	10.3289	15.1576	29.6218	17.5266	10.163
sp|P31750|AKT1_MOUSE	Akt1	P31750	11651	207	RAC-alpha serine/threonine-protein kinase OS=Mus musculus OX=10090 GN=Akt1 PE=1 SV=2	activation-induced cell death of T cells;aging;alcohol metabolic process;amine metabolic process;aminoglycan metabolic process;anatomical structure development;apoptosis;apoptotic mitochondrial changes;biological regulation;biosynthetic process;blood vessel development;carbohydrate biosynthetic process;carbohydrate homeostasis;carbohydrate metabolic process;carbohydrate transport;catabolic proces…	14-3-3 protein binding;adenyl nucleotide binding;adenyl ribonucleotide binding;ATP binding;binding;catalytic activity;enzyme binding;enzyme regulator activity;identical protein binding;kinase activity;kinase binding;lipid binding;nitric-oxide synthase regulator activity;nucleotide binding;phosphatidylinositol binding;phosphatidylinositol-3,4,5-trisphosphate binding;phosphatidylinositol-3,4-bispho…	cell junction;cell part;cell-cell junction;cytoplasm;cytoplasmic part;cytoskeletal part;cytoskeleton;cytosol;intracellular membrane-bounded organelle;intracellular non-membrane-bounded organelle;intracellular organelle;intracellular organelle part;intracellular part;macromolecular complex;membrane;membrane-bounded organelle;microtubule cytoskeleton;mitochondrion;non-membrane-bounded organelle;nuc…	Acute myeloid leukemia;Adipocytokine signaling pathway;Apoptosis;B cell receptor signaling pathway;Carbohydrate digestion and absorption;Chagas disease (American trypanosomiasis);Chemokine signaling pathway;Chronic myeloid leukemia;Colorectal cancer;Endometrial cancer;ErbB signaling pathway;Fc epsilon RI signaling pathway;Fc gamma R-mediated phagocytosis;Focal adhesion;Glioma;Hepatitis C;Insulin …	PH;Pkinase;Pkinase_C	Ternary complex (CCD1, Dvl, Rac)	869	VI	204.265	6.2903	21	10	21.0417	4	4	4	4	12.0747	11.119	11.7721	13.4163	42.1309	13.5643	11.2733	13.4009	15.1494	39.0029	10.8989	9.96696	14.5126	11.1804	44.0241	13.124	11.1134	14.3574	13.6765	44.7726	12.0253	8.31806	7.42716	12.9633	50.2803	14.9976	10.1205
sp|Q9D1F4|AKTS1_MOUSE	Akt1s1	Q9D1F4	67605	84335	Proline-rich AKT1 substrate 1 OS=Mus musculus OX=10090 GN=Akt1s1 PE=1 SV=1	biological regulation;cell surface receptor linked signaling pathway;cellular component organization;cellular component organization or biogenesis;cellular process;cellular response to stimulus;enzyme linked receptor protein signaling pathway;negative regulation of biological process;negative regulation of catalytic activity;negative regulation of cell communication;negative regulation of cell si…		cell part;cytoplasm;cytoplasmic part;cytosol;intracellular part				2	VI	148.656	4.79279	4	3	13.6187	1	2	0	1	16.405	11.5903	11.8231	10.9672	39.6257	14.8621	7.90192	13.5117	15.7307	41.1676	11.5154	9.9569	14.7521	11.7745	43.9909	9.84892	10.8833	11.7708	11.8087	47.3263
sp|Q60823|AKT2_MOUSE	Akt2	Q60823	11652	208	RAC-beta serine/threonine-protein kinase OS=Mus musculus OX=10090 GN=Akt2 PE=1 SV=1	alcohol metabolic process;apoptosis;biological regulation;biosynthetic process;carbohydrate biosynthetic process;carbohydrate metabolic process;carbohydrate transport;cell death;cell surface receptor linked signaling pathway;cellular biosynthetic process;cellular carbohydrate biosynthetic process;cellular carbohydrate metabolic process;cellular component organization;cellular component organizati…	adenyl nucleotide binding;adenyl ribonucleotide binding;ATP binding;binding;catalytic activity;kinase activity;nucleotide binding;phosphotransferase activity, alcohol group as acceptor;protein kinase activity;protein serine/threonine kinase activity;purine nucleotide binding;purine ribonucleoside triphosphate binding;purine ribonucleotide binding;ribonucleotide binding;transferase activity;transf…	cell cortex;cell part;cell projection membrane;cell projection part;cytoplasmic part;intracellular membrane-bounded organelle;intracellular organelle;intracellular part;leading edge membrane;membrane;membrane part;membrane-bounded organelle;nucleus;organelle;plasma membrane;plasma membrane part;ruffle membrane	Acute myeloid leukemia;Adipocytokine signaling pathway;Apoptosis;B cell receptor signaling pathway;Carbohydrate digestion and absorption;Chagas disease (American trypanosomiasis);Chemokine signaling pathway;Chronic myeloid leukemia;Colorectal cancer;Endometrial cancer;ErbB signaling pathway;Fc epsilon RI signaling pathway;Fc gamma R-mediated phagocytosis;Focal adhesion;Glioma;Hepatitis C;Insulin …	PH;Pkinase;Pkinase_C			VI	165.046	1.7676	39	17	40.9563	3	6	6	7	12.403	11.6305	12.391	13.4782	40.0388	16.0695	11.3365	14.1072	14.596	33.0921	12.0382	10.322	15.7081	12.4584	40.3242	12.0912	10.5324	13.2589	15.9305	42.4644	12.6268	8.09512	9.94999	12.8378	47.4578	11.8293	10.1199
sp|Q9WUA6|AKT3_MOUSE	Akt3	Q9WUA6	23797	10000	RAC-gamma serine/threonine-protein kinase OS=Mus musculus OX=10090 GN=Akt3 PE=1 SV=1	biological regulation;cellular component organization;cellular component organization at cellular level;cellular component organization or biogenesis;cellular component organization or biogenesis at cellular level;cellular macromolecule metabolic process;cellular metabolic process;cellular process;cellular protein metabolic process;cellular response to chemical stimulus;cellular response to endog…	adenyl nucleotide binding;adenyl ribonucleotide binding;ATP binding;binding;catalytic activity;kinase activity;nucleotide binding;phosphotransferase activity, alcohol group as acceptor;protein kinase activity;protein serine/threonine kinase activity;purine nucleotide binding;purine ribonucleoside triphosphate binding;purine ribonucleotide binding;ribonucleotide binding;transferase activity;transf…	cell part;cytoplasm;cytoplasmic part;Golgi apparatus;intracellular membrane-bounded organelle;intracellular organelle;intracellular organelle part;intracellular part;membrane;membrane-bounded organelle;nuclear part;nucleoplasm;organelle;organelle part;plasma membrane	Acute myeloid leukemia;Adipocytokine signaling pathway;Apoptosis;B cell receptor signaling pathway;Carbohydrate digestion and absorption;Chagas disease (American trypanosomiasis);Chemokine signaling pathway;Chronic myeloid leukemia;Colorectal cancer;Endometrial cancer;ErbB signaling pathway;Fc epsilon RI signaling pathway;Fc gamma R-mediated phagocytosis;Focal adhesion;Glioma;Hepatitis C;Insulin …	PH;Pkinase;Pkinase_C				28.5325	4.19405	1	1	1.87891	0	0	1	0																					15.3009	10.951	9.98031	14.8461	36.4296	12.601	11.004
sp|P10518|HEM2_MOUSE	Alad	P10518	17025	210	Delta-aminolevulinic acid dehydratase OS=Mus musculus OX=10090 GN=Alad PE=1 SV=1	biosynthetic process;cellular aromatic compound metabolic process;cellular biosynthetic process;cellular component assembly;cellular component organization;cellular component organization or biogenesis;cellular metabolic process;cellular nitrogen compound biosynthetic process;cellular nitrogen compound metabolic process;cellular process;cellular response to chemical stimulus;cellular response to …	binding;carbon-oxygen lyase activity;catalytic activity;cation binding;hydro-lyase activity;identical protein binding;ion binding;lead ion binding;lyase activity;metal ion binding;porphobilinogen synthase activity;protein binding;transition metal ion binding;zinc ion binding	cell part;cytoplasmic part;cytosol;extracellular membrane-bounded organelle;extracellular organelle;extracellular region part;extracellular vesicular exosome;intracellular membrane-bounded organelle;intracellular organelle;intracellular part;membrane-bounded organelle;membrane-bounded vesicle;nucleus;organelle;vesicle	Porphyrin and chlorophyll metabolism	ALAD			VI	373.876	1.8974	28	12	29.0909	1	3	4	2	11.0982	8.13852	9.44632	10.724	53.5577	9.61203	7.31807	9.32959	11.7997	56.6347	6.67148	7.25685	10.7212	8.09581	62.019	9.5058	7.86999	8.2014	8.54854	60.9627	9.46963	5.189	7.33281	8.78876	62.3828	9.58533	5.73133
sp|Q8VC19|HEM1_MOUSE	Alas1	Q8VC19	11655	211	5-aminolevulinate synthase, nonspecific, mitochondrial OS=Mus musculus OX=10090 GN=Alas1 PE=1 SV=2	biosynthetic process;cellular aromatic compound metabolic process;cellular biosynthetic process;cellular metabolic process;cellular nitrogen compound biosynthetic process;cellular nitrogen compound metabolic process;cellular process;cofactor biosynthetic process;cofactor metabolic process;heterocycle biosynthetic process;heterocycle metabolic process;metabolic process;nitrogen compound metabolic …	5-aminolevulinate synthase activity;binding;catalytic activity;cofactor binding;N-acyltransferase activity;N-succinyltransferase activity;pyridoxal phosphate binding;succinyltransferase activity;transferase activity;transferase activity, transferring acyl groups;transferase activity, transferring acyl groups other than amino-acyl groups;vitamin B6 binding;vitamin binding	cell part;cytoplasm;cytoplasmic part;intracellular membrane-bounded organelle;intracellular organelle;intracellular organelle lumen;intracellular organelle part;intracellular part;membrane-bounded organelle;membrane-enclosed lumen;mitochondrial matrix;mitochondrial part;mitochondrion;nuclear part;nucleoplasm;organelle;organelle lumen;organelle part	Glycine, serine and threonine metabolism;Porphyrin and chlorophyll metabolism	Aminotran_1_2;Preseq_ALAS			VI	339.117	16.3939	8	6	7.94393	1	2	3	0	8.83813	9.10548	11.192	8.1767	56.0146	6.79886	12.315	7.73932	13.6916	51.7803	4.66274	6.45756	13.7159	8.59214	63.0349	9.43199	8.34865	10.0158	12.4718	56.0886	5.21603	5.44051	7.35332	12.4239	65.2779	9.84545	7.39211
sp|P07724|ALBU_MOUSE	Alb	P07724	11657	213	Albumin OS=Mus musculus OX=10090 GN=Alb PE=1 SV=3	anatomical structure homeostasis;behavior;biological regulation;cell communication;cell killing;cellular process;cellular response to external stimulus;cellular response to extracellular stimulus;cellular response to nutrient levels;cellular response to starvation;cellular response to stimulus;cellular response to stress;circadian behavior;circadian rhythm;circadian sleep/wake cycle process;cytol…	binding;carboxylic acid binding;cation binding;chaperone binding;cofactor binding;DNA binding;drug binding;fatty acid binding;ion binding;lipid binding;metal ion binding;monocarboxylic acid binding;nucleic acid binding;oxygen binding;protein binding;pyridoxal phosphate binding;toxin binding;transition metal ion binding;vitamin B6 binding;vitamin binding;zinc ion binding	basement membrane;blood microparticle;cell part;cytoplasm;extracellular matrix part;extracellular membrane-bounded organelle;extracellular organelle;extracellular region;extracellular region part;extracellular space;extracellular vesicular exosome;intracellular membrane-bounded organelle;intracellular organelle;intracellular part;macromolecular complex;membrane-bounded organelle;membrane-bounded …		Serum_albumin			IV	539.453	17.5781	31	17	27.9605	3	4	10	2	64.0645	5.8308	7.55735	7.99157	7.2061	65.3064	6.40175	6.15541	7.91861	5.93879	46.2142	8.89629	13.1522	10.5664	11.9879	27.8519	28.3861	10.0316	9.52211	13.2603	56.5254	4.68163	7.65767	8.96088	12.3609	55.4145	5.6148
sp|Q61490|CD166_MOUSE	Alcam	Q61490	11658	214	CD166 antigen OS=Mus musculus OX=10090 GN=Alcam PE=1 SV=3	axon guidance;biological adhesion;cell adhesion;cellular process;chemotaxis;locomotion;motor axon guidance;response to chemical stimulus;response to external stimulus;response to stimulus;taxis		adherens junction;anchoring junction;axon;cell body;cell junction;cell part;cell projection;cell-substrate adherens junction;cell-substrate junction;external side of plasma membrane;extracellular membrane-bounded organelle;extracellular organelle;extracellular region part;extracellular vesicular exosome;focal adhesion;integral to membrane;intrinsic to membrane;membrane part;membrane-bounded organ…	Cell adhesion molecules (CAMs)	C2-set_2			VI	700.069	6.01725	27	14	26.4151	7	4	6	5	3.89378	3.56607	4.88558	10.8845	74.5129	3.87654	2.73614	5.92215	11.2866	75.5051	5.17741	5.35773	11.5024	7.36912	66.536	5.36173	5.14274	6.83946	10.2644	68.6589	4.46767	3.0183	4.45885	10.2452	74.7702	3.55519	2.51731
sp|Q571I9|A16A1_MOUSE	Aldh16a1	Q571I9	69748	126133	Aldehyde dehydrogenase family 16 member A1 OS=Mus musculus OX=10090 GN=Aldh16a1 PE=1 SV=2		aldehyde dehydrogenase (NAD) activity;catalytic activity;oxidoreductase activity;oxidoreductase activity, acting on the aldehyde or oxo group of donors;oxidoreductase activity, acting on the aldehyde or oxo group of donors, NAD or NADP as acceptor	cell part;extracellular membrane-bounded organelle;extracellular organelle;extracellular region part;extracellular vesicular exosome;membrane;membrane-bounded organelle;membrane-bounded vesicle;organelle;vesicle		Aldedh		1147	VI	139.048	2.08645	13	7	11.8454	3	2	4	1	14.5483	11.6903	12.6694	13.5761	37.1195	14.8504	9.86936	13.4342	15.3121	34.835	12.3906	11.1949	16.3908	13.1606	36.6776	12.1743	12.7215	14.2156	12.4833	37.6627	13.9416	9.77572	9.02561	13.7113	43.0285	14.433	8.59373
sp|Q9Z110|P5CS_MOUSE	Aldh18a1	Q9Z110	56454	5832	Delta-1-pyrroline-5-carboxylate synthase OS=Mus musculus OX=10090 GN=Aldh18a1 PE=1 SV=2	amine biosynthetic process;amine metabolic process;biosynthetic process;carboxylic acid biosynthetic process;carboxylic acid metabolic process;cellular amine metabolic process;cellular amino acid biosynthetic process;cellular amino acid metabolic process;cellular biosynthetic process;cellular ketone metabolic process;cellular metabolic process;cellular modified amino acid biosynthetic process;cel…	adenyl nucleotide binding;adenyl ribonucleotide binding;amino acid kinase activity;ATP binding;binding;catalytic activity;coenzyme binding;cofactor binding;glutamate 5-kinase activity;glutamate-5-semialdehyde dehydrogenase activity;kinase activity;NADP binding;nucleotide binding;oxidoreductase activity;oxidoreductase activity, acting on the aldehyde or oxo group of donors;oxidoreductase activity,…	cell part;cytoplasm;cytoplasmic part;intracellular membrane-bounded organelle;intracellular organelle;intracellular organelle part;intracellular part;membrane;membrane-bounded organelle;mitochondrial inner membrane;mitochondrial membrane;mitochondrial part;mitochondrion;organelle;organelle inner membrane;organelle membrane;organelle part	Arginine and proline metabolism	AA_kinase;Aldedh		690	VI	239.266	4.08089	86	37	43.0189	11	11	9	9	11.8176	10.071	10.4022	12.0354	46.2197	14.1563	10.1115	12.368	14.2478	42.1254	9.73618	9.23536	13.6218	10.6775	48.5466	11.9449	10.6038	10.8656	14.1651	47.25	10.5552	7.77088	8.19478	11.7208	53.4758	13.4523	7.18186
tr|H3BKK0|H3BKK0_MOUSE	Aldh18a1	H3BKK0			Isoform of Q9Z110, Delta-1-pyrroline-5-carboxylate synthase (Fragment) OS=Mus musculus OX=10090 GN=Aldh18a1 PE=1 SV=1	amine biosynthetic process;amine metabolic process;biosynthetic process;carboxylic acid biosynthetic process;carboxylic acid metabolic process;cellular amine metabolic process;cellular amino acid biosynthetic process;cellular amino acid metabolic process;cellular biosynthetic process;cellular ketone metabolic process;cellular metabolic process;cellular modified amino acid biosynthetic process;cel…	amino acid kinase activity;catalytic activity;glutamate 5-kinase activity;glutamate-5-semialdehyde dehydrogenase activity;kinase activity;oxidoreductase activity;oxidoreductase activity, acting on the aldehyde or oxo group of donors;oxidoreductase activity, acting on the aldehyde or oxo group of donors, NAD or NADP as acceptor;phosphotransferase activity, carboxyl group as acceptor;transferase ac…	cell part;cytoplasm;cytoplasmic part;intracellular membrane-bounded organelle;intracellular organelle;intracellular part;membrane-bounded organelle;mitochondrion;organelle					II	78.0492	26.6425	2	1	9	0	0	1	1																					25.7857	7.76164	9.11452	14.0006	31.4767	15.2722	10.5946
sp|Q9CZS1|AL1B1_MOUSE	Aldh1b1	Q9CZS1	72535	219	Aldehyde dehydrogenase X, mitochondrial OS=Mus musculus OX=10090 GN=Aldh1b1 PE=1 SV=1	alcohol catabolic process;alcohol metabolic process;catabolic process;ethanol catabolic process;ethanol metabolic process;metabolic process;primary alcohol catabolic process;primary alcohol metabolic process;small molecule catabolic process;small molecule metabolic process	aldehyde dehydrogenase (NAD) activity;catalytic activity;oxidoreductase activity;oxidoreductase activity, acting on the aldehyde or oxo group of donors;oxidoreductase activity, acting on the aldehyde or oxo group of donors, NAD or NADP as acceptor	cell part;cytoplasmic part;intracellular membrane-bounded organelle;intracellular organelle;intracellular organelle lumen;intracellular organelle part;intracellular part;membrane-bounded organelle;membrane-enclosed lumen;mitochondrial matrix;mitochondrial part;mitochondrion;nuclear part;nucleoplasm;organelle;organelle lumen;organelle part	Arginine and proline metabolism;Ascorbate and aldarate metabolism;beta-Alanine metabolism;Chloroalkane and chloroalkene degradation;Fatty acid metabolism;Glycerolipid metabolism;Glycolysis / Gluconeogenesis;Histidine metabolism;Limonene and pinene degradation;Lysine degradation;Pentose and glucuronate interconversions;Propanoate metabolism;Pyruvate metabolism;Tryptophan metabolism;Valine, leucine…	Aldedh		466	V	40.348	0.920038	51	19	34.2967	14	11	8	8	17.228	14.5793	14.595	15.1362	24.4431	18.0368	13.2264	15.269	16.6907	22.9831	14.5931	13.8507	18.5244	14.419	26.8001	15.3093	14.4849	13.4141	16.5633	26.7218	16.8321	12.3762	11.1665	16.2538	29.6785	17.937	12.2188
sp|Q8K009|AL1L2_MOUSE	Aldh1l2	Q8K009	216188	160428	Mitochondrial 10-formyltetrahydrofolate dehydrogenase OS=Mus musculus OX=10090 GN=Aldh1l2 PE=1 SV=2	10-formyltetrahydrofolate catabolic process;10-formyltetrahydrofolate metabolic process;aromatic compound catabolic process;biosynthetic process;catabolic process;cellular aromatic compound metabolic process;cellular catabolic process;cellular metabolic process;cellular nitrogen compound catabolic process;cellular nitrogen compound metabolic process;cellular process;coenzyme catabolic process;coe…	aldehyde dehydrogenase (NAD) activity;catalytic activity;formyltetrahydrofolate dehydrogenase activity;hydroxymethyl-, formyl- and related transferase activity;methyltransferase activity;oxidoreductase activity;oxidoreductase activity, acting on the aldehyde or oxo group of donors;oxidoreductase activity, acting on the aldehyde or oxo group of donors, NAD or NADP as acceptor;oxidoreductase activi…	cell part;cytoplasmic part;extracellular membrane-bounded organelle;extracellular organelle;extracellular region part;extracellular vesicular exosome;intracellular membrane-bounded organelle;intracellular organelle;intracellular part;membrane-bounded organelle;membrane-bounded vesicle;mitochondrion;organelle;vesicle	One carbon pool by folate	Aldedh;Formyl_trans_C;Formyl_trans_N;PP-binding		801	VIII	41.965	117.362	24	15	20.585	2	4	8	4	21.5206	16.493	14.5258	16.616	22.4667	49.7691	8.84043	8.15153	9.28274	14.1527	19.0108	12.8344	16.9232	15.4429	26.2657	27.4459	27.2438	11.1644	9.63854	14.967	19.9303	9.99301	11.1471	17.8162	29.831	44.9379	7.67136
sp|P47738|ALDH2_MOUSE	Aldh2	P47738	11669	217	Aldehyde dehydrogenase, mitochondrial OS=Mus musculus OX=10090 GN=Aldh2 PE=1 SV=1	alcohol catabolic process;alcohol metabolic process;catabolic process;ethanol catabolic process;ethanol metabolic process;metabolic process;primary alcohol catabolic process;primary alcohol metabolic process;small molecule catabolic process;small molecule metabolic process	aldehyde dehydrogenase (NAD) activity;catalytic activity;oxidoreductase activity;oxidoreductase activity, acting on the aldehyde or oxo group of donors;oxidoreductase activity, acting on the aldehyde or oxo group of donors, NAD or NADP as acceptor	cell part;cytoplasmic part;extracellular membrane-bounded organelle;extracellular organelle;extracellular region part;extracellular vesicular exosome;intracellular membrane-bounded organelle;intracellular organelle;intracellular organelle lumen;intracellular organelle part;intracellular part;membrane-bounded organelle;membrane-bounded vesicle;membrane-enclosed lumen;mitochondrial matrix;mitochond…	Arginine and proline metabolism;Ascorbate and aldarate metabolism;beta-Alanine metabolism;Chloroalkane and chloroalkene degradation;Fatty acid metabolism;Glycerolipid metabolism;Glycolysis / Gluconeogenesis;Histidine metabolism;Limonene and pinene degradation;Lysine degradation;Pentose and glucuronate interconversions;Propanoate metabolism;Pyruvate metabolism;Tryptophan metabolism;Valine, leucine…	Aldedh			VIII	50.1314	58.4692	49	18	40.8478	8	10	11	10	22.0712	14.2258	14.1377	15.8694	24.7414	45.0585	7.28728	9.01148	10.0331	22.0363	18.5281	12.3817	16.8874	14.9647	27.0658	22.2827	22.6658	10.6296	9.65049	27.3979	23.0565	10.5301	12.1616	15.2641	26.3632	40.5824	7.62655
sp|P47740|AL3A2_MOUSE	Aldh3a2	P47740	11671	224	Aldehyde dehydrogenase family 3 member A2 OS=Mus musculus OX=10090 GN=Aldh3a2 PE=1 SV=2	alcohol metabolic process;anatomical structure development;cellular aldehyde metabolic process;cellular lipid metabolic process;cellular metabolic process;cellular process;central nervous system development;developmental process;epidermis development;isoprenoid metabolic process;lipid metabolic process;metabolic process;oxidation-reduction process;peripheral nervous system development;phytol meta…	3-chloroallyl aldehyde dehydrogenase activity;aldehyde dehydrogenase (NAD) activity;aldehyde dehydrogenase [NAD(P)+] activity;catalytic activity;long-chain-alcohol oxidase activity;long-chain-aldehyde dehydrogenase activity;oxidoreductase activity;oxidoreductase activity, acting on CH-OH group of donors;oxidoreductase activity, acting on the aldehyde or oxo group of donors;oxidoreductase activity…	cell part;cytoplasmic part;endoplasmic reticulum;endoplasmic reticulum membrane;endoplasmic reticulum part;extracellular membrane-bounded organelle;extracellular organelle;extracellular region part;extracellular vesicular exosome;integral to membrane;intracellular membrane-bounded organelle;intracellular organelle;intracellular organelle part;intracellular part;intrinsic to membrane;membrane;memb…	Arginine and proline metabolism;Ascorbate and aldarate metabolism;beta-Alanine metabolism;Chloroalkane and chloroalkene degradation;Fatty acid metabolism;Glycerolipid metabolism;Glycolysis / Gluconeogenesis;Histidine metabolism;Limonene and pinene degradation;Lysine degradation;Pentose and glucuronate interconversions;Propanoate metabolism;Pyruvate metabolism;Tryptophan metabolism;Valine, leucine…	Aldedh			V	19.5735	2.02234	45	16	34.7107	6	6	7	7	17.6795	14.6309	14.7055	15.9437	22.196	16.5772	14.0404	16.9224	18.4164	21.2555	15.945	14.3909	18.5306	15.43	21.9496	14.1733	15.2409	15.5792	18.8648	24.2172	18.5427	12.9853	11.6986	16.5459	25.8029	17.7565	11.3498
sp|Q8CHT0|AL4A1_MOUSE	Aldh4a1	Q8CHT0	212647	8659	Delta-1-pyrroline-5-carboxylate dehydrogenase, mitochondrial OS=Mus musculus OX=10090 GN=Aldh4a1 PE=1 SV=3	amine biosynthetic process;amine catabolic process;amine metabolic process;biosynthetic process;carboxylic acid biosynthetic process;carboxylic acid catabolic process;carboxylic acid metabolic process;catabolic process;cellular amine metabolic process;cellular amino acid biosynthetic process;cellular amino acid catabolic process;cellular amino acid metabolic process;cellular biosynthetic process;…	1-pyrroline-5-carboxylate dehydrogenase activity;aldehyde dehydrogenase (NAD) activity;binding;catalytic activity;identical protein binding;oxidoreductase activity;oxidoreductase activity, acting on the aldehyde or oxo group of donors;oxidoreductase activity, acting on the aldehyde or oxo group of donors, NAD or NADP as acceptor;oxidoreductase activity, acting on the CH-NH group of donors;oxidore…	cell part;cytoplasmic part;intracellular membrane-bounded organelle;intracellular organelle;intracellular organelle lumen;intracellular organelle part;intracellular part;membrane-bounded organelle;membrane-enclosed lumen;mitochondrial matrix;mitochondrial part;mitochondrion;organelle;organelle lumen;organelle part	Alanine, aspartate and glutamate metabolism;Arginine and proline metabolism	Aldedh			V	23.2368	5.71446	34	17	34.3416	2	10	7	3	19.024	15.0644	15.3988	15.1666	20.9715	12.9354	21.706	12.6176	23.5792	22.9137	16.1813	13.9625	18.763	14.7325	22.3384	13.6096	15.773	15.2672	18.2534	28.3142	18.2966	13.3489	12.037	16.2873	25.4428	19.2888	10.3609
sp|Q9EQ20|MMSA_MOUSE	Aldh6a1	Q9EQ20	104776	4329	Methylmalonate-semialdehyde dehydrogenase [acylating], mitochondrial OS=Mus musculus OX=10090 GN=Aldh6a1 PE=1 SV=1	amine catabolic process;amine metabolic process;branched chain family amino acid catabolic process;branched chain family amino acid metabolic process;brown fat cell differentiation;carboxylic acid catabolic process;carboxylic acid metabolic process;catabolic process;cell differentiation;cellular amine metabolic process;cellular amino acid catabolic process;cellular amino acid metabolic process;ce…	aldehyde dehydrogenase (NAD) activity;catalytic activity;malonate-semialdehyde dehydrogenase (acetylating) activity;methylmalonate-semialdehyde dehydrogenase (acylating) activity;oxidoreductase activity;oxidoreductase activity, acting on the aldehyde or oxo group of donors;oxidoreductase activity, acting on the aldehyde or oxo group of donors, NAD or NADP as acceptor	cell part;cytoplasmic part;extracellular membrane-bounded organelle;extracellular organelle;extracellular region part;extracellular vesicular exosome;intracellular membrane-bounded organelle;intracellular organelle;intracellular organelle part;intracellular part;membrane-bounded organelle;membrane-bounded vesicle;mitochondrion;nuclear part;nucleoplasm;organelle;organelle part;vesicle	Inositol phosphate metabolism;Propanoate metabolism;Valine, leucine and isoleucine degradation	Aldedh			V	16.4297	7.60273	65	21	41.8692	12	9	15	13	21.0358	16.4697	15.8143	15.4259	17.4736	26.8936	11.6686	13.6321	16.5938	19.2736	18.1712	14.2838	17.7349	15.3202	21.0771	19.8826	20.4057	14.6158	16.0259	19.4998	20.2467	12.183	12.2544	16.8482	24.6062	28.1527	10.0716
sp|Q9DBF1|AL7A1_MOUSE	Aldh7a1	Q9DBF1	110695	501	Alpha-aminoadipic semialdehyde dehydrogenase OS=Mus musculus OX=10090 GN=Aldh7a1 PE=1 SV=4	alcohol metabolic process;amine biosynthetic process;amine metabolic process;betaine biosynthetic process;betaine metabolic process;biosynthetic process;carboxylic acid biosynthetic process;carboxylic acid metabolic process;cellular amine metabolic process;cellular amino acid biosynthetic process;cellular amino acid metabolic process;cellular biogenic amine metabolic process;cellular biosynthetic…	aldehyde dehydrogenase (NAD) activity;betaine-aldehyde dehydrogenase activity;catalytic activity;L-aminoadipate-semialdehyde dehydrogenase activity;oxidoreductase activity;oxidoreductase activity, acting on the aldehyde or oxo group of donors;oxidoreductase activity, acting on the aldehyde or oxo group of donors, NAD or NADP as acceptor	cell part;cytoplasm;cytoplasmic part;cytosol;extracellular membrane-bounded organelle;extracellular organelle;extracellular region part;extracellular vesicular exosome;intracellular membrane-bounded organelle;intracellular organelle;intracellular part;membrane-bounded organelle;membrane-bounded vesicle;mitochondrion;nucleus;organelle;vesicle	Arginine and proline metabolism;Ascorbate and aldarate metabolism;beta-Alanine metabolism;Fatty acid metabolism;Glycerolipid metabolism;Glycine, serine and threonine metabolism;Glycolysis / Gluconeogenesis;Histidine metabolism;Lysine biosynthesis;Lysine degradation;Propanoate metabolism;Pyruvate metabolism;Tryptophan metabolism;Valine, leucine and isoleucine degradation	Aldedh		549	VI	162.463	0.419541	27	11	24.8609	4	7	6	3	16.1913	12.2376	11.9909	13.7624	36.6686	16.3424	11.6173	13.1201	14.0721	36.8365	12.4971	9.09133	14.8117	11.2342	44.2785	12.2249	12.2424	11.0942	12.0262	43.4514	14.3628	8.31438	9.04254	13.792	45.027	15.9468	8.26405
sp|Q9JLJ2|AL9A1_MOUSE	Aldh9a1	Q9JLJ2	56752	223	4-trimethylaminobutyraldehyde dehydrogenase OS=Mus musculus OX=10090 GN=Aldh9a1 PE=1 SV=1	amine biosynthetic process;amine metabolic process;anatomical structure development;betaine biosynthetic process;betaine metabolic process;biological regulation;biosynthetic process;carboxylic acid biosynthetic process;carboxylic acid metabolic process;carnitine biosynthetic process;carnitine metabolic process;cellular aldehyde metabolic process;cellular amine metabolic process;cellular amino aci…	4-trimethylammoniobutyraldehyde dehydrogenase activity;aldehyde dehydrogenase (NAD) activity;amine binding;aminobutyraldehyde dehydrogenase activity;binding;catalytic activity;coenzyme binding;cofactor binding;NAD binding;nucleotide binding;oxidoreductase activity;oxidoreductase activity, acting on the aldehyde or oxo group of donors;oxidoreductase activity, acting on the aldehyde or oxo group of…	cell part;cytoplasmic part;cytosol;extracellular membrane-bounded organelle;extracellular organelle;extracellular region part;extracellular vesicular exosome;intracellular membrane-bounded organelle;intracellular organelle;intracellular part;membrane-bounded organelle;membrane-bounded vesicle;mitochondrion;organelle;vesicle	Arginine and proline metabolism;Ascorbate and aldarate metabolism;beta-Alanine metabolism;Fatty acid metabolism;Glycerolipid metabolism;Glycolysis / Gluconeogenesis;Histidine metabolism;Lysine degradation;Propanoate metabolism;Pyruvate metabolism;Tryptophan metabolism;Valine, leucine and isoleucine degradation	Aldedh			VI	88.4434	2.01391	142	36	61.9433	17	19	16	21	15.593	13.0398	14.1582	14.6251	31.0662	15.4439	12.0475	14.9739	15.9117	29.3094	13.8538	12.2716	17.0357	13.6522	32.134	14.5937	13.8717	13.8754	13.6392	31.9758	14.054	10.5371	10.0861	14.2933	38.8113	16.2085	10.5377
tr|A6ZI44|A6ZI44_MOUSE	Aldoa	A6ZI44			Isoform of P05064, Fructose-bisphosphate aldolase OS=Mus musculus OX=10090 GN=Aldoa PE=1 SV=1	alcohol catabolic process;alcohol metabolic process;carbohydrate catabolic process;carbohydrate metabolic process;catabolic process;cellular carbohydrate catabolic process;cellular carbohydrate metabolic process;cellular metabolic process;cellular process;generation of precursor metabolites and energy;glucose catabolic process;glucose metabolic process;glycolysis;hexose catabolic process;hexose m…	aldehyde-lyase activity;carbon-carbon lyase activity;catalytic activity;fructose-bisphosphate aldolase activity;lyase activity	cell part;cytoplasmic part;intracellular membrane-bounded organelle;intracellular organelle;intracellular part;membrane-bounded organelle;mitochondrion;organelle	Carbon fixation in photosynthetic organisms;Fructose and mannose metabolism;Glycolysis / Gluconeogenesis;Pentose phosphate pathway	Glycolytic			VI	262.479	0.654326	226	37	55.9809	25	21	25	24	11.4724	9.69389	10.7492	12.4367	47.1593	12.0569	8.6536	11.6056	13.7199	45.2159	9.63879	8.43626	14.0664	10.7423	49.4834	9.96308	9.69139	10.7952	10.4883	50.9812	10.6809	7.44129	8.22854	11.7271	53.6377	11.3864	7.34227
sp|P05063|ALDOC_MOUSE	Aldoc	P05063	11676	230	Fructose-bisphosphate aldolase C OS=Mus musculus OX=10090 GN=Aldoc PE=1 SV=4	aging;alcohol catabolic process;alcohol metabolic process;anatomical structure morphogenesis;apoptosis;carbohydrate catabolic process;carbohydrate metabolic process;catabolic process;cell death;cell differentiation;cellular carbohydrate catabolic process;cellular carbohydrate metabolic process;cellular component assembly;cellular component organization;cellular component organization or biogenesi…	aldehyde-lyase activity;binding;carbon-carbon lyase activity;catalytic activity;cytoskeletal protein binding;fructose-bisphosphate aldolase activity;lyase activity;protein binding	axon;cell part;cell projection;cytoplasmic part;extracellular membrane-bounded organelle;extracellular organelle;extracellular region part;extracellular vesicular exosome;intracellular membrane-bounded organelle;intracellular organelle;intracellular part;membrane-bounded organelle;membrane-bounded vesicle;mitochondrion;neuron projection;organelle;vesicle	Carbon fixation in photosynthetic organisms;Fructose and mannose metabolism;Glycolysis / Gluconeogenesis;Pentose phosphate pathway	Glycolytic		517	VI	190.068	1.71748	52	10	24.7934	3	4	3	3	10.2793	10.8552	9.87528	12.3973	48.2066	11.9912	8.41783	10.4628	14.4123	44.7389	10.21	10.5485	14.6645	11.6331	42.8884	11.204	11.3286	10.8785	9.52863	44.7041	16.102	10.6301	11.1581	12.8243	37.7752	14.1873	10.0054
sp|Q921Q3|ALG1_MOUSE	Alg1	Q921Q3	208211	56052	Chitobiosyldiphosphodolichol beta-mannosyltransferase OS=Mus musculus OX=10090 GN=Alg1 PE=1 SV=3	carbohydrate metabolic process;cellular carbohydrate metabolic process;cellular macromolecule metabolic process;cellular metabolic process;cellular process;cellular protein metabolic process;glycosylation;macromolecule glycosylation;macromolecule metabolic process;macromolecule modification;metabolic process;primary metabolic process;protein glycosylation;protein metabolic process;protein modific…	beta-1,4-mannosyltransferase activity;catalytic activity;chitobiosyldiphosphodolichol beta-mannosyltransferase activity;mannosyltransferase activity;transferase activity;transferase activity, transferring glycosyl groups;transferase activity, transferring hexosyl groups	cell part;cytoplasmic part;endoplasmic reticulum;endoplasmic reticulum membrane;endoplasmic reticulum part;integral to membrane;intracellular membrane-bounded organelle;intracellular organelle;intracellular organelle part;intracellular part;intrinsic to membrane;membrane;membrane part;membrane-bounded organelle;organelle;organelle membrane;organelle part	N-Glycan biosynthesis;Various types of N-glycan biosynthesis				VI	55.4499	3.71802	4	2	7.05394	0	0	1	1																					14.2879	10.5427	11.0573	14.8676	37.7238	15.9696	9.14558
sp|Q3UGP8|AG10B_MOUSE	Alg10b	Q3UGP8	380959	84920	Putative Dol-P-Glc:Glc(2)Man(9)GlcNAc(2)-PP-Dol alpha-1,2-glucosyltransferase OS=Mus musculus OX=10090 GN=Alg10b PE=1 SV=1	anatomical structure development;auditory receptor cell development;biosynthetic process;carbohydrate biosynthetic process;carbohydrate metabolic process;cell development;cellular developmental process;cellular process;developmental process;dolichol-linked oligosaccharide biosynthetic process;inner ear receptor cell development;metabolic process;multicellular organismal process;neurological syste…	catalytic activity;channel regulator activity;dolichyl-phosphate-glucose-glycolipid alpha-glucosyltransferase activity;glucosyltransferase activity;potassium channel regulator activity;transferase activity;transferase activity, transferring glycosyl groups;transferase activity, transferring hexosyl groups	cell part;cytoplasmic part;endoplasmic reticulum membrane;endoplasmic reticulum part;integral to membrane;intracellular organelle part;intracellular part;intrinsic to membrane;membrane;membrane part;organelle membrane;organelle part;plasma membrane	N-Glycan biosynthesis	DIE2_ALG10			V	29.9515	3.93403	8	4	9.49367	0	4	2	2											14.268	15.1107	18.5938	14.9728	24.3013	11.1132	12.5873	16.781	23.2205	26.139	12.4771	12.854	9.76627	17.5105	32.0643	15.9906	11.434
sp|Q3TZM9|ALG11_MOUSE	Alg11	Q3TZM9	207958	440138	GDP-Man:Man(3)GlcNAc(2)-PP-Dol alpha-1,2-mannosyltransferase OS=Mus musculus OX=10090 GN=Alg11 PE=2 SV=1	biosynthetic process;metabolic process	alpha-1,2-mannosyltransferase activity;catalytic activity;glycolipid 2-alpha-mannosyltransferase activity;glycolipid mannosyltransferase activity;mannosyltransferase activity;transferase activity;transferase activity, transferring glycosyl groups;transferase activity, transferring hexosyl groups	cell part;cytoplasmic part;endoplasmic reticulum membrane;endoplasmic reticulum part;integral to membrane;intracellular organelle part;intracellular part;intrinsic to membrane;membrane;membrane part;organelle membrane;organelle part	N-Glycan biosynthesis;Various types of N-glycan biosynthesis	Glycos_transf_1			VI	109.076	2.5871	17	5	11.5854	3	3	3	3	12.9189	11.6343	13.8402	15.0154	36.0239	13.8495	10.3649	13.9143	17.869	35.1995	11.5984	12.7395	17.3186	13.2823	35.2217	12.2091	12.6456	12.9589	17.2806	36.0743	12.8181	10.8881	9.89276	16.5633	39.1044	13.7445	8.50279
sp|Q9D8C3|ALG13_MOUSE	Alg13	Q9D8C3	67574	79868	Putative bifunctional UDP-N-acetylglucosamine transferase and deubiquitinase ALG13 OS=Mus musculus OX=10090 GN=Alg13 PE=1 SV=2	carbohydrate metabolic process;cellular lipid metabolic process;cellular metabolic process;cellular process;glycosylation;lipid glycosylation;lipid metabolic process;lipid modification;metabolic process;primary metabolic process	acetylglucosaminyltransferase activity;binding;carbohydrate binding;catalytic activity;cysteine-type peptidase activity;hydrolase activity;N-acetylglucosaminyldiphosphodolichol N-acetylglucosaminyltransferase activity;peptidase activity;peptidase activity, acting on L-amino acid peptides;transferase activity;transferase activity, transferring glycosyl groups;transferase activity, transferring hex…	cell part;cytoplasmic part;endoplasmic reticulum;intracellular membrane-bounded organelle;intracellular organelle;intracellular part;membrane-bounded organelle;organelle	N-Glycan biosynthesis;Various types of N-glycan biosynthesis	Glyco_tran_28_C;OTU				34.947	3.86723	3	3	2.40137	1	0	0	0	14.9015	10.9433	13.4188	12.4771	37.5177	16.4519	12.9835	12.6656	16.5006	30.8732
sp|Q9DBE8|ALG2_MOUSE	Alg2	Q9DBE8	56737	85365	Alpha-1,3/1,6-mannosyltransferase ALG2 OS=Mus musculus OX=10090 GN=Alg2 PE=1 SV=2	biosynthetic process;carbohydrate biosynthetic process;carbohydrate metabolic process;cellular carbohydrate metabolic process;cellular macromolecule metabolic process;cellular metabolic process;cellular process;cellular protein metabolic process;dolichol-linked oligosaccharide biosynthetic process;glycosylation;macromolecule glycosylation;macromolecule metabolic process;macromolecule modification…	alpha-1,3-mannosyltransferase activity;alpha-1,6-mannosyltransferase activity;binding;calcium-dependent protein binding;catalytic activity;glycolipid 3-alpha-mannosyltransferase activity;glycolipid 6-alpha-mannosyltransferase activity;glycolipid mannosyltransferase activity;mannosyltransferase activity;protein binding;protein dimerization activity;protein heterodimerization activity;protein N-ter…	cell part;cytoplasm;cytoplasmic part;integral to membrane;intracellular membrane-bounded organelle;intracellular organelle;intracellular part;intrinsic to membrane;membrane;membrane part;membrane-bounded organelle;nucleus;organelle;perinuclear region of cytoplasm	N-Glycan biosynthesis;Various types of N-glycan biosynthesis	Glyco_trans_4_4;Glycos_transf_1		223	VI	80.7289	14.7491	11	6	14.9398	2	2	1	2	16.0491	12.9418	13.458	14.5661	30.7317	19.8211	6.935	11.7148	15.1737	45.9033	13.2327	12.0323	17.0954	13.0711	33.1927	10.5782	14.7371	12.851	15.622	45.5688	16.5622	10.6435	11.1989	15.2545	34.2916	17.6352	8.20285
sp|Q8K2A8|ALG3_MOUSE	Alg3	Q8K2A8	208624	10195	Dol-P-Man:Man(5)GlcNAc(2)-PP-Dol alpha-1,3-mannosyltransferase OS=Mus musculus OX=10090 GN=Alg3 PE=1 SV=2	carbohydrate metabolic process;cellular carbohydrate metabolic process;cellular macromolecule metabolic process;cellular metabolic process;cellular process;cellular protein metabolic process;glycosylation;macromolecule glycosylation;macromolecule metabolic process;macromolecule modification;metabolic process;primary metabolic process;protein glycosylation;protein metabolic process;protein modific…	alpha-1,3-mannosyltransferase activity;catalytic activity;mannosyltransferase activity;transferase activity;transferase activity, transferring glycosyl groups;transferase activity, transferring hexosyl groups	cell part;cytoplasmic part;endoplasmic reticulum membrane;endoplasmic reticulum part;integral to membrane;intracellular organelle part;intracellular part;intrinsic to membrane;membrane;membrane part;organelle membrane;organelle part	N-Glycan biosynthesis;Various types of N-glycan biosynthesis	ALG3			VI	116.865	4.69495	9	2	4.56621	3	2	1	1	13.6619	12.8401	12.8042	14.1349	36.2341	14.3292	11.2187	14.4638	14.8536	33.7244	12.2491	13.298	18.0766	13.6414	32.1087	15.6635	10.8743	11.4451	18.4253	35.369	12.7321	9.1572	8.10228	14.1618	44.9015	13.7699	8.53436
sp|Q9DB25|ALG5_MOUSE	Alg5	Q9DB25	66248	29880	Dolichyl-phosphate beta-glucosyltransferase OS=Mus musculus OX=10090 GN=Alg5 PE=1 SV=1	carbohydrate metabolic process;cellular carbohydrate metabolic process;cellular macromolecule metabolic process;cellular metabolic process;cellular process;cellular protein metabolic process;determination of bilateral symmetry;determination of left/right symmetry;developmental process;glycosylation;macromolecule glycosylation;macromolecule metabolic process;macromolecule modification;metabolic pr…	catalytic activity;dolichyl-phosphate beta-glucosyltransferase activity;glucosyltransferase activity;transferase activity;transferase activity, transferring glycosyl groups;transferase activity, transferring hexosyl groups;UDP-glucosyltransferase activity;UDP-glycosyltransferase activity	cell part;cytoplasmic part;endoplasmic reticulum membrane;endoplasmic reticulum part;integral to membrane;intracellular organelle part;intracellular part;intrinsic to membrane;membrane;membrane part;organelle membrane;organelle part	N-Glycan biosynthesis	Glycos_transf_2			VI	107.71	2.0081	45	14	32.4074	6	10	10	9	13.9645	12.4624	12.6699	15.2127	34.2783	15.7339	10.9039	13.8823	16.4072	31.436	12.5865	11.5455	17.1251	13.023	34.5	12.7713	12.2379	13.2163	13.9992	37.4983	14.3062	10.3407	8.55767	15.3391	40.0126	13.7755	8.72691
sp|Q6P8H8|ALG8_MOUSE	Alg8	Q6P8H8	381903	79053	Probable dolichyl pyrophosphate Glc1Man9GlcNAc2 alpha-1,3-glucosyltransferase OS=Mus musculus OX=10090 GN=Alg8 PE=2 SV=2	carbohydrate metabolic process;cellular carbohydrate metabolic process;cellular lipid metabolic process;cellular macromolecule metabolic process;cellular metabolic process;cellular oligosaccharide metabolic process;cellular process;cellular protein metabolic process;glycosylation;lipid metabolic process;macromolecule glycosylation;macromolecule metabolic process;macromolecule modification;metabol…	alpha-1,3-mannosyltransferase activity;catalytic activity;dolichyl pyrophosphate Man9GlcNAc2 alpha-1,3-glucosyltransferase activity;glucosyltransferase activity;mannosyltransferase activity;transferase activity;transferase activity, transferring glycosyl groups;transferase activity, transferring hexosyl groups	cell part;cytoplasmic part;endoplasmic reticulum membrane;endoplasmic reticulum part;integral to membrane;intracellular organelle part;intracellular part;intrinsic to membrane;membrane;membrane part;organelle membrane;organelle part	N-Glycan biosynthesis	Alg6_Alg8			VI	252.811	5.93567	8	3	5.70342	1	1	2	1	10.9862	9.17143	9.34072	12.6665	49.3993	13.9538	9.88103	12.8062	13.8195	45.2847	9.54278	10.9623	13.3342	11.6083	45.8942	11.5449	9.74977	12.8157	13.4115	49.2877	10.0195	6.77377	5.85412	12.5662	56.0372	15.2661	7.22683
sp|Q8VDI9|ALG9_MOUSE	Alg9	Q8VDI9	102580	79796	Alpha-1,2-mannosyltransferase ALG9 OS=Mus musculus OX=10090 GN=Alg9 PE=2 SV=1	carbohydrate metabolic process;cellular carbohydrate metabolic process;cellular macromolecule metabolic process;cellular metabolic process;cellular process;cellular protein metabolic process;glycosylation;macromolecule glycosylation;macromolecule metabolic process;macromolecule modification;metabolic process;primary metabolic process;protein glycosylation;protein metabolic process;protein modific…	catalytic activity;mannosyltransferase activity;transferase activity;transferase activity, transferring glycosyl groups;transferase activity, transferring hexosyl groups	cell part;cytoplasmic part;endoplasmic reticulum;endoplasmic reticulum membrane;endoplasmic reticulum part;integral to membrane;intracellular membrane-bounded organelle;intracellular organelle;intracellular organelle part;intracellular part;intrinsic to membrane;membrane;membrane part;membrane-bounded organelle;organelle;organelle membrane;organelle part	N-Glycan biosynthesis;Various types of N-glycan biosynthesis	Glyco_transf_22			VI	84.2599	1.27995	9	6	13.748	3	0	1	3	14.0369	12.9862	13.2605	14.5037	33.1386	17.3192	11.6246	12.8881	16.6297	28.8085											15.2732	10.1731	11.2576	13.8894	37.3745	14.1636	9.53813
sp|P0CB42|ALKB1_MOUSE	Alkbh1	P0CB42	211064	8846	Nucleic acid dioxygenase ALKBH1 OS=Mus musculus OX=10090 GN=Alkbh1 PE=1 SV=1	biological regulation;cellular macromolecule metabolic process;cellular metabolic process;cellular nitrogen compound metabolic process;cellular process;cellular response to stimulus;cellular response to stress;demethylation;DNA dealkylation;DNA dealkylation involved in DNA repair;DNA demethylation;DNA metabolic process;DNA modification;DNA repair;macromolecule metabolic process;macromolecule modi…	binding;carbon-oxygen lyase activity;catalytic activity;cation binding;dioxygenase activity;DNA-(apurinic or apyrimidinic site) lyase activity;ferrous iron binding;ion binding;iron ion binding;lyase activity;metal ion binding;methylcytosine dioxygenase activity;oxidoreductase activity;oxidoreductase activity, acting on paired donors, with incorporation or reduction of molecular oxygen;oxidoreduct…	cell part;cytoplasmic part;intracellular membrane-bounded organelle;intracellular organelle;intracellular part;membrane-bounded organelle;mitochondrion;nucleus;organelle		2OG-FeII_Oxy_2			VI	189.455	4.65093	9	3	7.71208	1	2	3	0	8.61882	8.72219	10.0496	13.5125	52.5394	8.9066	9.4261	14.3959	17.0025	48.4097	9.80601	9.23096	15.6316	11.2067	46.2687	10.8027	8.40968	11.7895	15.1183	46.4848	9.88386	8.33913	9.75775	13.3207	49.6971	12.731	8.75538
sp|Q8K1E6|ALKB3_MOUSE	Alkbh3	Q8K1E6	69113	221120	Alpha-ketoglutarate-dependent dioxygenase alkB homolog 3 OS=Mus musculus OX=10090 GN=Alkbh3 PE=1 SV=1	biological regulation;cell proliferation;cellular macromolecule metabolic process;cellular metabolic process;cellular nitrogen compound metabolic process;cellular process;cellular response to stimulus;cellular response to stress;demethylation;DNA dealkylation;DNA dealkylation involved in DNA repair;DNA demethylation;DNA metabolic process;DNA modification;DNA repair;macromolecule metabolic process…	binding;catalytic activity;cation binding;cytosine C-5 DNA demethylase activity;demethylase activity;DNA demethylase activity;DNA-N1-methyladenine dioxygenase activity;ferrous iron binding;hydrolase activity;ion binding;iron ion binding;metal ion binding;oxidoreductase activity;oxidoreductase activity, acting on paired donors, with incorporation or reduction of molecular oxygen;oxidoreductase act…	cell part;cytoplasm;cytoplasmic part;intracellular membrane-bounded organelle;intracellular organelle;intracellular organelle part;intracellular part;membrane-bounded organelle;mitochondrion;nuclear part;nucleoplasm;nucleus;organelle;organelle part		2OG-FeII_Oxy_2		297	VI	134.3	16.6758	17	6	30.0699	2	3	3	3	14.6665	13.0416	12.8333	14.0999	35.0559	9.34917	9.87746	14.0745	18.3318	39.0097	12.1205	11.5048	17.047	13.1406	36.414	8.69709	8.52026	13.7464	18.9998	42.4281	14.7411	8.7252	9.32126	13.7616	42.01	8.60419	10.6026
sp|Q3TSG4|ALKB5_MOUSE	Alkbh5	Q3TSG4	268420	54890	RNA demethylase ALKBH5 OS=Mus musculus OX=10090 GN=Alkbh5 PE=1 SV=2	cell differentiation;cellular developmental process;cellular macromolecule metabolic process;cellular metabolic process;cellular nitrogen compound metabolic process;cellular process;demethylation;developmental process;establishment of localization;establishment of localization in cell;establishment of RNA localization;gamete generation;intracellular transport;macromolecule metabolic process;macro…	binding;catalytic activity;cation binding;demethylase activity;ion binding;metal ion binding;oxidative RNA demethylase activity;oxidoreductase activity;oxidoreductase activity, acting on paired donors, with incorporation or reduction of molecular oxygen;oxidoreductase activity, acting on paired donors, with incorporation or reduction of molecular oxygen, 2-oxoglutarate as one donor, and incorpora…	cell part;intracellular membrane-bounded organelle;intracellular organelle;intracellular organelle part;intracellular part;membrane-bounded organelle;nuclear body;nuclear part;nuclear speck;nucleoplasm part;nucleus;organelle;organelle part		2OG-FeII_Oxy_2		38	VI	126.592	32.6246	20	8	32.9114	3	2	5	3	14.7188	12.0887	11.643	13.7936	35.682	9.00968	11.0512	15.131	18.4675	39.1974	11.9519	12.1811	13.7985	12.6893	39.215	8.3133	10.0459	13.0125	15.944	42.7981	14.5663	9.98397	8.66716	14.2956	41.1477	8.40327	8.97668
sp|Q8K2U2|ALKB6_MOUSE	Alkbh6	Q8K2U2	233065	84964	Alpha-ketoglutarate-dependent dioxygenase alkB homolog 6 OS=Mus musculus OX=10090 GN=Alkbh6 PE=2 SV=3		binding;catalytic activity;cation binding;dioxygenase activity;ion binding;metal ion binding;oxidoreductase activity	cell part;cytoplasm;intracellular membrane-bounded organelle;intracellular organelle;intracellular part;membrane-bounded organelle;nucleus;organelle		2OG-FeII_Oxy_2			III	347.495	79.4534	8	2	18.0672	1	3	1	2	9.36283	8.35889	9.5089	14.1804	52.6964	2.20393	8.58443	11.3827	19.8189	55.5359	6.61951	6.97747	16.0168	11.1344	53.6734	4.60834	5.25016	12.3761	14.9501	57.4603	7.55349	6.22877	9.82696	12.9412	57.5144	1.97735	7.76863
sp|Q9D6Z0|ALKB7_MOUSE	Alkbh7	Q9D6Z0	66400	84266	Alpha-ketoglutarate-dependent dioxygenase alkB homolog 7, mitochondrial OS=Mus musculus OX=10090 GN=Alkbh7 PE=1 SV=1	biological regulation;carboxylic acid metabolic process;cellular ketone metabolic process;cellular lipid metabolic process;cellular metabolic process;cellular process;cellular response to stimulus;cellular response to stress;fatty acid metabolic process;lipid metabolic process;metabolic process;monocarboxylic acid metabolic process;organic acid metabolic process;oxoacid metabolic process;primary …	binding;catalytic activity;cation binding;dioxygenase activity;ion binding;metal ion binding;oxidoreductase activity	cell part;cytoplasmic part;intracellular membrane-bounded organelle;intracellular organelle;intracellular organelle lumen;intracellular organelle part;intracellular part;membrane-bounded organelle;membrane-enclosed lumen;mitochondrial matrix;mitochondrial part;mitochondrion;organelle;organelle lumen;organelle part		2OG-FeII_Oxy_2		960	VI	158.734	6.14343	6	2	18.0995	2	0	0	1	10.611	8.24997	9.79828	10.2128	51.9837	7.47866	9.73012	14.1619	12.4479	48.3873
sp|Q80Y20|ALKB8_MOUSE	Alkbh8	Q80Y20	67667	91801	Alkylated DNA repair protein alkB homolog 8 OS=Mus musculus OX=10090 GN=Alkbh8 PE=1 SV=1	cellular macromolecule metabolic process;cellular metabolic process;cellular nitrogen compound metabolic process;cellular process;cellular response to stimulus;cellular response to stress;macromolecule metabolic process;macromolecule methylation;macromolecule modification;metabolic process;methylation;ncRNA metabolic process;ncRNA processing;nitrogen compound metabolic process;nucleic acid metabo…	binding;catalytic activity;cation binding;ion binding;iron ion binding;metal ion binding;methyltransferase activity;nucleic acid binding;nucleotide binding;oxidoreductase activity;oxidoreductase activity, acting on paired donors, with incorporation or reduction of molecular oxygen;oxidoreductase activity, acting on paired donors, with incorporation or reduction of molecular oxygen, 2-oxoglutarate…	cell part;cytoplasmic part;cytoskeleton;cytosol;intracellular membrane-bounded organelle;intracellular non-membrane-bounded organelle;intracellular organelle;intracellular organelle part;intracellular part;membrane-bounded organelle;microtubule cytoskeleton;non-membrane-bounded organelle;nuclear part;nucleoplasm;nucleus;organelle;organelle part		2OG-FeII_Oxy_2;DUF1891;Methyltransf_11;RRM_1			VI	300.186	15.9066	12	7	12.9518	2	3	1	5	10.7407	8.66494	8.44028	10.6256	55.5667	9.24125	3.31454	16.1028	16.0663	53.1066	9.55088	7.93379	15.1959	10.8447	49.8442	9.61633	9.25061	11.8675	14.469	51.2599	10.6055	6.28674	7.72057	11.9686	55.3862	7.95133	9.50833
sp|P39655|LOX12_MOUSE	Alox12	P39655	11684	239	Polyunsaturated fatty acid lipoxygenase ALOX12 OS=Mus musculus OX=10090 GN=Alox12 PE=1 SV=4	aging;arachidonic acid metabolic process;biological regulation;biosynthetic process;carboxylic acid biosynthetic process;carboxylic acid metabolic process;cellular biosynthetic process;cellular component movement;cellular ketone metabolic process;cellular lipid metabolic process;cellular metabolic process;cellular process;cellular response to chemical stimulus;cellular response to lipid;cellular …	arachidonate 12-lipoxygenase activity;binding;catalytic activity;cation binding;dioxygenase activity;ether hydrolase activity;hepoxilin-epoxide hydrolase activity;hydrolase activity;hydrolase activity, acting on ether bonds;ion binding;iron ion binding;lipoxygenase activity;metal ion binding;oxidoreductase activity;oxidoreductase activity, acting on single donors with incorporation of molecular o…	cell part;cytoplasm;cytoplasmic part;cytosol;extracellular membrane-bounded organelle;extracellular organelle;extracellular region part;extracellular vesicular exosome;intracellular part;membrane;membrane-bounded organelle;membrane-bounded vesicle;organelle;plasma membrane;sarcolemma;vesicle	Arachidonic acid metabolism	Lipoxygenase;PLAT			V	5.2751	0.607502	4	2	4.37406	0	1	2	0											17.0861	15.2037	18.1107	19.5184	18.2928	13.7348	16.8982	14.8084	18.8531	20.7939	19.7288	13.5889	17.6273	14.9337	19.1712	20.929	13.5775
sp|O70582|LX12B_MOUSE	Alox12b	O70582	11686	242	Arachidonate 12-lipoxygenase, 12R-type OS=Mus musculus OX=10090 GN=Alox12b PE=1 SV=1	arachidonic acid metabolic process;biological regulation;biosynthetic process;carboxylic acid biosynthetic process;carboxylic acid metabolic process;cellular biosynthetic process;cellular ketone metabolic process;cellular lipid metabolic process;cellular macromolecule metabolic process;cellular metabolic process;cellular process;cellular protein metabolic process;ceramide biosynthetic process;cer…	arachidonate 12-lipoxygenase activity;binding;catalytic activity;cation binding;dioxygenase activity;ion binding;iron ion binding;metal ion binding;oxidoreductase activity;oxidoreductase activity, acting on single donors with incorporation of molecular oxygen;oxidoreductase activity, acting on single donors with incorporation of molecular oxygen, incorporation of two atoms of oxygen;transition me…	cell part;cytoplasm;intracellular part	Arachidonic acid metabolism	Lipoxygenase;PLAT			VI	61.5878	23.118	2	1	1.28388	1	1	0	0	13.2257	14.7408	21.2982	22.3083	17.7426	9.70308	15.6194	11.7822	13.6008	41.3151	12.261	5.20731	4.32687	9.31008	58.7213	9.5217	15.0893	14.8639	13.3557	29.2709
sp|Q9WV07|LOXE3_MOUSE	Aloxe3	Q9WV07	23801	59344	Hydroperoxide isomerase ALOXE3 OS=Mus musculus OX=10090 GN=Aloxe3 PE=1 SV=2	arachidonic acid metabolic process;biological regulation;biosynthetic process;carboxylic acid biosynthetic process;carboxylic acid metabolic process;cell differentiation;cellular biosynthetic process;cellular developmental process;cellular ketone metabolic process;cellular lipid metabolic process;cellular metabolic process;cellular process;cellular response to stimulus;ceramide biosynthetic proce…	binding;catalytic activity;cation binding;dioxygenase activity;hepoxilin A3 synthase activity;ion binding;iron ion binding;isomerase activity;lyase activity;metal ion binding;oxidoreductase activity;oxidoreductase activity, acting on single donors with incorporation of molecular oxygen;oxidoreductase activity, acting on single donors with incorporation of molecular oxygen, incorporation of two at…	cell part;cytoplasm;intracellular part		Lipoxygenase;PLAT		1095	VI	135.512	33.4053	3	2	3.37553	1	1	1	0	14.26	4.82146	15.4527	11.7899	40.1033	11.9923	16.0312	11.6131	12.8061	33.8541	9.68653	6.97293	11.6234	11.8485	51.5736	11.2546	11.3181	13.9065	10.2765	36.8526	18.0906	14.1785	14.4499	14.0594	22.2238	9.78803	15.3923
sp|P09242|PPBT_MOUSE	Alpl	P09242	11647	249	Alkaline phosphatase, tissue-nonspecific isozyme OS=Mus musculus OX=10090 GN=Alpl PE=1 SV=2	anatomical structure development;biomineral tissue development;cell differentiation;cellular developmental process;cellular process;cellular response to chemical stimulus;cellular response to organic cyclic compound;cellular response to organic substance;cellular response to stimulus;cementum mineralization;developmental process;developmental process involved in reproduction;endochondral ossifica…	alkaline phosphatase activity;binding;catalytic activity;cation binding;hydrolase activity;hydrolase activity, acting on acid anhydrides;hydrolase activity, acting on acid anhydrides, in phosphorus-containing anhydrides;hydrolase activity, acting on ester bonds;ion binding;metal ion binding;phosphatase activity;phosphoric ester hydrolase activity;pyrophosphatase activity	anchored to membrane;cell part;extracellular matrix;extracellular membrane-bounded organelle;extracellular organelle;extracellular region part;extracellular space;extracellular vesicular exosome;intrinsic to membrane;membrane;membrane part;membrane-bounded organelle;membrane-bounded vesicle;organelle;plasma membrane;proteinaceous extracellular matrix;vesicle	Aminobenzoate degradation;Folate biosynthesis;Two-component system	Alk_phosphatase		83	IX	1577	30.5655	7	4	7.25191	1	1	1	2	1.31039	1.25017	3.11976	11.136	82.754	2.98514	0.723018	4.98864	11.7776	79.5256	1.22345	0.729672	11.4077	5.49153	81.1477	0	0	4.29461	8.93741	86.768	2.60674	2.14076	3.33335	10.7469	79.327	5.98284	2.62456
sp|Q920R0|ALS2_MOUSE	Als2	Q920R0	74018	57679	Alsin OS=Mus musculus OX=10090 GN=Als2 PE=1 SV=3	anatomical structure morphogenesis;behavior;behavioral defense response;behavioral fear response;biological regulation;cell communication;cell part morphogenesis;cell projection morphogenesis;cell projection organization;cell-cell signaling;cellular component assembly;cellular component morphogenesis;cellular component organization;cellular component organization at cellular level;cellular compon…	binding;enzyme activator activity;enzyme binding;enzyme regulator activity;GTPase activator activity;GTPase binding;GTPase regulator activity;guanyl-nucleotide exchange factor activity;identical protein binding;kinase activator activity;kinase regulator activity;nucleoside-triphosphatase regulator activity;protein binding;protein dimerization activity;protein homodimerization activity;protein kin…	cell part;cell projection;cell projection part;centrosome;cytoplasm;cytoplasmic part;cytoskeletal part;cytosol;dendrite;dendritic spine;early endosome;endosome;growth cone;intracellular membrane-bounded organelle;intracellular non-membrane-bounded organelle;intracellular organelle;intracellular organelle part;intracellular part;lamellipodium;macromolecular complex;membrane-bounded organelle;micro…	Amyotrophic lateral sclerosis (ALS)	MORN;RCC1;RhoGEF;VPS9				42.8073	2.70167	5	4	3.69473	0	0	2	0																					13.0949	9.6267	9.56866	14.5168	43.013	18.0305	12.5951
sp|Q60I26|AL2CL_MOUSE	Als2cl	Q60I26	235633	259173	ALS2 C-terminal-like protein OS=Mus musculus OX=10090 GN=Als2cl PE=1 SV=1	cellular component organization;cellular component organization at cellular level;cellular component organization or biogenesis;cellular component organization or biogenesis at cellular level;cellular process;endosome organization;localization;macromolecule localization;organelle organization;protein localization	binding;enzyme activator activity;enzyme binding;enzyme regulator activity;GTPase activator activity;GTPase binding;GTPase regulator activity;guanyl-nucleotide exchange factor activity;identical protein binding;nucleoside-triphosphatase regulator activity;protein binding;Rab GTPase binding;Ras GTPase binding;Ras guanyl-nucleotide exchange factor activity;Rho guanyl-nucleotide exchange factor acti…	cell part;cytoplasmic membrane-bounded vesicle;cytoplasmic part;cytoplasmic vesicle;intracellular membrane-bounded organelle;intracellular organelle;intracellular part;membrane-bounded organelle;membrane-bounded vesicle;organelle;vesicle		MORN;VPS9		110	V	105.464	26.9259	33	15	19.5378	6	5	5	6	21.5326	13.3654	12.7083	12.171	24.9109	16.1405	12.206	16.357	14.0436	31.6872	18.874	13.4384	13.9964	12.587	27.8076	11.8711	12.2675	13.3221	13.4702	41.0218	20.8179	11.7293	9.43021	11.7368	30.659	12.4054	9.53522
sp|O08583|THOC4_MOUSE	Alyref	O08583	21681	10189	THO complex subunit 4 OS=Mus musculus OX=10090 GN=Alyref PE=1 SV=3	cellular macromolecule metabolic process;cellular metabolic process;cellular nitrogen compound metabolic process;cellular process;establishment of localization;establishment of RNA localization;macromolecule metabolic process;metabolic process;mRNA metabolic process;mRNA processing;mRNA transport;nitrogen compound metabolic process;nucleic acid metabolic process;nucleic acid transport;nucleobase-…	binding;DNA binding;nucleic acid binding;nucleotide binding;RNA binding;single-stranded DNA binding;structure-specific DNA binding	cell part;cytoplasm;intracellular membrane-bounded organelle;intracellular organelle;intracellular organelle part;intracellular part;macromolecular complex;membrane-bounded organelle;nuclear body;nuclear part;nuclear speck;nucleoplasm part;nucleus;organelle;organelle part;ribonucleoprotein complex;spliceosomal complex	mRNA surveillance pathway;RNA transport;Spliceosome	FoP_duplication;RRM_1			VI	74.6449	5.55586	94	19	35.2941	10	11	11	13	14.8752	12.4264	9.90632	16.8007	33.0434	15.4909	12.8665	15.1349	16.9805	26.0076	11.7249	12.4528	13.3558	12.2323	39.1169	14.5223	13.8416	14.5086	13.6032	30.711	16.0242	13.6926	13.1732	16.3035	27.2959	17.2498	10.939
tr|G3X9I4|G3X9I4_MOUSE	Alyref2	G3X9I4			Isoform of Q9JJW6, Aly/REF export factor 2 OS=Mus musculus OX=10090 GN=Alyref2 PE=1 SV=1		binding;DNA binding;nucleic acid binding;nucleotide binding;RNA binding;single-stranded DNA binding;structure-specific DNA binding		mRNA surveillance pathway;RNA transport;Spliceosome	FoP_duplication			V	5.45877	1.71774	15	5	28.4404	2	4	2	1	19.2817	15.016	11.5052	18.4797	20.8465	16.9475	14.8277	17.2026	17.658	17.017	14.5746	15.7034	16.9764	16.2228	22.3425	17.6361	15.9805	16.367	16.4998	18.306	20.698	12.5949	17.0982	17.415	16.0407	16.9739	15.1444
sp|O09174|AMACR_MOUSE	Amacr	O09174	17117	23600	Alpha-methylacyl-CoA racemase OS=Mus musculus OX=10090 GN=Amacr PE=1 SV=4	bile acid biosynthetic process;bile acid metabolic process;biosynthetic process;carboxylic acid biosynthetic process;carboxylic acid metabolic process;catabolic process;cellular biosynthetic process;cellular catabolic process;cellular ketone metabolic process;cellular lipid catabolic process;cellular lipid metabolic process;cellular metabolic process;cellular process;fatty acid metabolic process;…	alpha-methylacyl-CoA racemase activity;binding;catalytic activity;isomerase activity;protein binding;racemase and epimerase activity;receptor binding	cell part;cytoplasm;cytoplasmic part;intracellular membrane-bounded organelle;intracellular organelle;intracellular part;membrane-bounded organelle;microbody;mitochondrion;organelle;peroxisome	Peroxisome;Primary bile acid biosynthesis	CoA_transf_3		323	VI	64.2439	1.13284	8	7	20.4724	1	3	0	1	15.0236	11.3545	12.4579	15.7895	30.2666	16.6585	10.1	9.88036	13.4873	35.8856	13.4306	13.0352	16.4806	12.9425	31.7927	13.711	13.5806	14.7214	16.2575	31.7531
sp|A2AH22|AMRA1_MOUSE	Ambra1	A2AH22	228361	55626	Activating molecule in BECN1-regulated autophagy protein 1 OS=Mus musculus OX=10090 GN=Ambra1 PE=1 SV=1	anatomical structure development;autophagy;biological regulation;catabolic process;cell differentiation;cellular catabolic process;cellular developmental process;cellular metabolic process;cellular process;developmental process;metabolic process;negative regulation of apoptosis;negative regulation of biological process;negative regulation of cell death;negative regulation of cell proliferation;ne…	binding;enzyme binding;protein binding;ubiquitin protein ligase binding	autophagic vacuole;axoneme;cell part;cell projection part;cytoplasm;cytoplasmic membrane-bounded vesicle;cytoplasmic part;cytoplasmic vesicle;cytosol;endocytic vesicle;intracellular membrane-bounded organelle;intracellular organelle;intracellular part;membrane-bounded organelle;membrane-bounded vesicle;mitochondrion;organelle;organelle part;phagocytic vesicle;vacuole;vesicle		WD40			VI	300.747	33.8835	21	12	11.9231	2	1	5	3	7.15111	9.34963	12.1701	12.4779	50.7829	14.1581	7.41081	17.3486	19.8463	38.5399	4.1406	9.41949	16.0761	13.1139	53.6614	0	0.778265	0	0	95.4979	9.03886	8.30657	9.78421	13.6272	52.5346	16.4459	9.16581
sp|D3Z6H8|DCAM2_MOUSE	Amd2	D3Z6H8	100041585	262	S-adenosylmethionine decarboxylase proenzyme 2 OS=Mus musculus OX=10090 GN=Amd2 PE=1 SV=1	amine biosynthetic process;amine metabolic process;aromatic compound biosynthetic process;biosynthetic process;cellular amine metabolic process;cellular aromatic compound metabolic process;cellular biogenic amine biosynthetic process;cellular biogenic amine metabolic process;cellular biosynthetic process;cellular ketone metabolic process;cellular metabolic process;cellular nitrogen compound biosy…	adenosylmethionine decarboxylase activity;carbon-carbon lyase activity;carboxy-lyase activity;catalytic activity;lyase activity			SAM_decarbox		639	VI	398.734	2.1292	19	5	15.5689	1	4	2	3	6.07589	6.38512	7.79859	12.2969	62.8543	9.85312	8.76969	13.7511	13.06	51.6128	3.34716	4.07809	13.5464	8.37763	67.9876	3.56279	3.39903	7.7434	12.104	71.6064	0	2.57039	4.73519	9.02163	83.6728	2.95753	2.68142
sp|Q8JZV7|NAGA_MOUSE	Amdhd2	Q8JZV7	245847	51005	N-acetylglucosamine-6-phosphate deacetylase OS=Mus musculus OX=10090 GN=Amdhd2 PE=1 SV=1	alcohol catabolic process;alcohol metabolic process;amino sugar catabolic process;amino sugar metabolic process;carbohydrate catabolic process;carbohydrate metabolic process;carboxylic acid metabolic process;catabolic process;cellular carbohydrate catabolic process;cellular carbohydrate metabolic process;cellular ketone metabolic process;cellular metabolic process;cellular process;glucosamine met…	binding;catalytic activity;cation binding;deacetylase activity;hydrolase activity;hydrolase activity, acting on carbon-nitrogen (but not peptide) bonds;hydrolase activity, acting on carbon-nitrogen (but not peptide) bonds, in linear amides;ion binding;metal ion binding;N-acetylglucosamine-6-phosphate deacetylase activity	cell part;intracellular membrane-bounded organelle;intracellular organelle;intracellular part;membrane-bounded organelle;nucleus;organelle	Amino sugar and nucleotide sugar metabolism	Amidohydro_1		872	V	54.6274	1.8269	20	6	17.6039	4	3	2	3	17.2135	13.8652	15.3049	14.9834	26.8104	17.6078	13.298	15.7898	16.2597	22.4126	14.8977	12.6703	18.4	14.7644	27.5059	15.8858	15.3842	14.1871	14.5429	26.4873	18.4672	10.4548	11.8433	16.5857	30.5486	19.0814	11.587
sp|Q9R049|AMFR_MOUSE	Amfr	Q9R049	23802	267	E3 ubiquitin-protein ligase AMFR OS=Mus musculus OX=10090 GN=Amfr PE=1 SV=2	aging;behavior;biological regulation;catabolic process;cellular catabolic process;cellular component assembly;cellular component organization;cellular component organization or biogenesis;cellular macromolecule catabolic process;cellular macromolecule metabolic process;cellular metabolic process;cellular process;cellular protein metabolic process;cellular response to chemical stimulus;cellular re…	acid-amino acid ligase activity;binding;catalytic activity;cation binding;ion binding;ligase activity;ligase activity, forming carbon-nitrogen bonds;metal ion binding;nucleotide binding;receptor activity;small conjugating protein ligase activity;transition metal ion binding;ubiquitin-protein ligase activity;zinc ion binding	cell body;cell part;cell projection;cell projection part;cytoplasmic part;cytoplasmic ubiquitin ligase complex;dendrite;endoplasmic reticulum membrane;endoplasmic reticulum part;ER ubiquitin ligase complex;growth cone;Hrd1p ubiquitin ligase complex;integral to endoplasmic reticulum membrane;integral to membrane;integral to organelle membrane;integral to plasma membrane;intracellular membrane-boun…	Protein processing in endoplasmic reticulum	CUE;zf-RING_2			VI	312.041	9.80677	16	9	20.2177	1	4	2	1	8.73829	8.83529	10.4494	11.9195	52.9389	14.3877	9.02348	11.7472	12.1479	50.2307	7.17984	8.42863	13.8916	10.3433	54.1422	11.8462	11.3975	14.5932	15.8239	41.7559	9.71462	7.82425	8.07119	11.9928	55.4298	11.1738	7.12673
sp|Q9JHT5|AMMR1_MOUSE	Ammecr1	Q9JHT5	56068	9949	AMME syndrome candidate gene 1 protein homolog OS=Mus musculus OX=10090 GN=Ammecr1 PE=2 SV=1					AMMECR1			VI	208.836	19.0681	5	3	7.84884	3	0	1	0	7.47541	6.71874	7.55362	10.2411	62.4072	12.3757	7.68296	13.4912	12.3636	54.0865											9.21523	5.98352	7.99494	10.4425	60.5472	9.32177	15.4241
sp|Q8JZZ6|AMERL_MOUSE	Ammecr1l	Q8JZZ6	225339	83607	AMMECR1-like protein OS=Mus musculus OX=10090 GN=Ammecr1l PE=1 SV=1					AMMECR1		444		63.0845	15.544	2	1	5.48387	0	1	0	0											11.0996	8.36144	14.43	11.2296	47.3406	15.4501	17.5376	13.5173	14.8156	36.7675
sp|Q9DBT5|AMPD2_MOUSE	Ampd2	Q9DBT5	109674	271	AMP deaminase 2 OS=Mus musculus OX=10090 GN=Ampd2 PE=1 SV=1	AMP metabolic process;ATP metabolic process;biological regulation;biosynthetic process;cellular biosynthetic process;cellular metabolic compound salvage;cellular metabolic process;cellular nitrogen compound biosynthetic process;cellular nitrogen compound metabolic process;cellular process;cyclic nucleotide metabolic process;cyclic purine nucleotide metabolic process;energy homeostasis;GTP metabol…	AMP deaminase activity;binding;catalytic activity;cation binding;deaminase activity;hydrolase activity;hydrolase activity, acting on carbon-nitrogen (but not peptide) bonds;hydrolase activity, acting on carbon-nitrogen (but not peptide) bonds, in cyclic amidines;ion binding;metal ion binding		Purine metabolism	A_deaminase		1121	VI	288.556	2.3146	53	25	32.3308	8	9	8	10	9.27843	8.81715	9.51499	12.4063	52.6797	11.3535	8.88035	11.4688	13.9314	47.437	8.88214	8.83233	14.0608	11.0474	49.9688	9.6317	9.16574	9.70786	11.5183	52.5103	9.40834	7.27175	7.33383	12.108	56.2859	10.2865	6.57155
sp|O08739|AMPD3_MOUSE	Ampd3	O08739	11717	272	AMP deaminase 3 OS=Mus musculus OX=10090 GN=Ampd3 PE=1 SV=2	ADP metabolic process;AMP metabolic process;ATP metabolic process;biological regulation;biosynthetic process;cellular biosynthetic process;cellular metabolic compound salvage;cellular metabolic process;cellular nitrogen compound biosynthetic process;cellular nitrogen compound metabolic process;cellular process;energy homeostasis;erythrocyte homeostasis;GTP metabolic process;heterocycle biosynthet…	AMP deaminase activity;binding;catalytic activity;cation binding;deaminase activity;hydrolase activity;hydrolase activity, acting on carbon-nitrogen (but not peptide) bonds;hydrolase activity, acting on carbon-nitrogen (but not peptide) bonds, in cyclic amidines;ion binding;metal ion binding		Purine metabolism	A_deaminase		366	V	13.4456	5.6905	8	5	7.18016	3	0	2	1	17.792	15.1221	15.3096	15.7254	22.2023	18.4232	13.3144	16.5583	16.9559	18.7657											19.5862	12.6861	11.4278	17.6187	20.6897	19.6725	12.1677
sp|P00688|AMYP_MOUSE	Amy2	P00688	109959	276	Pancreatic alpha-amylase OS=Mus musculus OX=10090 GN=Amy2 PE=1 SV=2	carbohydrate catabolic process;carbohydrate metabolic process;catabolic process;metabolic process;primary metabolic process	alpha-amylase activity;amylase activity;anion binding;binding;calcium ion binding;catalytic activity;cation binding;chloride ion binding;hydrolase activity;hydrolase activity, acting on glycosyl bonds;hydrolase activity, hydrolyzing O-glycosyl compounds;ion binding;metal ion binding	extracellular region part;extracellular space	Carbohydrate digestion and absorption;Starch and sucrose metabolism	Alpha-amylase;Alpha-amylase_C			VIII	97.4447	66.0417	44	16	38.9764	5	3	11	5	28.1656	14.9471	13.9686	14.4813	22.2635	49.3963	9.83066	9.66501	14.0027	10.4366	22.8664	10.1675	17.5484	13.4223	28.718	27.1149	26.8101	8.17571	9.26139	21.403	26.4336	9.1009	8.18012	16.0694	30.4075	46.8732	6.0577
sp|Q400C8|AMZ2_MOUSE	Amz2	Q400C8	13929	51321	Archaemetzincin-2 OS=Mus musculus OX=10090 GN=Amz2 PE=2 SV=1		binding;catalytic activity;cation binding;hydrolase activity;ion binding;metal ion binding;metallopeptidase activity;peptidase activity;peptidase activity, acting on L-amino acid peptides;transition metal ion binding;zinc ion binding			Peptidase_M54			VI	39.7973	1.84102	2	2	5.29248	1	0	1	0	13.9948	14.5917	12.8854	15.72	31.2063	13.6277	12.7688	17.0418	17.5952	29.531											13.7826	10.6906	11.0848	15.4046	35.7522	14.0119	11.5589
sp|P53995|APC1_MOUSE	Anapc1	P53995	17222	64682	Anaphase-promoting complex subunit 1 OS=Mus musculus OX=10090 GN=Anapc1 PE=1 SV=2	cell cycle phase;cell cycle process;cell division;cellular component organization;cellular component organization at cellular level;cellular component organization or biogenesis;cellular component organization or biogenesis at cellular level;cellular macromolecule metabolic process;cellular metabolic process;cellular process;cellular protein metabolic process;macromolecule metabolic process;macro…		anaphase-promoting complex;cell part;cullin-RING ubiquitin ligase complex;intracellular membrane-bounded organelle;intracellular organelle;intracellular organelle part;intracellular part;macromolecular complex;membrane-bounded organelle;nuclear part;nuclear ubiquitin ligase complex;nucleus;organelle;organelle part;protein complex;ubiquitin ligase complex	Cell cycle;Cell cycle - yeast;Meiosis - yeast;Oocyte meiosis;Progesterone-mediated oocyte maturation;Ubiquitin mediated proteolysis	Apc1;PC_rep	Anaphase-promoting complex	99	VI	226.365	3.74034	45	24	15.2263	9	6	9	7	11.5334	10.1938	11.0263	11.9249	46.3154	15.1022	10.2285	13.307	13.8242	40.5782	10.198	9.85805	14.0715	11.1454	46.559	11.6693	9.50945	11.487	13.2184	48.5213	12.041	8.5037	6.99315	12.6834	50.4837	12.3168	8.50491
sp|Q8K2H6|APC10_MOUSE	Anapc10	Q8K2H6	68999	10393	Anaphase-promoting complex subunit 10 OS=Mus musculus OX=10090 GN=Anapc10 PE=1 SV=1	anaphase-promoting complex-dependent proteasomal ubiquitin-dependent protein catabolic process;biological regulation;catabolic process;cell cycle phase;cell cycle process;cell division;cellular catabolic process;cellular component organization;cellular component organization at cellular level;cellular component organization or biogenesis;cellular component organization or biogenesis at cellular l…		anaphase-promoting complex;cell part;cullin-RING ubiquitin ligase complex;cytoplasm;intracellular organelle part;intracellular part;macromolecular complex;nuclear part;nuclear ubiquitin ligase complex;organelle part;protein complex;ubiquitin ligase complex	Cell cycle;Cell cycle - yeast;Meiosis - yeast;Oocyte meiosis;Progesterone-mediated oocyte maturation;Ubiquitin mediated proteolysis	APC10	Anaphase-promoting complex	99		95.0573	3.04009	4	2	14.0541	0	0	0	1
sp|P60007|APC15_MOUSE	Anapc15	P60007	75430	25906	Anaphase-promoting complex subunit 15 OS=Mus musculus OX=10090 GN=Anapc15 PE=2 SV=1	biological regulation;cell cycle phase;cell cycle process;cell division;cellular component organization;cellular component organization at cellular level;cellular component organization or biogenesis;cellular component organization or biogenesis at cellular level;cellular process;mitosis;nuclear division;organelle fission;organelle organization;regulation of biological process;regulation of cell …		anaphase-promoting complex;cell part;cullin-RING ubiquitin ligase complex;intracellular organelle part;intracellular part;macromolecular complex;nuclear part;nuclear ubiquitin ligase complex;organelle part;protein complex;ubiquitin ligase complex						43.9252	1.80647	3	1	6.81818	0	0	0	1
sp|Q8BZQ7|ANC2_MOUSE	Anapc2	Q8BZQ7	99152	29882	Anaphase-promoting complex subunit 2 OS=Mus musculus OX=10090 GN=Anapc2 PE=1 SV=2	biological regulation;cell cycle phase;cell cycle process;cell division;cellular component organization;cellular component organization at cellular level;cellular component organization or biogenesis;cellular component organization or biogenesis at cellular level;cellular macromolecule metabolic process;cellular metabolic process;cellular process;cellular protein metabolic process;macromolecule m…		anaphase-promoting complex;cell part;cullin-RING ubiquitin ligase complex;intracellular organelle part;intracellular part;macromolecular complex;nuclear part;nuclear ubiquitin ligase complex;organelle part;protein complex;ubiquitin ligase complex	Cell cycle;Cell cycle - yeast;Meiosis - yeast;Oocyte meiosis;Progesterone-mediated oocyte maturation;Ubiquitin mediated proteolysis	APC2;Cullin	Anaphase-promoting complex	288	VI	236.932	2.82505	23	11	16.6069	4	4	7	4	11.3387	10.8394	10.8009	12.0872	45.9752	12.353	10.8978	13.0789	14.1346	43.6115	9.64985	9.48906	13.7347	10.8084	48.7573	10.9794	9.99327	10.5276	13.6629	52.4103	11.6719	8.45002	7.0531	12.5512	50.5124	13.2599	8.63453
sp|Q91W96|APC4_MOUSE	Anapc4	Q91W96	52206	29945	Anaphase-promoting complex subunit 4 OS=Mus musculus OX=10090 GN=Anapc4 PE=1 SV=1	anaphase-promoting complex-dependent proteasomal ubiquitin-dependent protein catabolic process;biological regulation;catabolic process;cell cycle phase;cell cycle process;cell division;cellular catabolic process;cellular component organization;cellular component organization at cellular level;cellular component organization or biogenesis;cellular component organization or biogenesis at cellular l…	binding;enzyme binding;phosphatase binding;protein binding;protein phosphatase binding	anaphase-promoting complex;cell part;cullin-RING ubiquitin ligase complex;intracellular membrane-bounded organelle;intracellular organelle;intracellular organelle part;intracellular part;macromolecular complex;membrane-bounded organelle;nuclear part;nuclear ubiquitin ligase complex;nucleus;organelle;organelle part;protein complex;ubiquitin ligase complex	Cell cycle;Cell cycle - yeast;Meiosis - yeast;Oocyte meiosis;Progesterone-mediated oocyte maturation;Ubiquitin mediated proteolysis	Apc4;Apc4_WD40	Anaphase-promoting complex	288	VI	265.808	4.70868	25	15	21.0657	4	6	4	3	10.9774	9.75584	10.1899	12.4147	47.743	14.2522	10.9495	12.6231	14.8177	40.6737	9.04644	8.87735	13.2487	9.58342	52.1443	10.112	8.9765	10.7123	13.3602	53.1133	11.4084	7.8796	7.54321	12.1155	51.8082	13.1452	8.05621
sp|Q8BTZ4|APC5_MOUSE	Anapc5	Q8BTZ4	59008	51433	Anaphase-promoting complex subunit 5 OS=Mus musculus OX=10090 GN=Anapc5 PE=1 SV=1	cell cycle phase;cell cycle process;cell division;cellular component organization;cellular component organization at cellular level;cellular component organization or biogenesis;cellular component organization or biogenesis at cellular level;cellular macromolecule metabolic process;cellular metabolic process;cellular process;cellular protein metabolic process;macromolecule metabolic process;macro…	binding;enzyme binding;phosphatase binding;protein binding;protein phosphatase binding	anaphase-promoting complex;cell part;cullin-RING ubiquitin ligase complex;intracellular membrane-bounded organelle;intracellular organelle;intracellular organelle part;intracellular part;macromolecular complex;membrane-bounded organelle;nuclear part;nuclear ubiquitin ligase complex;nucleus;organelle;organelle part;protein complex;ubiquitin ligase complex	Cell cycle;Cell cycle - yeast;Meiosis - yeast;Oocyte meiosis;Progesterone-mediated oocyte maturation;Ubiquitin mediated proteolysis	Apc5	Anaphase-promoting complex	99	VI	206.057	3.10319	31	18	32.4324	6	4	9	7	12.8085	10.8395	11.1469	12.5032	43.1779	13.0419	10.4755	13.2333	14.751	41.9822	10.927	10.5702	13.4331	11.1526	44.8919	11.6405	9.43461	10.8862	14.4741	48.7703	12.5987	8.1387	8.92193	12.1887	49.0185	10.5769	8.98311
sp|Q9WVM3|APC7_MOUSE	Anapc7	Q9WVM3	56317	51434	Anaphase-promoting complex subunit 7 OS=Mus musculus OX=10090 GN=Anapc7 PE=1 SV=3	cell cycle phase;cell cycle process;cell division;cellular component organization;cellular component organization at cellular level;cellular component organization or biogenesis;cellular component organization or biogenesis at cellular level;cellular macromolecule metabolic process;cellular metabolic process;cellular process;cellular protein metabolic process;macromolecule metabolic process;macro…	binding;enzyme binding;phosphatase binding;protein binding;protein phosphatase binding	anaphase-promoting complex;cell part;cullin-RING ubiquitin ligase complex;intracellular membrane-bounded organelle;intracellular organelle;intracellular organelle part;intracellular part;macromolecular complex;membrane-bounded organelle;nuclear part;nuclear ubiquitin ligase complex;nucleus;organelle;organelle part;protein complex;ubiquitin ligase complex	Cell cycle;Cell cycle - yeast;Meiosis - yeast;Oocyte meiosis;Progesterone-mediated oocyte maturation;Ubiquitin mediated proteolysis	TPR_2	Anaphase-promoting complex	288	VI	310.089	3.75191	28	14	30.7965	7	5	6	5	9.86047	9.20163	9.21695	10.9708	52.8025	10.0636	8.15838	10.1215	11.912	55.007	8.70895	8.2649	12.8545	9.5327	53.2949	8.38742	7.34856	9.05334	11.2079	59.0832	10.1381	7.44331	5.94685	11.6665	57.18	10.7881	6.2708
sp|Q8K1C0|ANGE2_MOUSE	Angel2	Q8K1C0	52477	90806	Protein angel homolog 2 OS=Mus musculus OX=10090 GN=Angel2 PE=1 SV=1					Exo_endo_phos			VI	69.6776	1.08147	21	10	21.875	6	4	2	5	15.224	13.0916	13.1178	14.2436	31.9185	15.1447	11.9106	15.5865	17.6098	31.9077	14.1883	13.5301	16.6241	13.5696	30.1582	14.0315	15.8765	12.7868	16.8879	30.2095	14.8114	11.2084	11.2746	15.0806	34.1831	14.7223	21.5767
sp|Q8C8R3|ANK2_MOUSE	Ank2	Q8C8R3	109676	287	Ankyrin-2 OS=Mus musculus OX=10090 GN=Ank2 PE=1 SV=2	anatomical structure development;anatomical structure formation involved in morphogenesis;atrial septum development;biological regulation;calcium ion homeostasis;calcium-mediated signaling;cardiac muscle contraction;cardiac septum development;cation homeostasis;cell junction assembly;cell junction organization;cell-cell junction assembly;cell-cell junction organization;cellular calcium ion homeos…	ATPase binding;binding;binding, bridging;channel regulator activity;enzyme binding;ion channel binding;potassium channel regulator activity;protein binding;protein binding, bridging;structural constituent of cytoskeleton;structural molecule activity	A band;apical plasma membrane;basolateral plasma membrane;cell junction;cell part;cell projection;cell-cell contact zone;cell-cell junction;contractile fiber part;costamere;cytoplasm;cytoplasmic part;cytoskeleton;integral to membrane;integral to plasma membrane;intercalated disc;intracellular;intracellular non-membrane-bounded organelle;intracellular organelle;intracellular part;intrinsic to memb…		Ank;Ank_2;Death;ZU5		1004	VI	77.4023	10.9062	10	2	0.436121	1	0	2	1	16.5789	12.619	13.0563	14.1559	31.3347	15.7421	12.8605	14.4662	15.0333	29.0596											12.6836	19.3504	10.9896	11.2479	27.7784	23.0637	14.6077
sp|Q810B6|ANFY1_MOUSE	Ankfy1	Q810B6	11736	51479	Rabankyrin-5 OS=Mus musculus OX=10090 GN=Ankfy1 PE=1 SV=2	biological regulation;cellular component organization;cellular component organization at cellular level;cellular component organization or biogenesis;cellular component organization or biogenesis at cellular level;cellular localization;cellular membrane fusion;cellular membrane organization;cellular process;endocytosis;endosomal vesicle fusion;endosome localization;endosome transport;establishmen…	binding;cation binding;enzyme binding;GTPase binding;ion binding;metal ion binding;protein binding;Rab GTPase binding;Ras GTPase binding;small GTPase binding	cell part;cytoplasmic membrane-bounded vesicle;cytoplasmic part;cytoplasmic vesicle;early endosome;endosomal part;endosome;endosome membrane;extracellular membrane-bounded organelle;extracellular organelle;extracellular region part;extracellular vesicular exosome;intracellular membrane-bounded organelle;intracellular organelle;intracellular organelle part;intracellular part;lysosomal membrane;mac…		Ank;Ank_2;BTB;FYVE			VI	93.688	3.6571	60	28	27.716	13	5	9	11	15.853	13.0478	13.5998	14.2756	31.8608	14.0583	13.2358	15.7718	16.7094	31.2634	12.4178	11.9098	16.9138	13.0469	35.1392	13.6564	12.5211	13.8251	14.5675	35.6409	14.7799	10.4379	11.543	14.042	37.4938	15.5952	13.3323
tr|E9PUR0|E9PUR0_MOUSE	Ankhd1	E9PUR0			Ankyrin repeat and KH domain-containing 1 OS=Mus musculus OX=10090 GN=Ankhd1 PE=1 SV=1					Ank;Ank_2;KH_1			VI	239.312	22.3724	66	32	17.8571	11	11	11	11	11.1084	10.1835	10.1024	12.3848	47.0712	14.6636	10.822	14.8297	14.8436	39.5065	9.6653	9.28948	13.856	10.3766	48.644	14.0591	12.2699	13.8841	13.9634	41.6423	9.11399	7.12198	7.46634	11.2895	57.5458	15.3841	8.64061
sp|Q6ZPS6|AKIB1_MOUSE	Ankib1	Q6ZPS6	70797	54467	Ankyrin repeat and IBR domain-containing protein 1 OS=Mus musculus OX=10090 GN=Ankib1 PE=1 SV=2		binding;cation binding;ion binding;metal ion binding;transition metal ion binding;zinc ion binding			Ank_2;IBR			VI	84.1275	4.39801	6	4	4.97696	0	1	0	1											10.725	10.8131	16.1534	12.4111	41.6782	8.90714	9.67002	15.9489	14.0442	50.4752
sp|Q6P1H6|ANKL2_MOUSE	Ankle2	Q6P1H6	71782	23141	Ankyrin repeat and LEM domain-containing protein 2 OS=Mus musculus OX=10090 GN=Ankle2 PE=1 SV=2	biological regulation;cell cycle phase;cell cycle process;cell division;cellular component organization;cellular component organization at cellular level;cellular component organization or biogenesis;cellular component organization or biogenesis at cellular level;cellular membrane organization;cellular process;membrane organization;mitosis;mitotic nuclear envelope reassembly;negative regulation o…	binding;enzyme binding;phosphatase binding;protein binding;protein phosphatase 2A binding;protein phosphatase binding	cell part;cytoplasmic part;endoplasmic reticulum part;integral to endoplasmic reticulum membrane;integral to membrane;integral to organelle membrane;intracellular organelle part;intracellular part;intrinsic to endoplasmic reticulum membrane;intrinsic to membrane;intrinsic to organelle membrane;membrane;membrane part;organelle part		Ank_3;LEM		216	VI	293.097	25.9761	59	30	37.8631	9	10	7	11	10.8254	9.37102	9.71098	11.7565	50.8552	16.5671	11.3489	13.913	16.4659	35.9695	9.17293	8.3414	13.4472	9.94521	51.8041	11.821	10.9218	11.7445	13.8165	51.1731	9.88684	7.35212	6.93959	12.0021	55.9452	20.9215	7.89086
sp|Q3TPE9|ANKY2_MOUSE	Ankmy2	Q3TPE9	217473	57037	Ankyrin repeat and MYND domain-containing protein 2 OS=Mus musculus OX=10090 GN=Ankmy2 PE=1 SV=1		binding;cation binding;ion binding;metal ion binding	cell part;cell projection;cilium		Ank_2;zf-MYND			VI	189.167	14.6342	9	6	13.1818	0	1	3	4											12.455	9.12388	12.5427	10.837	45.4114	18.6772	14.2079	10.7668	11.0719	40.738	13.8879	6.92489	8.71086	11.1542	49.644	18.9062	12.0676
sp|Q99LW0|ANR10_MOUSE	Ankrd10	Q99LW0	102334	55608	Ankyrin repeat domain-containing protein 10 OS=Mus musculus OX=10090 GN=Ankrd10 PE=2 SV=2	biological regulation;regulation of biological process;regulation of canonical Wnt receptor signaling pathway;regulation of cellular process;regulation of response to stimulus;regulation of signal transduction;regulation of signaling;regulation of Wnt receptor signaling pathway				Ank_2		893	VI	180.427	6.89246	10	6	15.6627	2	3	2	1	14.2603	11.5802	13.1892	11.5465	39.4867	13.4365	10.1086	14.4217	15.1182	38.6376	10.0369	10.705	16.7825	12.7895	41.989	15.4332	16.1838	13.9787	13.5202	34.1815	13.6998	9.45787	5.39191	12.2975	48.5731	18.1754	7.98763
tr|Q8BG46|Q8BG46_MOUSE	Ankrd10	Q8BG46			Isoform of Q99LW0, Ankyrin repeat domain-containing protein 10 OS=Mus musculus OX=10090 GN=Ankrd10 PE=1 SV=1	biological regulation;regulation of biological process;regulation of canonical Wnt receptor signaling pathway;regulation of cellular process;regulation of response to stimulus;regulation of signal transduction;regulation of signaling;regulation of Wnt receptor signaling pathway				Ank_2			VI	60.2674	4.40692	5	3	8.25397	1	1	0	2	15.5246	12.1906	15.6784	13.4045	31.5927	14.5856	13.5682	15.4753	15.4008	30.1943	12.4068	10.3253	20.5388	18.1777	26.4829	0	29.5842	70.4158	0	0
sp|E9Q4F7|ANR11_MOUSE	Ankrd11	E9Q4F7	77087	29123	Ankyrin repeat domain-containing protein 11 OS=Mus musculus OX=10090 GN=Ankrd11 PE=1 SV=1	anatomical structure development;anatomical structure homeostasis;anatomical structure morphogenesis;biological regulation;bone development;chordate embryonic development;developmental process;embryo development;embryo development ending in birth or egg hatching;face morphogenesis;growth;head morphogenesis;homeostatic process;in utero embryonic development;multicellular organism growth;multicellu…		cell part;cytoplasm;intracellular membrane-bounded organelle;intracellular organelle;intracellular organelle part;intracellular part;membrane;membrane-bounded organelle;nuclear part;nucleoplasm;nucleus;organelle;organelle part;plasma membrane		Ank;Ank_2		1136	VI	104.589	4.31902	27	14	7.90768	1	4	4	7	11.854	12.3987	12.3449	15.3042	37.1945	11.7889	9.96451	15.0456	12.7746	45.3101	12.6558	12.5415	16.8594	13.1702	33.4564	12.7966	13.2601	14.8741	12.0391	42.1738	13.8925	11.623	7.31861	16.26	38.2691	15.4532	10.7703
sp|Q80UP5|AN13A_MOUSE	Ankrd13a	Q80UP5	68420	88455	Ankyrin repeat domain-containing protein 13A OS=Mus musculus OX=10090 GN=Ankrd13a PE=1 SV=2			cell part;cytoplasmic part;endosome;intracellular membrane-bounded organelle;intracellular organelle;intracellular part;late endosome;membrane;membrane-bounded organelle;organelle;plasma membrane		Ank_2;GPCR_chapero_1		999	V	50.7163	2.30339	22	12	20.5782	5	4	1	3	17.2132	13.8957	14.6833	14.7912	26.946	14.5316	12.3743	15.687	16.6362	30.4921	14.3747	13.3834	18.7198	13.9899	28.1953	13.779	13.164	16.3268	13.5611	31.6375	17.9392	12.0038	12.6321	14.2695	29.0224	17.1181	11.8519
sp|Q99NH0|ANR17_MOUSE	Ankrd17	Q99NH0	81702	26057	Ankyrin repeat domain-containing protein 17 OS=Mus musculus OX=10090 GN=Ankrd17 PE=1 SV=2	anatomical structure development;anatomical structure maturation;biological regulation;blood vessel maturation;defense response;defense response to bacterium;developmental maturation;developmental process;endoderm development;immune response;immune system process;innate immune response;multi-organism process;negative regulation of biological process;negative regulation of cell differentiation;neg…	binding;chromatin binding	cell part;chromatin;chromosomal part;cytoplasm;intracellular membrane-bounded organelle;intracellular organelle;intracellular organelle part;intracellular part;membrane;membrane-bounded organelle;nucleus;organelle;organelle part		Ank;Ank_2;KH_1		471	VI	396.049	22.4589	94	43	22.8967	10	16	16	13	7.44632	7.65055	8.82564	11.7946	58.2792	12.5866	8.68063	13.5002	13.5147	50.1682	5.96953	6.77703	12.4688	8.63513	61.1171	10.8975	6.90551	9.56393	11.5615	60.7964	7.59224	6.43117	7.2522	11.8175	61.1134	11.3495	7.27944
sp|Q811D2|ANR26_MOUSE	Ankrd26	Q811D2	232339	22852	Ankyrin repeat domain-containing protein 26 OS=Mus musculus OX=10090 GN=Ankrd26 PE=1 SV=2	biological regulation;carbohydrate homeostasis;chemical homeostasis;glucose homeostasis;homeostatic process;negative regulation of biological process;negative regulation of cell communication;negative regulation of cell differentiation;negative regulation of cellular process;negative regulation of developmental process;negative regulation of ERK1 and ERK2 cascade;negative regulation of fat cell d…		cell part;centrosome;cytoplasmic part;cytoskeletal part;intracellular non-membrane-bounded organelle;intracellular organelle;intracellular organelle part;intracellular part;microtubule organizing center;non-membrane-bounded organelle;organelle;organelle part		Ank;Ank_2;DUF3496		396	VI	182.549	6.71466	3	1	0.695762	0	1	1	1											10.1999	10.585	13.4115	8.53463	48.496	9.60894	15.4305	11.8938	10.8786	43.0055	12.3574	9.04329	8.76533	11.9807	47.8593	14.5476	10.2998
sp|Q3UMR0|ANR27_MOUSE	Ankrd27	Q3UMR0	245886	84079	Ankyrin repeat domain-containing protein 27 OS=Mus musculus OX=10090 GN=Ankrd27 PE=1 SV=2	anatomical structure morphogenesis;biological regulation;cell part morphogenesis;cell projection morphogenesis;cell projection organization;cellular component morphogenesis;cellular component organization;cellular component organization at cellular level;cellular component organization or biogenesis;cellular component organization or biogenesis at cellular level;cellular developmental process;cel…	binding;enzyme activator activity;enzyme binding;enzyme regulator activity;GTPase activator activity;GTPase binding;GTPase regulator activity;guanyl-nucleotide exchange factor activity;nucleoside-triphosphatase regulator activity;protein binding;Rab GTPase binding;Ras GTPase binding;small GTPase binding;SNARE binding	cell part;cell projection;cytoplasm;cytoplasmic membrane-bounded vesicle;cytoplasmic part;cytoplasmic vesicle;cytoplasmic vesicle membrane;cytoplasmic vesicle part;early endosome;endosome;intracellular membrane-bounded organelle;intracellular organelle;intracellular organelle part;intracellular part;late endosome;lysosome;lytic vacuole;melanosome;membrane;membrane-bounded organelle;membrane-bound…		Ank;Ank_2;VPS9		362	VI	254.741	20.7705	12	7	8.01527	1	5	2	0	10.6739	7.385	9.15799	12.648	53.4535	12.0667	10.1986	11.5165	13.6021	52.6162	8.0938	7.74247	12.9948	9.29778	55.201	17.1166	7.96339	10.7652	10.5079	53.6469	9.22306	7.12792	6.81597	10.8861	59.9342	19.8374	7.31133
sp|Q505D1|ANR28_MOUSE	Ankrd28	Q505D1	105522	23243	Serine/threonine-protein phosphatase 6 regulatory ankyrin repeat subunit A OS=Mus musculus OX=10090 GN=Ankrd28 PE=1 SV=1			cell part;intracellular organelle part;intracellular part;nuclear part;nucleoplasm;organelle part		Ank;Ank_2			VI	258.347	7.84112	22	12	16.2393	3	5	4	5	12.2311	11.2119	11.6611	14.475	40.7296	15.0539	10.7413	14.0063	16.0833	34.2827	7.97551	7.82491	14.9851	10.5959	52.4587	9.72673	9.02052	11.2136	13.4418	51.8767	8.60658	6.47546	6.40517	12.3952	59.8552	11.0091	6.42682
sp|Q5SUE8|ANR40_MOUSE	Ankrd40	Q5SUE8	71452	91369	Ankyrin repeat domain-containing protein 40 OS=Mus musculus OX=10090 GN=Ankrd40 PE=1 SV=1					Ank_2		524	VI	218.843	16.9188	5	3	11.2948	1	1	2	1	10.832	9.30797	13.24	14.5118	44.0545	12.4456	15.018	12.3451	16.174	35.0883	8.66886	10.2168	14.0782	12.1536	47.0632	12.7719	11.278	13.2885	15.0333	36.7245	10.8332	8.40623	7.39847	12.4344	51.8086	13.6933	10.1362
tr|J3QNJ4|J3QNJ4_MOUSE	Ankrd44	J3QNJ4			Isoform of B2RXR6, Serine/threonine-protein phosphatase 6 regulatory ankyrin repeat subunit B (Fragment) OS=Mus musculus OX=10090 GN=Ankrd44 PE=1 SV=1					Ank;Ank_2			V	32.492	29.0833	7	3	19.0871	2	1	1	1	16.5103	15.8953	16.767	15.4955	22.479	13.445	16.35	17.7416	18.0762	25.6622	15.4117	13.8763	19.6127	15.1019	24.0435	13.7871	13.5	14.1271	15.8842	30.4989	19.1267	12.383	3.57964	17.2394	32.3489	18.316	7.42683
sp|B2RXR6|ANR44_MOUSE	Ankrd44	B2RXR6	329154	91526	Serine/threonine-protein phosphatase 6 regulatory ankyrin repeat subunit B OS=Mus musculus OX=10090 GN=Ankrd44 PE=1 SV=1					Ank;Ank_2;Ank_3			V	46.8063	1.23079	70	31	44.2095	10	12	12	8	17.1236	14.4993	15.6286	15.4064	24.8536	15.3319	13.3252	16.3847	16.9724	25.4039	14.2225	13.0456	18.4921	14.7449	27.9181	14.3812	13.9822	12.5243	16.837	30.4151	17.0328	10.8277	11.3013	15.4134	31.4812	14.8396	12.1579
sp|Q8BTZ5|ANR46_MOUSE	Ankrd46	Q8BTZ5	68839	157567	Ankyrin repeat domain-containing protein 46 OS=Mus musculus OX=10090 GN=Ankrd46 PE=1 SV=1			cell part;integral to membrane;intrinsic to membrane;membrane part		Ank_2		911	VI	236.782	15.1214	6	4	21.4912	2	1	3	0	7.85229	11.1387	11.9264	12.8183	50.4185	9.1268	7.2265	11.8489	14.1368	55.6031	6.01046	9.44433	16.614	11.7743	50.7558	9.66481	9.04052	10.3275	17.7555	53.2117	7.95142	6.64274	7.54492	11.9208	60.0541	10.9189	5.23959
sp|Q8VE42|ANR49_MOUSE	Ankrd49	Q8VE42	56503	54851	Ankyrin repeat domain-containing protein 49 OS=Mus musculus OX=10090 GN=Ankrd49 PE=1 SV=1	biological regulation;positive regulation of biological process;positive regulation of biosynthetic process;positive regulation of cellular biosynthetic process;positive regulation of cellular metabolic process;positive regulation of cellular process;positive regulation of gene expression;positive regulation of macromolecule biosynthetic process;positive regulation of macromolecule metabolic proc…							VI	151.521	0.932235	4	3	13.0252	0	1	1	0											7.27138	9.24009	16.3363	11.7427	48.7136	8.35688	8.19816	10.3117	13.1162	54.755	9.25824	6.45267	10.0372	13.5131	53.6196	11.02	7.64124
tr|F7BE84|F7BE84_MOUSE	Ankrd50	F7BE84			Isoform of A6H6J9, Ankyrin repeat domain 50 (Fragment) OS=Mus musculus OX=10090 GN=Ankrd50 PE=1 SV=1					Ank;Ank_2			IX	261.482	70.1656	10	6	5.7554	4	2	1	3	9.8548	9.56979	9.77854	12.4618	49.7304	13.8122	14.0063	14.146	13.7287	39.4985	10.9392	9.22639	11.7345	10.0564	50.0391	20.4996	16.1006	22.1322	8.45053	19.6872	11.4195	7.31408	8.37397	12.3635	53.3299	12.8232	10.6711
sp|Q8BTI7|ANR52_MOUSE	Ankrd52	Q8BTI7	237615	283373	Serine/threonine-protein phosphatase 6 regulatory ankyrin repeat subunit C OS=Mus musculus OX=10090 GN=Ankrd52 PE=1 SV=1					Ank;Ank_2			IX	799.357	130.511	30	15	19.145	5	6	7	6	3.63621	4.64627	6.94947	10.1704	71.9313	11.3276	6.87747	12.1601	13.6804	53.5671	2.84328	3.99612	11.8781	7.14932	72.1445	10.6433	5.45577	6.82661	10.767	64.605	2.83632	3.14771	4.12804	10.0083	77.8201	12.7718	3.60087
sp|Q91WK7|ANR54_MOUSE	Ankrd54	Q91WK7	223690	129138	Ankyrin repeat domain-containing protein 54 OS=Mus musculus OX=10090 GN=Ankrd54 PE=1 SV=1	biological regulation;establishment of localization;establishment of localization in cell;intracellular transport;nuclear transport;nucleocytoplasmic transport;positive regulation of biological process;positive regulation of cell differentiation;positive regulation of cellular process;positive regulation of developmental process;positive regulation of erythrocyte differentiation;positive regulati…	binding;enzyme regulator activity;kinase regulator activity;protein binding;protein complex binding;protein kinase regulator activity	cell part;cytoplasm;intracellular membrane-bounded organelle;intracellular organelle;intracellular part;membrane-bounded organelle;midbody;nucleus;organelle		Ank_2			V	64.1195	3.83159	16	5	21.0702	3	3	4	3	16.2932	13.5565	14.8213	12.8903	29.5543	15.7039	12.7002	17.6158	17.3563	32.0452	14.7902	13.51	18.3854	14.5305	26.1496	14.655	13.0235	16.7332	14.9917	30.8087	16.9727	12.5917	7.26246	14.683	34.767	18.8626	12.2174
sp|P59672|ANS1A_MOUSE	Anks1a	P59672	224650	23294	Ankyrin repeat and SAM domain-containing protein 1A OS=Mus musculus OX=10090 GN=Anks1a PE=1 SV=3	biological regulation;cell maturation;cell migration;cell motility;cell surface receptor linked signaling pathway;cellular component movement;cellular developmental process;cellular process;cellular response to stimulus;developmental maturation;developmental process;enzyme linked receptor protein signaling pathway;ephrin receptor signaling pathway;locomotion;neuron maturation;neuron remodeling;re…	binding;ephrin receptor binding;protein binding;receptor binding	cell part;cell projection;cytoplasm;intracellular part;neuron projection		Ank_2;PID;SAM_1;SAM_2			VI	214.381	11.0385	19	11	15.913	2	4	1	5	11.2857	10.4635	11.2981	12.7734	45.5057	18.8311	12.9122	17.3496	12.1984	36.5019	11.6584	10.2831	14.8952	11.2413	42.7836	12.6036	10.8748	12.6007	15.6918	39.9063	10.9739	8.10338	8.79726	11.4132	52.9067	10.7471	6.48635
sp|Q9CZK6|ANKS3_MOUSE	Anks3	Q9CZK6	72615	124401	Ankyrin repeat and SAM domain-containing protein 3 OS=Mus musculus OX=10090 GN=Anks3 PE=1 SV=2					Ank_2;SAM_2		431	VI	64.7642	2.15279	4	1	1.52672	0	1	0	1											12.257	11.6888	16.3398	14.1251	35.367	11.4388	10.8877	14.5068	14.7595	39.0987
sp|Q6GQX6|ANKS6_MOUSE	Anks6	Q6GQX6	75691	203286	Ankyrin repeat and SAM domain-containing protein 6 OS=Mus musculus OX=10090 GN=Anks6 PE=1 SV=2			cell part;cell projection;cilium;cytoplasm;intracellular part		Ank_2;SAM_1		431		21.8124	2.97572	3	2	2.26501	1	0	0	0	13.6071	13.4093	12.8387	13.9767	33.447	12.4149	11.4859	12.0768	11.7118	40.9709
sp|Q80UU1|ANKZ1_MOUSE	Ankzf1	Q80UU1	52231	55139	Ankyrin repeat and zinc finger domain-containing protein 1 OS=Mus musculus OX=10090 GN=Ankzf1 PE=1 SV=2		binding;cation binding;ion binding;metal ion binding	cell part;membrane		Ank			VI	186.262	1.5868	12	7	12.5668	2	3	2	1	13.0323	12.7149	12.4824	9.88301	41.0461	13.2233	9.66709	17.8017	11.4148	41.3776	11.8843	10.569	14.7347	11.9091	40.6735	13.2985	11.4415	11.8156	13.1937	44.7312	14.4433	10.0025	10.6176	13.0719	41.2901	14.9932	14.2159
sp|Q8K298|ANLN_MOUSE	Anln	Q8K298	68743	54443	Anillin OS=Mus musculus OX=10090 GN=Anln PE=1 SV=2	cell cycle cytokinesis;cell cycle phase;cell cycle process;cell differentiation;cellular component organization;cellular component organization at cellular level;cellular component organization or biogenesis;cellular component organization or biogenesis at cellular level;cellular developmental process;cellular process;cytokinesis;cytokinesis after mitosis;developmental process;hemopoietic progeni…	actin binding;binding;cytoskeletal protein binding;protein binding	actin cytoskeleton;actomyosin contractile ring;cell cortex part;cell division site part;cell part;contractile ring;cytoplasmic part;cytoskeletal part;cytoskeleton;intracellular membrane-bounded organelle;intracellular non-membrane-bounded organelle;intracellular organelle;intracellular organelle part;intracellular part;membrane-bounded organelle;non-membrane-bounded organelle;nuclear part;nucleop…		Anillin;PH				359.185	53.1581	6	6	8.38537	0	2	0	0											1.88912	1.78681	1.58325	2.98121	90.459	9.97646	3.98328	5.30414	6.68973	74.0464
sp|Q8BH79|ANO10_MOUSE	Ano10	Q8BH79	102566	55129	Anoctamin-10 OS=Mus musculus OX=10090 GN=Ano10 PE=1 SV=1	anion transport;cation transport;chloride transport;establishment of localization;inorganic anion transport;ion transport;transport	anion channel activity;anion transmembrane transporter activity;calcium activated cation channel activity;cation channel activity;cation transmembrane transporter activity;channel activity;chloride channel activity;gated channel activity;intracellular calcium activated chloride channel activity;ion channel activity;ion gated channel activity;ion transmembrane transporter activity;passive transmem…	cell part;integral to membrane;intracellular;intrinsic to membrane;membrane;membrane part;plasma membrane		Anoctamin		41	V	32.9546	13.6301	8	5	8.04249	1	1	1	1	17.3059	14.6241	14.1367	14.4597	25.6122	14.7681	9.75643	14.9142	19.1877	27.4275	15.7442	14.5927	17.1756	14.6741	24.5546	13.4627	11.7457	14.4203	15.9808	31.8651	18.1139	11.532	14.3209	15.6664	26.6978	16.5346	11.2574
sp|Q6P9J9|ANO6_MOUSE	Ano6	Q6P9J9	105722	196527	Anoctamin-6 OS=Mus musculus OX=10090 GN=Ano6 PE=1 SV=1	activation of blood coagulation via clotting cascade;anatomical structure development;anion transport;biological regulation;biomineral tissue development;blood coagulation;bone mineralization;bone mineralization involved in bone maturation;cation transport;cell chemotaxis;cell migration;cell motility;cellular component movement;cellular component organization;cellular component organization or bi…	anion channel activity;anion transmembrane transporter activity;binding;calcium activated cation channel activity;cation channel activity;cation transmembrane transporter activity;channel activity;chloride channel activity;gated channel activity;identical protein binding;intracellular calcium activated chloride channel activity;ion channel activity;ion gated channel activity;ion transmembrane tra…	cell part;cell surface;chloride channel complex;extracellular membrane-bounded organelle;extracellular organelle;extracellular region part;extracellular vesicular exosome;intracellular;ion channel complex;macromolecular complex;membrane;membrane part;membrane-bounded organelle;membrane-bounded vesicle;organelle;plasma membrane;protein complex;vesicle		Anoctamin			VI	96.8941	2.15275	21	10	14.27	3	6	2	2	13.9755	13.2456	13.73	14.8391	32.1836	15.9389	12.0268	13.1008	14.2471	34.0478	12.074	12.0435	16.6357	13.8546	34.324	12.4164	11.2744	12.984	18.198	35.6106	14.589	10.6477	8.35225	15.6341	37.9813	14.9104	9.26664
sp|O35381|AN32A_MOUSE	Anp32a	O35381	11737	8125	Acidic leucine-rich nuclear phosphoprotein 32 family member A OS=Mus musculus OX=10090 GN=Anp32a PE=1 SV=1	biological regulation;biosynthetic process;cellular biosynthetic process;cellular macromolecule biosynthetic process;cellular macromolecule metabolic process;cellular metabolic process;cellular nitrogen compound metabolic process;cellular process;macromolecule biosynthetic process;macromolecule metabolic process;metabolic process;nitrogen compound metabolic process;nucleic acid metabolic process;…		cell part;cytoplasm;cytoplasmic part;endoplasmic reticulum;intracellular membrane-bounded organelle;intracellular organelle;intracellular organelle part;intracellular part;membrane-bounded organelle;nuclear matrix;nuclear part;nucleus;organelle;organelle part;perinuclear region of cytoplasm					V	35.1793	0.319947	81	14	30.3644	8	4	6	8	16.8709	14.8532	16.2636	15.6782	23.7914	15.5457	13.2864	16.6216	16.7591	23.7749	15.1026	13.7668	19.026	15.4326	23.9063	14.6882	14.2867	16.0184	16.3611	25.0125	15.3457	11.6182	13.6728	14.8357	30.8406	16.1769	12.9218
sp|Q9EST5|AN32B_MOUSE	Anp32b	Q9EST5	67628	10541	Acidic leucine-rich nuclear phosphoprotein 32 family member B OS=Mus musculus OX=10090 GN=Anp32b PE=1 SV=1	activation of caspase activity;anatomical structure development;biological regulation;cell cycle process;cellular component assembly;cellular component assembly at cellular level;cellular component organization;cellular component organization at cellular level;cellular component organization or biogenesis;cellular component organization or biogenesis at cellular level;cellular macromolecular comp…		cell part;cytoplasm;extracellular membrane-bounded organelle;extracellular organelle;extracellular region part;extracellular vesicular exosome;intracellular membrane-bounded organelle;intracellular non-membrane-bounded organelle;intracellular organelle;intracellular organelle part;intracellular part;membrane-bounded organelle;membrane-bounded vesicle;non-membrane-bounded organelle;nuclear part;nu…					VI	82.2066	6.08126	59	12	28.3088	9	10	9	8	16.3465	13.6829	14.1783	14.8368	29.2782	14.7247	12.5865	15.6731	16.7188	26.538	12.4499	12.0025	17.5106	13.7674	33.9645	14.4558	13.8495	15.7405	15.3313	29.1002	16.8204	10.4628	9.4027	15.5302	35.1511	14.9554	11.6299
sp|Q64G17|AN32C_MOUSE	Anp32c	Q64G17	448829	23519	Putative acidic leucine-rich nuclear phosphoprotein 32 family member C OS=Mus musculus OX=10090 GN=Anp32c PE=2 SV=3					LRR_8				2.43687	6.69626	1	1	5.69106	0	1	0	0											19.9557	15.6983	16.1339	15.7699	17.795	13.8684	14.2737	18.6494	20.8548	21.4864
sp|P97822|AN32E_MOUSE	Anp32e	P97822	66471	81611	Acidic leucine-rich nuclear phosphoprotein 32 family member E OS=Mus musculus OX=10090 GN=Anp32e PE=1 SV=2	ATP-dependent chromatin remodeling;biological regulation;cellular component organization;cellular component organization at cellular level;cellular component organization or biogenesis;cellular component organization or biogenesis at cellular level;cellular macromolecular complex subunit organization;cellular process;chromatin modification;chromatin organization;chromatin remodeling;chromosome or…	binding;enzyme inhibitor activity;enzyme regulator activity;histone binding;phosphatase inhibitor activity;phosphatase regulator activity;protein binding	cell part;chromatin remodeling complex;chromosomal part;cytoplasm;cytoplasmic membrane-bounded vesicle;cytoplasmic part;cytoplasmic vesicle;intracellular membrane-bounded organelle;intracellular organelle;intracellular organelle part;intracellular part;macromolecular complex;membrane-bounded organelle;membrane-bounded vesicle;nuclear chromosome part;nuclear part;nucleus;organelle;organelle part;p…		LRR_4		38	VI	103.825	2.87437	75	12	40.3846	8	7	7	14	15.1383	12.3237	13.5186	14.7458	33.285	13.1862	12.8728	17.2881	16.914	30.2444	12.4882	11.6735	17.2147	13.5658	34.5684	12.3675	12.6149	14.416	15.7555	34.2345	12.363	11.5673	10.3623	14.6858	39.1841	12.9582	13.0147
sp|Q501J2|ANKMT_MOUSE	Antkmt	Q501J2	214917	65990	Adenine nucleotide translocase lysine N-methyltransferase OS=Mus musculus OX=10090 GN=Antkmt PE=1 SV=1			cell part;integral to membrane;intrinsic to membrane;membrane part					VI	199.786	14.0105	3	2	9.60699	0	2	0	1											9.72728	8.67216	11.082	8.54501	54.1941	11.2318	11.5129	4.04768	11.2951	61.9126
sp|Q6DFX2|ANTR2_MOUSE	Antxr2	Q6DFX2	71914	118429	Anthrax toxin receptor 2 OS=Mus musculus OX=10090 GN=Antxr2 PE=1 SV=1	reproductive process	binding;cation binding;ion binding;metal ion binding;receptor activity	cell part;cell surface;external side of plasma membrane;integral to membrane;intrinsic to membrane;membrane part;plasma membrane part		Ant_C;Anth_Ig;VWA		818		28.9341	3.22228	4	3	10.4723	0	0	1	0																					14.342	11.4995	10.6029	13.8841	36.4011	18.1022	9.15944
sp|P10107|ANXA1_MOUSE	Anxa1	P10107	16952	301	Annexin A1 OS=Mus musculus OX=10090 GN=Anxa1 PE=1 SV=2	acid secretion;alpha-beta T cell activation;alpha-beta T cell differentiation;anatomical structure development;arachidonic acid secretion;biological regulation;carboxylic acid transport;cell activation;cell differentiation;cell migration;cell motility;cell surface receptor linked signaling pathway;cellular component movement;cellular developmental process;cellular macromolecule metabolic process;…	ATPase activity;ATPase activity, coupled;binding;binding, bridging;calcium ion binding;calcium-dependent phospholipid binding;calcium-dependent protein binding;catalytic activity;cation binding;DNA binding;DNA-dependent ATPase activity;double-stranded DNA-dependent ATPase activity;enzyme inhibitor activity;enzyme regulator activity;helicase activity;hydrolase activity;hydrolase activity, acting o…	adherens junction;anchoring junction;basolateral plasma membrane;cell junction;cell part;cell projection;cell surface;cell-substrate adherens junction;cell-substrate junction;cilium;cornified envelope;cytoplasm;cytoplasmic part;cytoskeleton;cytosol;endosome;extracellular membrane-bounded organelle;extracellular organelle;extracellular region part;extracellular space;extracellular vesicular exosom…		Annexin			V	16.4831	0.383311	18	9	34.6821	2	1	3	3	15.3376	16.2895	16.0545	15.7697	21.3668	17.3392	13.7812	15.9851	17.5335	18.5798	14.0966	13.3806	19.6856	14.6502	26.9642	11.6017	12.2471	14.3796	16.1766	34.6877	18.9918	13.6036	12.5676	15.5674	22.4894	19.3897	15.7735
sp|P97384|ANX11_MOUSE	Anxa11	P97384	11744	311	Annexin A11 OS=Mus musculus OX=10090 GN=Anxa11 PE=1 SV=2	cell cycle;cell division;cellular component organization;cellular component organization or biogenesis;cellular membrane organization;cellular process;endocytosis;establishment of localization;membrane invagination;membrane organization;phagocytosis;response to calcium ion;response to chemical stimulus;response to inorganic substance;response to metal ion;response to stimulus;transport;vesicle-me…	antigen binding;binding;calcium ion binding;calcium-dependent phospholipid binding;calcium-dependent protein binding;cation binding;ion binding;lipid binding;metal ion binding;MHC class II protein complex binding;MHC protein complex binding;phosphatidylethanolamine binding;phospholipid binding;protein binding	azurophil granule;cell part;cytoplasm;cytoplasmic membrane-bounded vesicle;cytoplasmic part;cytoplasmic vesicle;cytoskeletal part;endocytic vesicle;envelope;extracellular membrane-bounded organelle;extracellular organelle;extracellular region part;extracellular vesicular exosome;intracellular membrane-bounded organelle;intracellular non-membrane-bounded organelle;intracellular organelle;intracell…		Annexin			V	24.4931	7.91068	66	18	32.6044	10	11	10	8	18.1422	15.1514	16.1441	15.3343	21.8102	12.7202	16.7188	19.4997	17.3324	23.2953	15.3568	13.7261	19.2698	15.7313	22.3689	13.0032	15.5457	17.7927	13.9119	29.0871	18.061	11.7204	13.3184	15.7807	26.6019	15.179	15.2158
sp|P07356|ANXA2_MOUSE	Anxa2	P07356	12306	302	Annexin A2 OS=Mus musculus OX=10090 GN=Anxa2 PE=1 SV=2	anatomical structure formation involved in morphogenesis;angiogenesis;biological regulation;body fluid secretion;cellular component assembly;cellular component assembly at cellular level;cellular component organization;cellular component organization at cellular level;cellular component organization or biogenesis;cellular component organization or biogenesis at cellular level;cellular membrane or…	binding;calcium ion binding;calcium-dependent phospholipid binding;calcium-dependent protein binding;cation binding;enzyme inhibitor activity;enzyme regulator activity;ion binding;lipase inhibitor activity;lipid binding;metal ion binding;phosphatidylinositol binding;phosphatidylinositol-4,5-bisphosphate binding;phospholipase A2 inhibitor activity;phospholipase inhibitor activity;phospholipid bind…	basement membrane;basolateral plasma membrane;cell cortex;cell part;cell projection;cell surface;cytoplasm;cytoplasmic membrane-bounded vesicle;cytoplasmic part;cytoplasmic vesicle;cytosol;early endosome;endosomal part;endosome;endosome membrane;extracellular matrix part;extracellular membrane-bounded organelle;extracellular organelle;extracellular region part;extracellular space;extracellular ve…		Annexin	S100A10-annexin 2 complex;TRPV5-S100A10-annexin 2 complex	1205	V	15.3276	2.75985	32	12	28.6136	4	7	4	2	16.9707	15.6089	15.0358	15.9619	23.5156	16.6167	14.4521	16.1306	16.3666	21.088	15.2125	13.5966	17.0603	14.5898	25.9635	15.3344	15.5331	17.1009	15.8095	21.2934	18.6626	13.9776	15.0712	15.1888	20.4598	17.4704	14.3171
sp|P97429|ANXA4_MOUSE	Anxa4	P97429	11746	307	Annexin A4 OS=Mus musculus OX=10090 GN=Anxa4 PE=1 SV=4	anatomical structure development;biological regulation;cell differentiation;cellular developmental process;cellular process;developmental process;epithelial cell differentiation;kidney development;negative regulation of biological process;negative regulation of cellular process;negative regulation of cytokine secretion;negative regulation of interleukin-8 secretion;negative regulation of molecula…	binding;calcium ion binding;calcium-dependent phospholipid binding;calcium-dependent protein binding;cation binding;identical protein binding;ion binding;lipid binding;metal ion binding;NF-kappaB binding;phospholipid binding;protein binding;transcription factor binding	apical plasma membrane;cell part;cell surface;cytoplasm;cytoplasmic part;extracellular membrane-bounded organelle;extracellular organelle;extracellular region part;extracellular vesicular exosome;intracellular membrane-bounded organelle;intracellular organelle;intracellular organelle part;intracellular part;membrane;membrane part;membrane-bounded organelle;membrane-bounded vesicle;nuclear membran…		Annexin			VI	172.437	16.9675	12	8	29.1536	1	2	2	2	14.6142	15.6089	8.24472	17.5489	30.7915	18.4538	15.6261	8.61545	11.8335	31.882	7.97836	6.80105	9.06166	7.73797	62.1669	14.9996	10.5162	18.9248	8.34557	47.2138	14.7109	8.45508	11.6656	13.4973	41.1033	15.2816	11.5231
sp|P48036|ANXA5_MOUSE	Anxa5	P48036	11747	308	Annexin A5 OS=Mus musculus OX=10090 GN=Anxa5 PE=1 SV=1	biological regulation;blood coagulation;coagulation;hemostasis;multicellular organismal process;negative regulation of biological process;negative regulation of coagulation;negative regulation of multicellular organismal process;regulation of biological process;regulation of biological quality;regulation of body fluid levels;regulation of coagulation;regulation of multicellular organismal process…	binding;calcium ion binding;calcium-dependent phospholipid binding;cation binding;ion binding;lipid binding;metal ion binding;phospholipid binding	adherens junction;anchoring junction;blood microparticle;cell junction;cell part;cell-substrate adherens junction;cell-substrate junction;endothelial microparticle;external side of plasma membrane;extracellular membrane-bounded organelle;extracellular organelle;extracellular region part;extracellular vesicular exosome;focal adhesion;intracellular;membrane;membrane part;membrane-bounded organelle;…		Annexin			V	16.88	2.28608	123	25	71.4734	11	13	16	21	18.8758	14.9478	15.7484	16.5262	20.8854	15.5298	14.4316	16.6401	17.3365	20.2754	16.1297	13.9023	20.158	16.4585	20.2137	15.3147	15.4629	16.8792	17.1819	21.3151	17.9107	12.0841	14.0291	16.181	24.8993	15.5929	14.049
sp|P14824|ANXA6_MOUSE	Anxa6	P14824	11749	309	Annexin A6 OS=Mus musculus OX=10090 GN=Anxa6 PE=1 SV=3	biological regulation;calcium ion homeostasis;calcium ion transport;cation homeostasis;cation transport;cellular calcium ion homeostasis;cellular cation homeostasis;cellular chemical homeostasis;cellular component assembly;cellular component organization;cellular component organization or biogenesis;cellular divalent inorganic cation homeostasis;cellular homeostasis;cellular ion homeostasis;cellu…	binding;calcium ion binding;calcium-dependent phospholipid binding;calcium-dependent protein binding;cation binding;channel activity;cholesterol binding;gated channel activity;GTP binding;guanyl nucleotide binding;guanyl ribonucleotide binding;identical protein binding;ion binding;ion channel activity;ion transmembrane transporter activity;ligand-gated channel activity;ligand-gated ion channel ac…	adherens junction;anchoring junction;cell junction;cell part;cell-substrate adherens junction;cell-substrate junction;cytoplasmic membrane-bounded vesicle;cytoplasmic part;cytoplasmic vesicle;cytosol;endosomal part;endosome membrane;extracellular membrane-bounded organelle;extracellular organelle;extracellular region part;extracellular vesicular exosome;focal adhesion;intracellular membrane-bound…		Annexin		721	V	13.2825	2.72076	555	88	74.5914	24	30	27	36	18.1454	15.1952	16.5266	16.4797	19.9354	15.4255	14.5178	16.7828	18.0458	20.1422	16.6586	13.8078	20.1361	16.3472	19.8067	14.9948	15.25	16.5416	18.4987	20.6638	19.4853	12.2899	12.9831	16.8019	22.8319	15.654	13.92
[truncated: 7,379 more rows]
[truncated: 33 more columns]

## Sheet: Phospho
sequence	Protein Id	Uniprot Id	Mouse Entrez	Human Entrez	gene_symbol	prot_description	Site Position	gene_site_id	Uniprot_site_id	Motif	PhosphoSitePlus window	PhosphoSitePlus kinase	PhosphoSitePlus kinase uniprot	file	GOBP name	GOMF name	GOCC name	KEGG name	Pfam	Corum	BioPlex CommunityID	Abundance T2 Category	Thermal Shift T2 Category	Abundance vs Thermal Shift Category	Motifs	Known site	Origin	Pfam domains	active site	binding site	chain	coiled-coil region	compositionally biased region	disulfide bond	dna-binding region	domain	glycosylation site	helix	metal ion-binding site	modified residue	mutagenesis site	nucleotide phosphate-binding region	propeptide	region of interest	repeat	sequence conflict	sequence variant	short sequence motif	site
[truncated: 7,320 more rows]
[truncated: 174 more columns]
