# Supplementary material for: Profiling Proteins and Phosphorylation Sites During T Cell Activation Using an Integrated Thermal Shift Assay
Source: Mol Cell Proteomics. 2024 Jun 15;23(7):100801. doi: 10.1016/j.mcpro.2024.100801 (PMC11298636; doi:10.1016/j.mcpro.2024.100801)
Supplement: Dataset S2 [file mmc2.xlsx]

## Sheet: Protein
Protein Id	Gene Symbol	Description	Group ID	Total PSMs	Unique PSMs	%coverage	Number of peptides	Collapsed	Parsimony	DMSO_Ab_1_scaled	DMSO_Ab_2_scaled	DMSO_Ab_3_scaled	Nocodazole_Ab_1_scaled	Nocodazole_Ab_2_scaled	Nocodazole_Ab_3_scaled	Nocodazole+CDKi_1_scaled	Nocodazole+CDKi_2_scaled	Nocodazole+CDKi_3_scaled	DMSO_TS_1_scaled	DMSO_TS_2_scaled	DMSO_TS_3_scaled	Nocodazole_TS_1_scaled	Nocodazole_TS_2_scaled	Nocodazole_TS_3_scaled	Nocodazole+CDKi_1_scaled	Nocodazole+CDKi_2_scaled	Nocodazole+CDKi_3_scaled	DMSO_Ab_1_TSnorm	DMSO_Ab_2_TSnorm	DMSO_Ab_3_TSnorm	Nocodazole_Ab_1_TSnorm	Nocodazole_Ab_2_TSnorm	Nocodazole_Ab_3_TSnorm	Nocodazole+CDKi_1_TSnorm	Nocodazole+CDKi_2_TSnorm	Nocodazole+CDKi_3_TSnorm
sp|Q9NRG9|AAAS_HUMAN	AAAS	Aladin OS=Homo sapiens OX=9606 GN=AAAS PE=1 SV=1	2341	15	12	34.6154	8	C	UR	10.5349	10.4385	9.55812	11.4352	11.5307	11.3505	11.622	11.5016	12.0284	9.95519	10.1007	10.5345	11.6424	11.7104	11.2895	11.2522	11.6408	11.8742	0.944969	0.967635	1.10215	1.01812	1.01559	0.994629	0.968184	1.0121	0.987182
sp|Q86V21|AACS_HUMAN	AACS	Acetoacetyl-CoA synthetase OS=Homo sapiens OX=9606 GN=AACS PE=1 SV=1	5315	4	4	6.99405	1	C	UR	10.7986	10.4391	10.5742	11.6972	11.4689	11.9826	11.4312	11.3989	10.2094	10.7225	11.4187	11.0687	11.8253	11.1957	11.0199	11.0233	11.1399	10.5858	0.992954	1.09385	1.04677	1.01096	0.976181	0.919663	0.964321	0.977277	1.03686
sp|Q6PD74|AAGAB_HUMAN	AAGAB	Alpha- and gamma-adaptin-binding protein p34 OS=Homo sapiens OX=9606 GN=AAGAB PE=1 SV=1	2343	6	4	19.6825	3	C	UR	12.263	11.9271	11.6978	10.7764	10.7682	10.3374	10.8823	10.6891	10.6587	12.818	12.6281	13.5094	10.0647	10.5614	10.0732	9.79389	10.3514	10.1999	1.04526	1.05878	1.15487	0.933959	0.980792	0.974444	0.899981	0.968403	0.956958
tr|A0A096LP25|A0A096LP25_HUMAN	AAK1	Isoform of Q2M2I8, AP2-associated protein kinase 1 OS=Homo sapiens OX=9606 GN=AAK1 PE=1 SV=2	2227	31	22	30.6105	17	C	UR	10.8871	11.0692	10.8804	11.5125	11.5705	11.3894	10.9798	10.7146	10.9965	11.4919	11.2961	11.4859	10.6236	10.646	10.5531	10.8912	11.5462	11.466	1.05555	1.0205	1.05565	0.922785	0.920098	0.926567	0.991936	1.07762	1.0427
sp|Q9H7C9|AAMDC_HUMAN	AAMDC	Mth938 domain-containing protein OS=Homo sapiens OX=9606 GN=AAMDC PE=1 SV=1	4831	5	4	31.9672	3	C	UR	7.9004	12.6755	11.7706	13.2277	11.1443	10.4866	10.4015	10.5341	11.8593	11.8279	11.2799	10.002	10.3013	13.1244	10.8576	11.6108	11.2322	9.76394	1.49713	0.8899	0.849743	0.778763	1.17768	1.03538	1.11626	1.06627	0.823317
sp|Q13685|AAMP_HUMAN	AAMP	Angio-associated migratory cell protein OS=Homo sapiens OX=9606 GN=AAMP PE=1 SV=2	2304	9	9	24.424	6	C	UR	12.9735	12.2258	12.313	10.4987	11.2848	10.3945	10.3063	10.4446	9.55884	13.5927	13.4967	13.4073	10.364	10.068	9.73071	9.27027	10.2935	9.7768	1.04773	1.10395	1.08887	0.98717	0.89217	0.936144	0.899477	0.985541	1.0228
sp|Q9Y312|AAR2_HUMAN	AAR2	Protein AAR2 homolog OS=Homo sapiens OX=9606 GN=AAR2 PE=1 SV=2	2175	17	10	32.5521	14	C	UR	12.2257	11.9094	11.6616	10.3894	10.7762	10.3897	11.1669	10.4094	11.0716	11.2888	10.5375	10.3462	10.5187	11.2477	11.8037	11.3315	11.7335	11.1924	0.923366	0.88481	0.887199	1.01245	1.04375	1.13609	1.01474	1.1272	1.01091
sp|P49588|SYAC_HUMAN	AARS1	Alanine--tRNA ligase, cytoplasmic OS=Homo sapiens OX=9606 GN=AARS1 PE=1 SV=2	794	106	56	59.5041	27	C	UR	10.2741	10.3256	10.2248	11.5638	11.7274	12.1281	11.5562	11.3093	10.8906	9.71607	10.2136	10.2796	11.2549	11.4801	11.4284	12.0179	11.6766	11.9327	0.945686	0.98916	1.00536	0.973284	0.978915	0.942307	1.03995	1.03248	1.09569
sp|Q5JTZ9|SYAM_HUMAN	AARS2	Alanine--tRNA ligase, mitochondrial OS=Homo sapiens OX=9606 GN=AARS2 PE=1 SV=1	167	22	17	21.0152	11	C	UR	10.9408	10.6009	10.5442	11.0914	11.2742	10.9954	10.8964	11.532	12.1248	10.6468	10.8609	11.7761	11.124	10.7945	10.7984	11.2516	11.4917	11.2561	0.973124	1.02453	1.11684	1.00294	0.957449	0.982086	1.0326	0.996499	0.928357
sp|Q9BTE6|AASD1_HUMAN	AARSD1	Alanyl-tRNA editing protein Aarsd1 OS=Homo sapiens OX=9606 GN=AARSD1 PE=1 SV=2	2039	16	12	38.3495	10	C	UR	11.7038	11.5537	12.2469	11.1302	10.7808	10.5461	10.5562	10.7972	10.685	14.0157	13.2686	12.1944	9.93355	9.90033	9.91771	9.71698	10.9071	10.1457	1.19753	1.14843	0.995713	0.892486	0.918333	0.940418	0.920497	1.01017	0.949524
sp|Q9NRN7|ADPPT_HUMAN	AASDHPPT	L-aminoadipate-semialdehyde dehydrogenase-phosphopantetheinyl transferase OS=Homo sapiens OX=9606 GN=AASDHPPT PE=1 SV=2	1015	25	13	35.9223	10	C	UR	12.0667	11.6211	12.1055	11.518	11.1319	10.8446	10.2098	10.4331	10.0694	12.2864	12.0285	11.812	10.3023	10.409	10.4496	10.5906	10.9035	11.2181	1.01821	1.03506	0.975757	0.894447	0.93506	0.963581	1.03729	1.04509	1.11408
sp|Q9UDR5|AASS_HUMAN	AASS	Alpha-aminoadipic semialdehyde synthase, mitochondrial OS=Homo sapiens OX=9606 GN=AASS PE=1 SV=1	1277	16	13	18.4665	8	C	UR	9.88456	9.46293	9.80288	11.1828	11.86	12	11.0714	12.102	12.6334	10.5479	10.5266	10.9398	10.8828	10.8482	11.2474	11.1196	12.2435	11.6442	1.06711	1.1124	1.11598	0.973172	0.914688	0.937282	1.00436	1.01169	0.921701
sp|Q9NY61|AATF_HUMAN	AATF	Protein AATF OS=Homo sapiens OX=9606 GN=AATF PE=1 SV=1	1938	7	7	17.8571	4	C	UR	8.56812	8.0336	8.95472	10.8767	10.9317	10.3892	14.4164	13.9621	13.8675	8.03206	8.73884	8.70154	12.2774	12.1788	12.7235	12.4784	13.0684	11.801	0.937435	1.08779	0.971726	1.12878	1.11408	1.22469	0.865571	0.935996	0.850978
sp|P80404|GABT_HUMAN	ABAT	4-aminobutyrate aminotransferase, mitochondrial OS=Homo sapiens OX=9606 GN=ABAT PE=1 SV=3	1934	16	12	30	11	C	UR	9.52857	9.24425	9.33765	11.8153	12.4337	11.739	11.9392	11.6705	12.2919	9.36169	9.30408	9.42982	11.9968	12.0953	11.9538	11.6577	12.0467	12.154	0.982486	1.00647	1.00987	1.01536	0.972789	1.0183	0.976425	1.03224	0.988778
sp|Q9NRK6|ABCBA_HUMAN	ABCB10	ATP-binding cassette sub-family B member 10, mitochondrial OS=Homo sapiens OX=9606 GN=ABCB10 PE=1 SV=2	5499	16	13	18.0217	5	C	UR	10.5032	10.4629	9.87677	12.082	11.51	11.2951	10.1443	12.0425	12.0833	10.0211	10.3119	10.6157	11.6211	11.8126	10.8396	11.6103	11.0159	12.1518	0.954099	0.985566	1.07481	0.961851	1.02629	0.959671	1.14452	0.914755	1.00567
sp|Q9NP58|ABCB6_HUMAN	ABCB6	ATP-binding cassette sub-family B member 6 OS=Homo sapiens OX=9606 GN=ABCB6 PE=1 SV=1	1961	2	2	2.3753	1	C	UR	7.76255	11.32	11.0502	11.6132	13.0845	12.7098	8.13725	13.6187	10.7039	12.3649	13.6448	13.2033	11.3568	12.2381	7.6676	8.48469	9.63945	11.4003	1.5929	1.20537	1.19484	0.97792	0.935316	0.603285	1.0427	0.707812	1.06506
sp|O75027|ABCB7_HUMAN	ABCB7	Iron-sulfur clusters transporter ABCB7, mitochondrial OS=Homo sapiens OX=9606 GN=ABCB7 PE=1 SV=2	668	5	5	10.5053	5	C	UR	11.2913	10.6203	10.3546	11.1463	11.5085	11.4573	10.6835	11.3821	11.5562	10.6745	10.9428	11.5658	11.0747	11.0493	11.4939	10.9083	10.9092	11.3815	0.945371	1.03037	1.11697	0.993576	0.960094	1.0032	1.02105	0.958452	0.984885
tr|E9PNQ5|E9PNQ5_HUMAN	ABCB7	Isoform of O75027, Iron-sulfur clusters transporter ABCB7, mitochondrial (Fragment) OS=Homo sapiens OX=9606 GN=ABCB7 PE=1 SV=2	2124	1	1	4.40252	1	C	UR	11.1088	12.3741	12.4302	10.4187	11.3025	10.3219	10.9024	11.0429	10.0985	14.006	13.4133	13.0027	8.80499	10.1695	9.49897	10.2324	10.3638	10.5083	1.26079	1.08399	1.04606	0.84511	0.89976	0.920277	0.938547	0.938498	1.04058
sp|Q9NUT2|MITOS_HUMAN	ABCB8	Mitochondrial potassium channel ATP-binding subunit OS=Homo sapiens OX=9606 GN=ABCB8 PE=1 SV=3	2111	11	11	19.4558	7	C	UR	10.4298	9.96602	10.3656	11.7303	11.6478	11.7166	10.9693	11.541	11.6337	10.6316	10.3576	10.8967	11.4069	11.4131	11.0471	10.7828	11.4453	12.019	1.01934	1.03929	1.05123	0.972431	0.979848	0.942862	0.983001	0.991715	1.03312
sp|P33527|MRP1_HUMAN	ABCC1	Multidrug resistance-associated protein 1 OS=Homo sapiens OX=9606 GN=ABCC1 PE=1 SV=3	2069	35	29	22.2077	15	C	UR	12.133	12.0541	12.5014	10.184	10.919	10.6292	10.2874	10.5692	10.7226	11.9531	12.5885	12.859	10.6134	10.7614	10.1861	10.1423	10.5306	10.3654	0.985172	1.04434	1.0286	1.04216	0.985572	0.958314	0.985891	0.99635	0.966692
sp|Q5T3U5|MRP7_HUMAN	ABCC10	ATP-binding cassette sub-family C member 10 OS=Homo sapiens OX=9606 GN=ABCC10 PE=1 SV=1	1355	5	4	2.74799	1	C	UR	9.82063	10.2933	10.5077	11.8695	10.6336	11.4698	11.2358	11.668	12.5017	9.9329	11.1014	10.5479	11.1934	12.3667	10.8446	10.3745	11.8391	11.7995	1.01143	1.07851	1.00383	0.94304	1.16298	0.945495	0.923344	1.01466	0.943832
sp|O15439|MRP4_HUMAN	ABCC4	ATP-binding cassette sub-family C member 4 OS=Homo sapiens OX=9606 GN=ABCC4 PE=1 SV=3	2303	12	9	8.07547	9	C	UR	12.0657	11.8413	11.3676	10.5855	10.7328	10.9916	10.1802	11.2752	10.9602	11.6326	11.8395	12.3655	11.0382	11.3511	10.1235	10.5169	10.1841	10.9486	0.9641	0.999851	1.08778	1.04276	1.05761	0.921025	1.03308	0.903237	0.998946
sp|P28288|ABCD3_HUMAN	ABCD3	ATP-binding cassette sub-family D member 3 OS=Homo sapiens OX=9606 GN=ABCD3 PE=1 SV=1	4371	35	22	29.8938	17	C	UR	10.9041	11.3932	10.9201	10.6027	11.3888	10.8608	11.1993	11.1284	11.6025	12.0046	12.3014	12.3395	9.68975	10.327	11.2094	10.6399	10.6456	10.8429	1.10092	1.07972	1.12998	0.913891	0.906768	1.03209	0.95005	0.956612	0.934527
sp|P61221|ABCE1_HUMAN	ABCE1	ATP-binding cassette sub-family E member 1 OS=Homo sapiens OX=9606 GN=ABCE1 PE=1 SV=1	631	73	34	56.4274	29	C	UR	12.2311	12.3467	11.7408	10.5594	10.8583	10.9859	10.7324	10.712	9.83337	12.1298	12.1499	12.2723	10.1796	10.8608	10.9955	10.7153	10.2352	10.4616	0.991722	0.984062	1.04526	0.964037	1.00023	1.00087	0.998409	0.955487	1.06389
tr|H0Y990|H0Y990_HUMAN	ABCE1	Isoform of P61221, ATP-binding cassette sub-family E member 1 (Fragment) OS=Homo sapiens OX=9606 GN=ABCE1 PE=1 SV=1	631	2	1	9.52381	1	C	UR	12.983	13.7049	9.97912	12.0144	12.0932	12.442	6.70886	11.8622	8.2123	13.2255	13.3966	13.2921	11.2892	10.823	5.8233	9.16841	9.67502	13.3069	1.01868	0.977505	1.33199	0.939636	0.894961	0.468034	1.36661	0.815617	1.62036
sp|Q8NE71|ABCF1_HUMAN	ABCF1	ATP-binding cassette sub-family F member 1 OS=Homo sapiens OX=9606 GN=ABCF1 PE=1 SV=2	327	44	32	44.2604	23	C	UR	10.2789	10.7417	11.1666	10.7311	11.6187	11.1735	11.2205	11.6916	11.3774	11.469	11.5196	10.9342	10.7936	10.8432	10.9225	10.979	11.2884	11.2505	1.11578	1.07243	0.979189	1.00582	0.933256	0.977541	0.978474	0.965508	0.988845
sp|Q9UG63|ABCF2_HUMAN	ABCF2	ATP-binding cassette sub-family F member 2 OS=Homo sapiens OX=9606 GN=ABCF2 PE=1 SV=2	4490	32	26	35.313	18	C	UR	13.1352	13.4062	12.8094	10.264	9.94299	10.5192	9.88772	10.1251	9.91021	13.6334	13.6952	13.9322	9.32189	9.74025	9.22998	9.6921	10.3874	10.3677	1.03793	1.02155	1.08765	0.908208	0.979609	0.877443	0.980216	1.0259	1.04616
sp|Q9NUQ8|ABCF3_HUMAN	ABCF3	ATP-binding cassette sub-family F member 3 OS=Homo sapiens OX=9606 GN=ABCF3 PE=1 SV=2	842	11	8	17.7715	7	C	UR	11.975	11.792	12.0894	10.4944	10.7066	11.0895	10.5075	10.563	10.7826	14.1448	14.1477	13.109	9.90254	10.3618	9.80096	9.29992	9.81369	9.41954	1.18119	1.19977	1.08434	0.943603	0.967796	0.883804	0.885076	0.929059	0.873587
sp|Q9NUJ1|ABHDA_HUMAN	ABHD10	Palmitoyl-protein thioesterase ABHD10, mitochondrial OS=Homo sapiens OX=9606 GN=ABHD10 PE=1 SV=1	636	18	10	49.3464	13	C	UR	10.2883	9.67331	10.5025	11.8747	11.1984	11.162	12.2128	10.918	12.1701	9.48064	10.1937	9.64472	11.3858	11.426	12.2837	11.6935	11.7956	12.0964	0.921496	1.0538	0.918329	0.958825	1.02032	1.1005	0.957484	1.08037	0.99395
sp|Q8NFV4|ABHDB_HUMAN	ABHD11	Protein ABHD11 OS=Homo sapiens OX=9606 GN=ABHD11 PE=1 SV=1	1590	4	3	11.1111	4	C	UR	8.85942	11.0737	10.1548	12.3393	11.7131	11.1816	11.0517	11.2902	12.3362	9.10621	9.59327	11.0926	11.7285	12.6713	11.8684	12.1963	10.5801	11.1634	1.02786	0.866314	1.09235	0.950502	1.0818	1.06142	1.10356	0.9371	0.904937
sp|Q8N2K0|ABD12_HUMAN	ABHD12	Lysophosphatidylserine lipase ABHD12 OS=Homo sapiens OX=9606 GN=ABHD12 PE=1 SV=2	3889	10	8	25.1256	6	C	UR	11.2316	10.9548	10.7369	10.8789	11.2766	10.8471	10.717	11.6805	11.6765	10.0523	10.4978	10.2478	10.8887	11.3843	11.7468	11.3555	11.3079	12.5191	0.894997	0.958276	0.954445	1.0009	1.00955	1.08294	1.05957	0.968104	1.07216
sp|Q7L211|ABHDD_HUMAN	ABHD13	Protein ABHD13 OS=Homo sapiens OX=9606 GN=ABHD13 PE=2 SV=1	6285	2	2	7.71513	2	C	UR	13.004	10.899	13.0054	10.5453	10.5658	12.1553	9.20866	11.6333	8.9833	13.4075	11.9123	14.7526	10.3731	8.76796	10.5778	9.41344	10.4706	10.3247	1.03103	1.09297	1.13434	0.983671	0.82984	0.870218	1.02224	0.900057	1.14932
sp|Q96IU4|ABHEB_HUMAN	ABHD14B	Protein ABHD14B OS=Homo sapiens OX=9606 GN=ABHD14B PE=1 SV=1	2695	11	7	39.5238	9	C	UR	8.82338	11.2504	10.3771	11.4678	11.3766	11.1544	12.2964	10.7234	12.5306	10.5599	10.7297	9.79505	10.2289	13.8698	11.649	12.4236	11.4352	9.30889	1.19681	0.953719	0.943914	0.891971	1.21915	1.04435	1.01034	1.06637	0.742893
sp|O95870|ABHGA_HUMAN	ABHD16A	Phosphatidylserine lipase ABHD16A OS=Homo sapiens OX=9606 GN=ABHD16A PE=1 SV=3	2215	7	6	13.7993	5	C	UR	11.2246	10.5266	11.6382	10.7784	10.963	10.9534	11.2431	10.942	11.7308	9.26962	10.3026	9.94715	12.3078	11.6598	10.9757	11.297	12.1422	12.0982	0.825831	0.978724	0.854698	1.1419	1.06356	1.00204	1.0048	1.10969	1.03131
sp|Q96GS6|AB17A_HUMAN	ABHD17A	Alpha/beta hydrolase domain-containing protein 17A OS=Homo sapiens OX=9606 GN=ABHD17A PE=1 SV=1	2730	4	3	18.3871	2	C	UR	12.4267	11.9529	11.5002	11.311	10.4899	10.8557	10.3102	10.4949	10.6587	11.7075	11.5352	12.0536	10.3759	11.2275	10.5154	10.1849	10.9603	11.4399	0.94213	0.965053	1.04812	0.91733	1.07031	0.968653	0.987848	1.04434	1.07329
sp|Q5VST6|AB17B_HUMAN	ABHD17B	Alpha/beta hydrolase domain-containing protein 17B OS=Homo sapiens OX=9606 GN=ABHD17B PE=1 SV=1	2730	24	12	50	12	C	UR	11.1535	11.6451	11.2948	11.0117	11.2753	10.9367	11.5437	9.98617	11.1532	10.9484	11.3191	11.4611	10.9016	11.5939	11.3756	10.7197	10.8541	10.8265	0.981619	0.972008	1.01472	0.990004	1.02825	1.04013	0.928619	1.08691	0.970716
sp|Q8WTS1|ABHD5_HUMAN	ABHD5	1-acylglycerol-3-phosphate O-acyltransferase ABHD5 OS=Homo sapiens OX=9606 GN=ABHD5 PE=1 SV=1	1804	5	3	13.7536	3	C	UR	10.8661	11.0878	10.3989	11.6032	10.5576	10.4299	12.1437	10.9323	11.9805	10.6315	10.0077	9.96826	12.5173	12.3345	10.4123	11.3439	11.1695	11.615	0.978411	0.90259	0.95859	1.07878	1.16831	0.99831	0.934143	1.02169	0.969488
sp|Q9BV23|ABHD6_HUMAN	ABHD6	Monoacylglycerol lipase ABHD6 OS=Homo sapiens OX=9606 GN=ABHD6 PE=1 SV=1	5992	1	1	2.67062	1	C	UR	11.5202	10.7579	10.2579	10.6632	11.5539	11.5776	10.8704	11.0246	11.7743	8.87013	11.1142	11.7998	10.6384	10.9096	11.4154	11.8955	11.8007	11.5562	0.769963	1.03312	1.15031	0.997682	0.944243	0.985986	1.0943	1.0704	0.981473
sp|Q8IZP0|ABI1_HUMAN	ABI1	Abl interactor 1 OS=Homo sapiens OX=9606 GN=ABI1 PE=1 SV=4	1795	10	8	15.1575	7	C	UR	11.8207	11.1576	10.6417	10.9706	10.6362	11.0329	11.3643	11.4605	10.9155	11.9822	11.4996	11.6551	10.9072	10.8436	10.6035	10.7794	10.7306	10.9989	1.01366	1.03066	1.09523	0.994218	1.0195	0.961077	0.948533	0.936316	1.00764
sp|Q9NYB9|ABI2_HUMAN	ABI2	Abl interactor 2 OS=Homo sapiens OX=9606 GN=ABI2 PE=1 SV=1	1795	7	5	7.9922	6	C	UR	11.731	10.3655	10.6018	11.0613	11.5669	11.3416	11.8584	10.3509	11.1227	10.6419	11.3779	10.0376	10.903	11.4327	13.168	11.2351	10.9882	10.2158	0.907156	1.09767	0.946784	0.985691	0.988395	1.16103	0.94744	1.06157	0.918462
sp|Q9P2A4|ABI3_HUMAN	ABI3	ABI gene family member 3 OS=Homo sapiens OX=9606 GN=ABI3 PE=1 SV=2	3756	2	2	6.28415	1	C	UR	11.6462	11.9646	10.7394	10.5779	11.1193	11.6774	10.953	10.9392	10.3829	13.7964	11.8226	13.1013	10.4112	11.0258	11.0467	8.05243	9.54547	11.198	1.18463	0.988129	1.21993	0.984242	0.991595	0.945987	0.735178	0.872591	1.07851
sp|P00519|ABL1_HUMAN	ABL1	Tyrosine-protein kinase ABL1 OS=Homo sapiens OX=9606 GN=ABL1 PE=1 SV=4	2662	6	6	7.43363	2	C	UR	12.7376	12.2468	12.0006	10.6505	10.3173	11.0714	10.7574	9.71165	10.5069	12.1979	11.1093	11.5191	10.0274	11.0346	10.2891	11.1153	11.0697	11.6376	0.957627	0.907121	0.959883	0.941497	1.06953	0.929343	1.03327	1.13983	1.10762
sp|P42684|ABL2_HUMAN	ABL2	Tyrosine-protein kinase ABL2 OS=Homo sapiens OX=9606 GN=ABL2 PE=1 SV=1	6768	2	1	0.846024	2	C	UR	13.3919	12.3884	13.0322	9.23951	8.45193	8.04696	11.6932	12.3502	11.4057	10.7594	9.98273	9.08542	10.4934	10.9279	12.0462	11.7403	11.9789	12.9857	0.803427	0.805815	0.697151	1.13571	1.29295	1.49699	1.00403	0.969934	1.13853
sp|O14639|ABLM1_HUMAN	ABLIM1	Actin-binding LIM protein 1 OS=Homo sapiens OX=9606 GN=ABLIM1 PE=1 SV=3	1654	16	12	20.9512	10	C	UR	12.1823	11.4563	11.8234	10.9759	10.6587	11.788	10.3707	10.2539	10.4909	10.4313	10.7234	10.6146	11.6294	11.379	11.3275	10.7742	11.8071	11.3135	0.856261	0.936033	0.897761	1.05953	1.06758	0.960939	1.03891	1.15148	1.07842
sp|Q12979|ABR_HUMAN	ABR	Active breakpoint cluster region-related protein OS=Homo sapiens OX=9606 GN=ABR PE=1 SV=2	63	10	10	16.0652	7	C	UR	11.3513	11.5826	10.5399	10.7905	11.2893	11.3906	11.1836	11.079	10.7934	13.9393	12.5304	12.4529	9.90263	10.4497	10.6952	9.75133	10.6205	9.65816	1.22799	1.08183	1.18151	0.917721	0.925628	0.938946	0.871932	0.958618	0.894821
sp|Q9P1F3|ABRAL_HUMAN	ABRACL	Costars family protein ABRACL OS=Homo sapiens OX=9606 GN=ABRACL PE=1 SV=1	2940	2	1	16.0494	2	C	UR	6.21788	11.1839	13.0724	11.9849	12.051	9.6509	11.4518	11.3224	13.0648	12.6643	14.0674	11.0525	10.5631	11.1699	10.0333	10.3835	11.1093	8.95674	2.03676	1.25783	0.845483	0.881364	0.926885	1.03962	0.906714	0.981176	0.685563
sp|Q6UWZ7|ABRX1_HUMAN	ABRAXAS1	BRCA1-A complex subunit Abraxas 1 OS=Homo sapiens OX=9606 GN=ABRAXAS1 PE=1 SV=2	703	5	4	12.9584	4	C	UR	10.2928	11.349	10.1824	12.1345	11.1652	9.97289	11.2506	12.7998	10.8528	10.3503	10.6336	11.5619	11.6057	11.8506	10.5202	10.9486	10.9632	11.5658	1.00559	0.936968	1.13548	0.956416	1.06139	1.05488	0.973153	0.856515	1.0657
sp|Q15018|ABRX2_HUMAN	ABRAXAS2	BRISC complex subunit Abraxas 2 OS=Homo sapiens OX=9606 GN=ABRAXAS2 PE=1 SV=2	186	15	11	38.5542	12	C	UR	11.4466	11.1539	11.4601	11.157	11.1357	11.0931	11.3439	10.8167	10.393	10.9519	10.9057	11.2892	10.7585	11.3334	11.1056	11.0738	11.2702	11.3117	0.956776	0.977746	0.985095	0.96428	1.01775	1.00112	0.976193	1.04192	1.0884
sp|P09110|THIK_HUMAN	ACAA1	3-ketoacyl-CoA thiolase, peroxisomal OS=Homo sapiens OX=9606 GN=ACAA1 PE=1 SV=2	797	30	17	58.4906	13	C	UR	10.6984	10.5484	9.69064	11.473	10.9703	11.2677	11.5208	11.9296	11.9012	10.4331	10.8899	10.3991	11.3716	11.6422	11.5515	11.3113	11.3353	11.066	0.975201	1.03237	1.0731	0.991164	1.06126	1.02519	0.981813	0.95018	0.929826
sp|P42765|THIM_HUMAN	ACAA2	3-ketoacyl-CoA thiolase, mitochondrial OS=Homo sapiens OX=9606 GN=ACAA2 PE=1 SV=2	328	15	11	36.7758	8	C	UR	11.002	10.1894	10.3314	11.0433	11.3317	11.9044	11.1211	11.6984	11.3782	10.128	10.3499	10.0035	11.5062	11.8506	11.0953	11.4538	11.6439	11.9687	0.920557	1.01575	0.968266	1.04192	1.04579	0.932036	1.02992	0.99534	1.05189
sp|Q13085|ACACA_HUMAN	ACACA	Acetyl-CoA carboxylase 1 OS=Homo sapiens OX=9606 GN=ACACA PE=1 SV=2	1541	54	42	23.9557	23	C	UR	11.6993	11.9121	11.7352	10.5717	10.658	10.9743	10.79	10.6725	10.9869	14.316	13.6819	13.5222	9.26943	9.56072	10.0177	9.78422	10.4136	9.43409	1.22367	1.14857	1.15228	0.876817	0.897049	0.912833	0.906786	0.975749	0.858663
sp|O00763|ACACB_HUMAN	ACACB	Acetyl-CoA carboxylase 2 OS=Homo sapiens OX=9606 GN=ACACB PE=1 SV=3	1541	13	11	5.1668	6	C	UR	12.7885	13.12	11.561	10.7996	10.8485	11.5653	8.56793	10.7001	10.0491	16.3212	14.6466	14.404	9.33714	9.86012	7.46027	8.17482	9.9859	9.80999	1.27624	1.11636	1.24591	0.864581	0.908894	0.645054	0.954119	0.933255	0.97621
sp|Q6JQN1|ACD10_HUMAN	ACAD10	Acyl-CoA dehydrogenase family member 10 OS=Homo sapiens OX=9606 GN=ACAD10 PE=1 SV=1	867	6	4	4.72144	5	C	UR	9.80995	8.25875	8.22587	11.6967	12.417	11.9897	12.7111	11.5995	13.2914	9.10994	9.34468	9.58012	11.336	11.3773	11.7688	12.3006	12.5187	12.6638	0.928643	1.13149	1.16463	0.969166	0.916269	0.981579	0.967703	1.07924	0.952784
sp|Q9UKU7|ACAD8_HUMAN	ACAD8	Isobutyryl-CoA dehydrogenase, mitochondrial OS=Homo sapiens OX=9606 GN=ACAD8 PE=1 SV=1	2761	16	14	34.2169	10	C	UR	11.243	10.8629	11.2872	12.0132	11.1548	10.9306	10.4256	10.9908	11.0919	11.083	11.2053	11.0508	10.9787	11.0547	11.1725	10.8637	11.0899	11.5013	0.985769	1.03152	0.979061	0.913888	0.991032	1.02213	1.04202	1.00902	1.0369
sp|Q9H845|ACAD9_HUMAN	ACAD9	Complex I assembly factor ACAD9, mitochondrial OS=Homo sapiens OX=9606 GN=ACAD9 PE=1 SV=1	2904	38	24	42.351	20	C	UR	10.6996	10.7932	9.8841	11.0568	11.494	11.5689	10.9592	11.9041	11.64	10.7672	10.8299	11.2098	11.2151	11.6374	10.5493	11.1095	11.0814	11.6004	1.00632	1.0034	1.13412	1.01431	1.01247	0.911871	1.01372	0.930888	0.996599
sp|P11310|ACADM_HUMAN	ACADM	Medium-chain specific acyl-CoA dehydrogenase, mitochondrial OS=Homo sapiens OX=9606 GN=ACADM PE=1 SV=1	479	21	14	44.1805	12	C	UR	10.9584	10.8102	10.884	11.012	11.0908	10.8195	11.9079	11.1065	11.4108	10.777	12.1339	11.0664	10.5036	10.4594	11.5897	11.0368	11.205	11.2282	0.983448	1.12246	1.01676	0.953836	0.943069	1.07118	0.926845	1.00887	0.983998
sp|P16219|ACADS_HUMAN	ACADS	Short-chain specific acyl-CoA dehydrogenase, mitochondrial OS=Homo sapiens OX=9606 GN=ACADS PE=1 SV=1	830	28	19	46.8447	16	C	UR	10.3277	9.90516	9.6766	11.7886	11.5333	11.0416	12.105	11.671	11.9511	9.80052	9.90483	10.0348	11.2784	11.2966	12.291	11.5301	11.7707	12.093	0.948951	0.999967	1.03702	0.956722	0.97948	1.11316	0.952509	1.00854	1.01187
sp|P45954|ACDSB_HUMAN	ACADSB	Short/branched chain specific acyl-CoA dehydrogenase, mitochondrial OS=Homo sapiens OX=9606 GN=ACADSB PE=1 SV=1	2687	19	10	31.4815	11	C	UR	11.0005	10.395	10.7871	11.1554	11.225	11.2634	11.6811	10.6486	11.844	10.0736	10.4698	10.2325	10.9296	11.1906	11.846	11.5052	11.8286	11.9242	0.915743	1.0072	0.948582	0.979761	0.996934	1.05173	0.98494	1.11081	1.00677
sp|P49748|ACADV_HUMAN	ACADVL	Very long-chain specific acyl-CoA dehydrogenase, mitochondrial OS=Homo sapiens OX=9606 GN=ACADVL PE=1 SV=1	1305	44	31	49.6183	20	C	UR	9.78825	9.90217	9.53607	11.709	11.7118	11.8577	11.7606	11.9125	11.822	10.188	10.2519	10.6183	11.3236	11.537	11.0786	11.3854	11.7184	11.8987	1.04084	1.03532	1.11348	0.967086	0.985078	0.934299	0.968101	0.983709	1.00649
sp|Q15027|ACAP1_HUMAN	ACAP1	Arf-GAP with coiled-coil, ANK repeat and PH domain-containing protein 1 OS=Homo sapiens OX=9606 GN=ACAP1 PE=1 SV=1	265	44	27	42.2973	20	C	UR	11.0962	10.6309	10.8768	11.3242	11.1162	11.4274	11.6255	10.8755	11.0273	11.7656	10.789	11.0675	10.5565	10.8678	11.5123	11.1774	11.2449	11.019	1.06032	1.01487	1.01753	0.93221	0.977657	1.00743	0.961456	1.03397	0.999248
sp|Q15057|ACAP2_HUMAN	ACAP2	Arf-GAP with coiled-coil, ANK repeat and PH domain-containing protein 2 OS=Homo sapiens OX=9606 GN=ACAP2 PE=1 SV=3	265	22	17	29.3059	9	C	UR	11.1371	11.2373	11.6821	11.0263	10.8731	11.2918	11.0016	10.943	10.8077	12.4052	10.6779	11.3908	10.8239	11.0264	10.7375	11.0701	10.8103	11.058	1.11386	0.950217	0.97506	0.981644	1.0141	0.950912	1.00623	0.987877	1.02316
sp|P24752|THIL_HUMAN	ACAT1	Acetyl-CoA acetyltransferase, mitochondrial OS=Homo sapiens OX=9606 GN=ACAT1 PE=1 SV=1	478	45	31	62.9977	23	C	UR	10.7662	9.96703	10.1573	11.6369	11.2061	11.2393	11.622	11.0358	12.3693	10.7168	11.0944	10.455	11.1133	11.0751	11.6423	10.9934	11.3902	11.5196	0.995412	1.11311	1.02931	0.955002	0.988309	1.03585	0.94591	1.03211	0.931305
sp|Q9BWD1|THIC_HUMAN	ACAT2	Acetyl-CoA acetyltransferase, cytosolic OS=Homo sapiens OX=9606 GN=ACAT2 PE=1 SV=2	2247	77	26	69.0176	23	C	UR	11.1706	10.9957	10.4155	11.4289	11.1161	11.3092	12.3558	10.7181	10.49	9.83381	10.3594	10.1905	11.1101	11.446	11.7635	12.1967	11.2547	11.8453	0.880327	0.942134	0.978394	0.972108	1.02967	1.04017	0.987121	1.05007	1.1292
sp|Q9H3P7|GCP60_HUMAN	ACBD3	Golgi resident protein GCP60 OS=Homo sapiens OX=9606 GN=ACBD3 PE=1 SV=4	4174	24	15	32.197	13	C	UR	11.1367	11.8874	12.786	11.0754	10.006	10.4259	11.1826	10.7207	10.7795	12.21	12.2362	10.9798	10.1354	10.5803	10.7187	11.3349	11.1497	10.6551	1.09638	1.02934	0.858734	0.915126	1.05739	1.02809	1.01362	1.04002	0.988463
sp|Q9BR61|ACBD6_HUMAN	ACBD6	Acyl-CoA-binding domain-containing protein 6 OS=Homo sapiens OX=9606 GN=ACBD6 PE=1 SV=1	34	9	8	31.9149	9	C	UR	13.8628	13.4363	13.534	10.13	9.55571	9.89109	10.3292	9.48862	9.77228	14.7476	13.2895	12.5411	9.9809	10.0264	10.9165	9.93737	9.58933	8.97134	1.06382	0.989072	0.926632	0.985285	1.04926	1.10367	0.96207	1.01061	0.918039
sp|Q8N6N7|ACBD7_HUMAN	ACBD7	Acyl-CoA-binding domain-containing protein 7 OS=Homo sapiens OX=9606 GN=ACBD7 PE=1 SV=1	5385	4	3	36.3636	3	C	UR	8.63529	11.3268	12.1741	12.7753	11.4744	10.6807	11.011	10.2373	11.6852	11.4603	10.6945	9.7679	9.39793	12.8443	11.5293	11.5958	11.1907	11.5192	1.32715	0.944182	0.802351	0.735634	1.11939	1.07945	1.05311	1.09313	0.985793
sp|Q9UKV3|ACINU_HUMAN	ACIN1	Apoptotic chromatin condensation inducer in the nucleus OS=Homo sapiens OX=9606 GN=ACIN1 PE=1 SV=2	342	51	31	25.9508	27	C	UR	9.43401	8.25026	7.72066	11.8626	12.793	12.8527	12.6124	12.696	11.7784	10.9117	10.152	10.1526	11.4241	11.9219	11.2399	11.2948	11.1963	11.7069	1.15663	1.2305	1.31499	0.96303	0.931909	0.874517	0.895533	0.881871	0.99393
sp|P53396|ACLY_HUMAN	ACLY	ATP-citrate synthase OS=Homo sapiens OX=9606 GN=ACLY PE=1 SV=3	594	121	65	50.1362	24	C	UR	11.8804	11.2057	11.2367	10.9439	11.4134	11.0805	10.5864	10.9823	10.6705	12.3558	12.5991	12.5212	10.3004	10.4743	10.3635	10.1968	10.752	10.4369	1.04002	1.12435	1.11432	0.9412	0.917714	0.935286	0.963197	0.979025	0.978103
sp|P21399|ACOHC_HUMAN	ACO1	Cytoplasmic aconitate hydratase OS=Homo sapiens OX=9606 GN=ACO1 PE=1 SV=3	2774	41	27	37.6828	20	C	UR	10.5202	11.3454	11.2881	11.7518	11.0737	11.4299	11.5205	10.9151	10.1552	10.0512	10.4571	10.8013	11.3655	11.4039	10.926	11.8276	11.5291	11.6384	0.955412	0.921697	0.956874	0.967129	1.02982	0.955915	1.02665	1.05625	1.14605
sp|Q99798|ACON_HUMAN	ACO2	Aconitate hydratase, mitochondrial OS=Homo sapiens OX=9606 GN=ACO2 PE=1 SV=2	3158	65	37	56.9231	25	C	UR	10.3708	9.87515	10.6942	11.2824	11.0895	11.2798	12.0699	11.2047	12.1334	9.51832	9.69325	9.75006	11.5	11.4787	12.0206	12.1143	11.6	12.3248	0.917799	0.98158	0.911711	1.01928	1.0351	1.06567	1.00368	1.03527	1.01577
sp|Q9NPJ3|ACO13_HUMAN	ACOT13	Acyl-coenzyme A thioesterase 13 OS=Homo sapiens OX=9606 GN=ACOT13 PE=1 SV=1	5180	9	6	62.1429	7	C	UR	10.2863	10.3941	9.85417	11.4338	11.19	11.1526	12.4453	11.2469	11.9968	9.30509	10.1421	10.0156	11.2624	11.5558	13.2348	12.1364	11.4362	10.9117	0.904612	0.975753	1.01638	0.985007	1.03269	1.1867	0.975175	1.01683	0.909553
sp|O00154-7|BACH-7_HUMAN	ACOT7	Isoform of O00154, Isoform 7 of Cytosolic acyl coenzyme A thioester hydrolase OS=Homo sapiens OX=9606 GN=ACOT7 PE=1 SV=3	394	55	24	68.1081	17	C	UR	11.0775	10.7229	10.8801	11.4706	11.1387	11.0671	11.7194	11.0741	10.8495	11.233	11.8322	11.2288	10.964	10.6073	11.277	10.7395	10.8652	11.2529	1.01404	1.10346	1.03205	0.955833	0.952292	1.01896	0.916382	0.981138	1.03718
sp|O14734|ACOT8_HUMAN	ACOT8	Acyl-coenzyme A thioesterase 8 OS=Homo sapiens OX=9606 GN=ACOT8 PE=1 SV=1	628	8	8	29.4671	5	C	UR	11.1183	10.1522	11.8015	11.9177	10.9436	10.6905	10.4962	11.1266	11.7534	10.9326	11.0473	10.8742	11.0535	10.7744	11.444	10.9283	11.6976	11.2481	0.983303	1.08817	0.921424	0.927484	0.984537	1.07049	1.04117	1.05132	0.957005
sp|Q15067-2|ACOX1-2_HUMAN	ACOX1	Isoform of Q15067, Isoform 2 of Peroxisomal acyl-coenzyme A oxidase 1 OS=Homo sapiens OX=9606 GN=ACOX1 PE=1 SV=3	1001	43	26	46.2121	23	C	UR	10.7988	11.0495	10.4901	11.4897	11.358	11.2412	10.9683	11.2638	11.3408	10.81	11.0606	11.1236	11.0658	11.3697	10.7615	11.0745	11.0331	11.7013	1.00104	1.00101	1.06039	0.963104	1.00103	0.957332	1.00968	0.979515	1.03179
sp|O15254|ACOX3_HUMAN	ACOX3	Peroxisomal acyl-coenzyme A oxidase 3 OS=Homo sapiens OX=9606 GN=ACOX3 PE=1 SV=2	5142	23	15	25.2857	9	C	UR	10.7373	10.9468	10.3995	11.4356	11.3437	10.8785	10.7794	11.9307	11.5487	10.5499	11.1604	11.3887	11.0312	10.8304	11.0602	11.3907	10.9217	11.6668	0.982547	1.01951	1.09513	0.96464	0.954745	1.01671	1.05672	0.915428	1.01023
sp|P24666|PPAC_HUMAN	ACP1	Low molecular weight phosphotyrosine protein phosphatase OS=Homo sapiens OX=9606 GN=ACP1 PE=1 SV=3	5650	17	8	68.9873	10	C	UR	11.8035	10.5324	10.9097	10.9066	12.7112	11.3797	10.7162	10.741	10.2996	10.6098	10.9114	10.648	11.6133	11.2574	11.9764	10.9496	11.3384	10.6958	0.898864	1.03598	0.976011	1.0648	0.885628	1.05243	1.02178	1.05562	1.03847
sp|P24666-2|PPAC-2_HUMAN	ACP1	Isoform of P24666, Isoform 2 of Low molecular weight phosphotyrosine protein phosphatase OS=Homo sapiens OX=9606 GN=ACP1 PE=1 SV=3	5650	7	2	16.4557	2	C	UR	11.4075	9.87345	10.9072	11.8562	11.4593	11.2274	10.6037	11.3361	11.3291	9.86039	9.84644	10.9718	11.0379	12.425	11.1248	11.0896	10.9342	12.7099	0.864377	0.997265	1.00592	0.930975	1.08427	0.990859	1.04583	0.964544	1.12188
sp|P11117|PPAL_HUMAN	ACP2	Lysosomal acid phosphatase OS=Homo sapiens OX=9606 GN=ACP2 PE=1 SV=3	2308	6	6	18.2033	5	C	UR	10.4229	9.50365	10.6027	11.7665	11.3981	11.5988	11.4141	11.8267	11.4665	10.035	10.9538	10.3418	11.7414	11.7045	11.3754	11.2154	11.0535	11.5791	0.962782	1.15259	0.975394	0.99787	1.02688	0.980739	0.982594	0.934623	1.00982
sp|P15309|PPAP_HUMAN	ACP3	Prostatic acid phosphatase OS=Homo sapiens OX=9606 GN=ACP3 PE=1 SV=3	6201	1	1	3.88601	1	C	UR	12.7943	16.5528	11.45	11.2357	10.3927	8.64763	8.90603	12.0248	7.99609	8.98128	8.78273	10.5986	13.7556	7.27147	8.90824	18.3751	14.9256	8.40151	0.701974	0.530589	0.92564	1.22427	0.699673	1.03014	2.06322	1.24123	1.0507
sp|Q96CM8|ACSF2_HUMAN	ACSF2	Medium-chain acyl-CoA ligase ACSF2, mitochondrial OS=Homo sapiens OX=9606 GN=ACSF2 PE=1 SV=2	405	16	11	29.5935	13	C	UR	9.5034	9.51614	8.87101	11.68	11.7402	11.75	12.679	11.5201	12.7401	10.0182	10.4265	9.97281	11.2042	11.05	11.2724	12.19	11.8952	11.9708	1.05417	1.09566	1.1242	0.959263	0.941207	0.959354	0.961428	1.03256	0.939617
sp|Q4G176|ACSF3_HUMAN	ACSF3	Malonate--CoA ligase ACSF3, mitochondrial OS=Homo sapiens OX=9606 GN=ACSF3 PE=1 SV=3	1697	22	16	32.8125	15	C	UR	10.1616	10.1154	10.435	10.6259	10.828	11.0109	12.8151	11.3266	12.6816	8.94446	10.1709	9.82971	11.3837	11.5412	12.3379	12.0843	11.7423	11.9656	0.880218	1.00549	0.941995	1.07132	1.06587	1.12052	0.942973	1.0367	0.943538
sp|P33121|ACSL1_HUMAN	ACSL1	Long-chain-fatty-acid--CoA ligase 1 OS=Homo sapiens OX=9606 GN=ACSL1 PE=1 SV=1	901	13	9	13.8968	8	C	UR	11.8657	11.2424	11.3842	10.6104	10.2051	10.4479	11.6454	10.6089	11.99	10.4039	11.0421	11.6411	11.5978	10.857	11.1456	11.5559	10.7714	10.9852	0.876804	0.982184	1.02257	1.09306	1.06388	1.06678	0.992317	1.01531	0.916198
sp|O95573|ACSL3_HUMAN	ACSL3	Fatty acid CoA ligase Acsl3 OS=Homo sapiens OX=9606 GN=ACSL3 PE=1 SV=3	602	25	20	33.4722	15	C	UR	11.5967	11.2855	11.1575	10.6086	10.9911	11.1858	10.5598	11.2483	11.3667	11.4349	11.0749	12.3055	10.7616	10.7329	11.0032	10.5803	11.0529	11.0538	0.986048	0.981338	1.10289	1.01443	0.976508	0.983676	1.00194	0.982626	0.972473
sp|O60488|ACSL4_HUMAN	ACSL4	Long-chain-fatty-acid--CoA ligase 4 OS=Homo sapiens OX=9606 GN=ACSL4 PE=1 SV=2	602	29	18	30.9423	17	C	UR	12.3549	11.949	12.1399	10.3418	10.6248	10.5539	10.2323	10.664	11.1392	12.4847	11.8164	12.2866	10.2707	10.1721	10.4391	10.3729	11.1085	11.049	1.01051	0.988899	1.01208	0.993127	0.957388	0.989119	1.01374	1.04168	0.991894
sp|Q9UKU0|ACSL6_HUMAN	ACSL6	Long-chain-fatty-acid--CoA ligase 6 OS=Homo sapiens OX=9606 GN=ACSL6 PE=1 SV=4	6148	4	4	6.45624	3	C	UR	11.0773	10.9594	11.2326	10.6601	11.0965	10.6718	10.8712	11.5105	11.9206	11.9568	12.3356	12.1313	10.2036	10.2355	10.1829	10.8228	10.9351	11.1965	1.0794	1.12557	1.08	0.957178	0.922406	0.95418	0.995546	0.950016	0.939258
sp|Q9NUB1|ACS2L_HUMAN	ACSS1	Acetyl-coenzyme A synthetase 2-like, mitochondrial OS=Homo sapiens OX=9606 GN=ACSS1 PE=1 SV=2	2918	23	15	26.7054	12	C	UR	10.1468	10.0422	9.88392	12.0214	11.5305	11.1245	11.3774	11.7537	12.1195	9.95409	10.0851	10.5128	11.304	11.3964	11.106	11.7596	11.8048	12.0771	0.981009	1.00427	1.06363	0.94033	0.988364	0.998335	1.03359	1.00434	0.996503
tr|A0A2R8Y793|A0A2R8Y793_HUMAN	ACTB	Isoform of P60709, Actin, cytoplasmic 1 (Fragment) OS=Homo sapiens OX=9606 GN=ACTB PE=1 SV=1	1258	5	3	10.6796	2	C	UR	8.1467	8.85432	8.97237	15.1787	13.4736	12.6789	6.21551	16.6011	9.87879	12.8446	13.2639	11.3564	11.7135	11.5474	6.22442	9.78892	10.6092	12.6516	1.57666	1.49802	1.26571	0.771706	0.857038	0.490926	1.57492	0.639067	1.28069
tr|A0A2R8YEA7|A0A2R8YEA7_HUMAN	ACTB	Isoform of P60709, Actin, cytoplasmic 1 (Fragment) OS=Homo sapiens OX=9606 GN=ACTB PE=1 SV=1	1258	11	4	14.6497	7	C	UR	8.67939	11.8014	11.1508	13.897	13.2882	13.4828	8.77897	10.7093	8.21208	12.4011	11.3283	13.3078	12.4552	11.2861	7.08819	9.4347	10.5955	12.1032	1.42879	0.959908	1.19344	0.896255	0.849327	0.525721	1.07469	0.989369	1.47383
sp|Q562R1|ACTBL_HUMAN	ACTBL2	Beta-actin-like protein 2 OS=Homo sapiens OX=9606 GN=ACTBL2 PE=1 SV=2	1258	6	4	14.3617	1	C	UR	5.49644	5.6211	13.7264	6.82735	10.0022	10.3682	28.5918	6.25268	13.1138	5.80517	8.59427	5.70729	7.33614	7.08683	35.384	15.8366	7.82926	6.42049	1.05617	1.52893	0.41579	1.07452	0.708524	3.41274	0.553886	1.25214	0.489597
sp|P68032|ACTC_HUMAN	ACTC1	Actin, alpha cardiac muscle 1 OS=Homo sapiens OX=9606 GN=ACTC1 PE=1 SV=1	1258	213	35	41.9098	41	C	UR	9.85117	9.92132	9.74735	12.1436	12.0863	11.5646	11.4662	11.4633	11.7561	10.9964	11.5202	10.982	11.2192	11.1376	11.1323	11.0034	10.8795	11.1294	1.11625	1.16115	1.12667	0.923873	0.921509	0.962623	0.95964	0.949067	0.94669
tr|I3L4N8|I3L4N8_HUMAN	ACTG1	Isoform of P63261, Actin, cytoplasmic 2 OS=Homo sapiens OX=9606 GN=ACTG1 PE=1 SV=9	1258	241	28	48.433	36	C	UR	11.6378	10.4354	10.4104	10.6986	11.4815	12.2066	12.1403	9.69872	11.2908	10.6661	12.4551	11.3462	10.719	10.9001	11.1125	11.0335	11.0278	10.7397	0.9165	1.19354	1.0899	1.00191	0.94936	0.910371	0.908831	1.13704	0.951195
sp|O96019|ACL6A_HUMAN	ACTL6A	Actin-like protein 6A OS=Homo sapiens OX=9606 GN=ACTL6A PE=1 SV=1	1403	40	23	42.6573	24	C	UR	10.5381	10.0806	9.92967	11.2737	11.6144	11.2796	12.6107	10.9625	11.7107	9.76245	10.2373	9.67116	11.5762	11.4537	12.4691	11.6397	11.5729	11.6175	0.926397	1.01555	0.973966	1.02683	0.986166	1.10546	0.923006	1.05567	0.992035
sp|P12814|ACTN1_HUMAN	ACTN1	Alpha-actinin-1 OS=Homo sapiens OX=9606 GN=ACTN1 PE=1 SV=2	395	87	42	47.87	26	C	UR	10.0109	10.5896	10.0555	12.4282	11.7413	11.8996	10.8522	11.7904	10.6323	10.0468	9.74545	10.3269	12.4349	11.9075	10.6789	11.154	11.5662	12.1394	1.00359	0.920282	1.02699	1.00054	1.01416	0.897418	1.02781	0.980981	1.14175
sp|O43707|ACTN4_HUMAN	ACTN4	Alpha-actinin-4 OS=Homo sapiens OX=9606 GN=ACTN4 PE=1 SV=2	395	125	73	69.2645	34	C	UR	10.4675	10.2995	10.1482	11.9316	11.9538	11.5585	11.3615	11.5256	10.7538	10.3204	10.1815	10.0402	11.9236	11.8054	11.6896	11.5209	11.3339	11.1844	0.985953	0.988545	0.989359	0.999335	0.987591	1.01133	1.01403	0.983367	1.04004
tr|F5GXS2|F5GXS2_HUMAN	ACTN4	Isoform of O43707, Actinin, alpha 4, isoform CRA_a OS=Homo sapiens OX=9606 GN=ACTN4 PE=1 SV=3	395	2	2	1.75631	1	C	UR	11.2304	10.4778	11.6907	11.5558	11.3506	10.4219	11.1115	11.3014	10.86	10.7287	9.86471	10.3255	10.7991	11.835	11.0417	10.6844	12.6023	12.1187	0.955327	0.941483	0.883225	0.934514	1.04268	1.05947	0.961565	1.11511	1.11591
sp|Q9NZ32|ARP10_HUMAN	ACTR10	Actin-related protein 10 OS=Homo sapiens OX=9606 GN=ACTR10 PE=1 SV=1	3037	19	11	37.8897	12	C	UR	10.0664	10.9272	10.8718	11.4985	11.3851	12.1253	11.3238	11.2995	10.5023	10.9693	10.7305	10.4312	11.0872	11.7389	11.0339	11.5343	11.1002	11.3744	1.0897	0.981999	0.959473	0.964232	1.03107	0.909989	1.01859	0.98236	1.08304
sp|P61163|ACTZ_HUMAN	ACTR1A	Alpha-centractin OS=Homo sapiens OX=9606 GN=ACTR1A PE=1 SV=1	555	31	17	40.4255	19	C	UR	11.2373	10.3386	10.4211	11.4119	11.5462	11.3764	11.5379	10.9916	11.139	10.6955	10.2647	10.1653	11.0463	11.3295	11.3322	11.3298	11.5747	12.262	0.951784	0.992851	0.975453	0.967964	0.98123	0.996113	0.981967	1.05305	1.10082
sp|P42025|ACTY_HUMAN	ACTR1B	Beta-centractin OS=Homo sapiens OX=9606 GN=ACTR1B PE=1 SV=1	555	7	5	20.4787	4	C	UR	10.2418	10.1303	8.55505	13.358	11.6611	11.9034	11.5384	11.3716	11.2403	8.94138	9.54117	9.01937	11.1686	11.6353	12.6823	12.2347	12.2423	12.5349	0.873027	0.941845	1.05427	0.8361	0.997785	1.06543	1.06034	1.07657	1.11518
sp|P61160|ARP2_HUMAN	ACTR2	Actin-related protein 2 OS=Homo sapiens OX=9606 GN=ACTR2 PE=1 SV=1	3018	48	26	44.6701	27	C	UR	11.6961	11.2937	11.309	10.6133	11.2268	11.0649	10.6381	11.6062	10.5519	10.9293	10.8848	10.6915	10.9884	11.2245	11.4471	11.2934	11.1304	11.4107	0.934435	0.963795	0.945402	1.03534	0.999793	1.03455	1.0616	0.959003	1.08139
sp|P61158|ARP3_HUMAN	ACTR3	Actin-related protein 3 OS=Homo sapiens OX=9606 GN=ACTR3 PE=1 SV=3	939	40	24	60.0478	15	C	UR	11.2142	11.7475	11.2949	11.5318	11.3105	10.8855	11.1065	10.2919	10.6172	10.8108	10.7946	10.7849	11.0863	11.4305	10.7131	11.5312	11.2499	11.5987	0.964028	0.918878	0.954846	0.961368	1.01061	0.984165	1.03824	1.09308	1.09245
sp|Q9P1U1|ARP3B_HUMAN	ACTR3B	Actin-related protein 3B OS=Homo sapiens OX=9606 GN=ACTR3B PE=2 SV=1	939	10	5	10.0478	8	C	UR	12.1367	13.0543	10.6322	12.3591	11.4074	12.541	7.45526	11.4364	8.97777	12.8814	11.313	11.9753	11.0053	11.1699	6.90561	9.63125	11.6496	13.4686	1.06136	0.866614	1.12633	0.890467	0.979182	0.550643	1.29187	1.01864	1.50022
sp|Q9H9F9|ARP5_HUMAN	ACTR5	Actin-related protein 5 OS=Homo sapiens OX=9606 GN=ACTR5 PE=1 SV=2	344	6	4	11.0379	2	C	UR	11.4614	10.5708	11.8052	10.2048	10.8156	12.208	11.7477	10.0468	11.1398	11.8952	8.86317	11.243	11.3393	11.8832	11.2863	10.1381	11.0515	12.3001	1.03785	0.838455	0.95238	1.11118	1.09871	0.924503	0.862988	1.1	1.10416
sp|Q9GZN1|ARP6_HUMAN	ACTR6	Actin-related protein 6 OS=Homo sapiens OX=9606 GN=ACTR6 PE=1 SV=1	4212	4	3	9.09091	4	C	UR	12.2578	11.0753	11.8261	11.4935	11.6065	10.6659	9.90688	10.8576	10.3103	12.3	13.0509	12.2852	10.5347	10.7729	11.6345	10.0499	9.80042	9.57152	1.00344	1.17838	1.03882	0.916572	0.92818	1.09081	1.01444	0.902629	0.928348
sp|Q9H981|ARP8_HUMAN	ACTR8	Actin-related protein 8 OS=Homo sapiens OX=9606 GN=ACTR8 PE=1 SV=2	4753	6	5	9.29487	5	C	UR	12.9613	12.1494	12.5474	10.3789	10.1862	10.7638	9.98659	10.2963	10.73	11.7708	11.8299	11.7438	10.6576	10.827	10.4731	9.49812	11.8055	11.3942	0.90815	0.973702	0.935954	1.02685	1.0629	0.972991	0.951088	1.14657	1.0619
sp|Q03154|ACY1_HUMAN	ACY1	Aminoacylase-1 OS=Homo sapiens OX=9606 GN=ACY1 PE=1 SV=1	1259	14	12	32.1078	11	C	UR	11.1472	11.0832	11.2339	11.6457	11.0687	11.5248	11.4634	10.6561	10.1771	9.69211	10.3989	10.4575	11.1855	12.0804	11.9631	11.9491	10.8356	11.4378	0.869467	0.93826	0.930895	0.960484	1.0914	1.03803	1.04237	1.01684	1.12387
sp|P07311|ACYP1_HUMAN	ACYP1	Acylphosphatase-1 OS=Homo sapiens OX=9606 GN=ACYP1 PE=1 SV=2	5488	11	8	58.5859	8	C	UR	10.4164	9.62448	10.0855	12.1596	11.4248	11.9878	11.3082	12.0314	10.9616	10.3685	10.2655	10.3259	11.215	11.5863	11.3683	10.9023	11.7808	12.1873	0.995398	1.0666	1.02384	0.922318	1.01413	0.948319	0.964104	0.979173	1.11181
sp|P14621|ACYP2_HUMAN	ACYP2	Acylphosphatase-2 OS=Homo sapiens OX=9606 GN=ACYP2 PE=1 SV=2	5489	3	3	28.2828	2	C	UR	10.8631	11.1101	10.5173	10.9037	11.5785	11.6475	11.2425	12.255	9.88235	10.9608	11.0475	10.8977	11.299	11.4123	11.1814	10.9339	11.1895	11.0779	1.009	0.994359	1.03617	1.03625	0.985648	0.959984	0.972552	0.913058	1.12098
sp|P00813|ADA_HUMAN	ADA	Adenosine deaminase OS=Homo sapiens OX=9606 GN=ADA PE=1 SV=3	2903	144	46	88.7052	24	C	UR	11.3595	10.8102	11.0124	10.9132	11.5831	11.044	11.4308	11.007	10.8398	10.8226	10.7692	10.5986	10.921	11.2813	12.4001	11.1278	10.8044	11.275	0.952728	0.996212	0.962428	1.00071	0.973949	1.1228	0.97349	0.981597	1.04014
sp|Q9NZK5|ADA2_HUMAN	ADA2	Adenosine deaminase 2 OS=Homo sapiens OX=9606 GN=ADA2 PE=1 SV=2	3607	13	9	17.8082	6	C	UR	11.3555	10.707	10.743	11.3175	11.3596	10.839	11.1773	10.9018	11.5994	10.996	10.9686	10.6016	11.1416	11.1066	11.0399	11.1309	11.5964	11.4186	0.968337	1.02443	0.986844	0.984462	0.977729	1.01853	0.995848	1.06371	0.984406
sp|Q6DHV7|ADAL_HUMAN	ADAL	Adenosine deaminase-like protein OS=Homo sapiens OX=9606 GN=ADAL PE=1 SV=2	3423	4	4	15.7746	2	C	UR	12.3187	11.0682	10.5441	11.5166	10.5952	11.53	10.3667	11.5408	10.5198	10.6154	11.0596	11.5418	10.8905	11.4464	11.0755	10.9277	10.9345	11.5087	0.861732	0.999221	1.09462	0.945633	1.08034	0.960583	1.05411	0.947465	1.094
sp|O14672|ADA10_HUMAN	ADAM10	Disintegrin and metalloproteinase domain-containing protein 10 OS=Homo sapiens OX=9606 GN=ADAM10 PE=1 SV=1	1502	22	16	30.2139	15	C	UR	12.9718	12.8705	11.9793	10.6371	10.6042	11.2933	9.4626	10.4251	9.75611	13.1814	12.7777	13.0481	10.636	10.632	9.63908	9.75282	10.1008	10.2321	1.01616	0.992795	1.08921	0.9999	1.00263	0.853519	1.03067	0.968891	1.04879
sp|P55265|DSRAD_HUMAN	ADAR	Double-stranded RNA-specific adenosine deaminase OS=Homo sapiens OX=9606 GN=ADAR PE=1 SV=4	1410	48	33	32.0555	21	C	UR	8.35517	8.36761	8.51943	12.2485	12.0177	11.832	13.29	12.3982	12.9713	9.4305	9.42215	9.58134	12.2098	12.4641	12.2028	11.227	12.1323	11.33	1.1287	1.12603	1.12465	0.996837	1.03715	1.03133	0.84477	0.97856	0.873462
sp|P78563|RED1_HUMAN	ADARB1	Double-stranded RNA-specific editase 1 OS=Homo sapiens OX=9606 GN=ADARB1 PE=1 SV=1	384	5	5	9.31174	3	C	UR	9.87237	9.50537	10.1511	11.7752	10.0846	10.7006	12.9886	12.9808	11.9413	8.40501	9.82267	8.84426	12.4028	12.4247	12.0181	12.3986	12.6666	11.0172	0.851367	1.03338	0.87126	1.05329	1.23205	1.12312	0.954579	0.975794	0.922615
sp|Q9BUB4|ADAT1_HUMAN	ADAT1	tRNA-specific adenosine deaminase 1 OS=Homo sapiens OX=9606 GN=ADAT1 PE=1 SV=1	6543	2	1	4.58167	2	C	UR	11.6621	12.7879	13.167	9.84601	9.1697	9.31256	11.8814	11.1865	10.9868	14.2611	11.8179	14.4359	9.58017	7.71083	8.56598	10.7908	11.632	11.2053	1.22286	0.92415	1.09638	0.973	0.840903	0.919831	0.908209	1.03982	1.01988
sp|Q7Z6V5|ADAT2_HUMAN	ADAT2	tRNA-specific adenosine deaminase 2 OS=Homo sapiens OX=9606 GN=ADAT2 PE=1 SV=1	787	8	7	28.2723	7	C	UR	12.7007	11.6901	11.9747	11.1623	10.5291	9.62877	11.0621	10.9386	10.3136	11.3236	12.17	11.1988	10.3714	10.9105	11.5269	10.9799	10.6913	10.8276	0.891569	1.04106	0.935203	0.929143	1.03623	1.19713	0.992567	0.977392	1.04983
sp|Q86TW2|ADCK1_HUMAN	ADCK1	AarF domain-containing protein kinase 1 OS=Homo sapiens OX=9606 GN=ADCK1 PE=1 SV=2	6730	2	1	3.96226	1	C	UR	12.5027	13.2817	11.2009	12.1434	10.5002	9.54307	11.0682	10.9999	8.75995	10.9715	9.73592	15.0996	10.6847	11.1424	11.2853	6.15087	12.8399	12.0898	0.877531	0.733034	1.34808	0.879873	1.06116	1.18257	0.555723	1.16728	1.38012
sp|P51828|ADCY7_HUMAN	ADCY7	Adenylate cyclase type 7 OS=Homo sapiens OX=9606 GN=ADCY7 PE=1 SV=1	5072	2	2	1.94444	2	C	UR	12.7326	12.489	12.7114	10.635	10.4627	10.5725	9.14109	10.8982	10.3575	11.9506	13.6714	12.2527	11.0062	10.2256	10.2427	9.93495	10.57	10.1458	0.938583	1.09467	0.963916	1.0349	0.977338	0.96881	1.08685	0.969883	0.979561
sp|P35611|ADDA_HUMAN	ADD1	Alpha-adducin OS=Homo sapiens OX=9606 GN=ADD1 PE=1 SV=2	3010	23	17	35.0068	14	C	UR	12.2274	12.107	12.1951	10.6516	10.5313	10.8802	10.2105	10.8772	10.3197	12.7559	12.5525	12.6998	9.89652	10.4471	9.69946	10.1811	10.7029	11.0648	1.04322	1.03679	1.04138	0.929112	0.991998	0.891481	0.997126	0.983973	1.0722
sp|P35612|ADDB_HUMAN	ADD2	Beta-adducin OS=Homo sapiens OX=9606 GN=ADD2 PE=1 SV=3	3010	2	2	2.89256	2	C	UR	11.5061	11.0747	10.6853	12.0387	11.1902	11.8528	10.6642	10.4352	10.5528	11.3169	11.5078	11.8319	11.0871	10.2736	10.7206	10.3642	11.1473	11.7506	0.983556	1.03911	1.10731	0.920959	0.918086	0.904482	0.971865	1.06825	1.1135
sp|Q9UEY8|ADDG_HUMAN	ADD3	Gamma-adducin OS=Homo sapiens OX=9606 GN=ADD3 PE=1 SV=1	4193	32	20	35.8357	17	C	UR	13.0484	12.5845	12.4487	10.3338	10.6273	10.2191	10.6034	10.0407	10.0941	12.4374	12.866	12.3566	10.1527	10.6783	10.321	10.2764	10.3769	10.5348	0.953169	1.02236	0.992604	0.982472	1.0048	1.00997	0.969159	1.03349	1.04366
sp|P48960|AGRE5_HUMAN	ADGRE5	Adhesion G protein-coupled receptor E5 OS=Homo sapiens OX=9606 GN=ADGRE5 PE=1 SV=4	3089	17	11	23.4731	12	C	UR	9.6113	10.606	10.952	12.2607	11.3814	11.2748	11.1796	11.0497	11.6844	9.84174	10.4114	9.96355	11.9363	11.8317	11.9201	11.3979	11.2806	11.4166	1.02398	0.981652	0.909746	0.97354	1.03957	1.05724	1.01953	1.02089	0.97708
sp|Q8IZF7|AGRF2_HUMAN	ADGRF2	Adhesion G-protein coupled receptor F2 OS=Homo sapiens OX=9606 GN=ADGRF2 PE=2 SV=1	6803	2	1	0.988701	2	C	UR	11.0929	10.8879	11.201	11.9002	11.3888	11.6839	10.445	10.9177	10.4827	11.129	10.4817	10.7675	10.6226	11.8093	11.0002	11.4724	11.0036	11.7138	1.00326	0.962692	0.961298	0.892638	1.03692	0.941483	1.09837	1.00787	1.11744
sp|Q9Y653|AGRG1_HUMAN	ADGRG1	Adhesion G-protein coupled receptor G1 OS=Homo sapiens OX=9606 GN=ADGRG1 PE=1 SV=2	3748	2	2	2.886	1	C	UR	11.7184	11.2817	12.138	12.4727	9.75696	9.33003	10.8297	12.3072	10.1654	11.905	10.1519	11.0327	9.96766	10.8838	11.4965	10.929	12.1156	11.5177	1.01592	0.899853	0.908945	0.799159	1.1155	1.2322	1.00917	0.984437	1.13304
sp|O94910|AGRL1_HUMAN	ADGRL1	Adhesion G protein-coupled receptor L1 OS=Homo sapiens OX=9606 GN=ADGRL1 PE=1 SV=1	5316	1	1	1.15332	1	C	UR	15.2564	11.8769	13.6823	9.44018	9.56829	8.12676	14.7938	7.94285	9.31251	12.0967	13.7474	14.2313	10.8728	10.2787	11.7175	9.95044	8.57368	8.53141	0.792894	1.15749	1.04012	1.15176	1.07424	1.44185	0.67261	1.07942	0.916124
sp|P11766|ADHX_HUMAN	ADH5	Alcohol dehydrogenase class-3 OS=Homo sapiens OX=9606 GN=ADH5 PE=1 SV=4	256	46	24	62.0321	24	C	UR	12.2487	11.0925	10.8156	11.4958	11.1349	11.0876	11.0313	10.9656	10.1282	11.2834	11.0887	11.3425	10.9097	11.2778	11.1866	11.0596	10.8546	10.9971	0.921191	0.999657	1.04872	0.949018	1.01284	1.00893	1.00256	0.989883	1.08579
sp|Q9BV57|MTND_HUMAN	ADI1	1,2-dihydroxy-3-keto-5-methylthiopentene dioxygenase OS=Homo sapiens OX=9606 GN=ADI1 PE=1 SV=1	6029	6	5	26.257	5	C	UR	11.7757	11.8835	10.8675	10.688	11.9442	10.3123	10.727	10.6475	11.1543	12.9283	11.6444	11.7219	10.5683	11.2002	9.81464	10.6082	10.7596	10.7545	1.09788	0.97988	1.07862	0.988801	0.937711	0.951739	0.988924	1.01053	0.964157
sp|P55263|ADK_HUMAN	ADK	Adenosine kinase OS=Homo sapiens OX=9606 GN=ADK PE=1 SV=2	424	20	14	46.4088	15	C	UR	11.2993	10.8746	11.465	11.2503	10.9476	11.1457	12.0005	10.3653	10.6518	10.903	11.5783	11.5038	10.5854	10.847	11.2853	11.0711	10.889	11.3371	0.964924	1.06472	1.00339	0.940898	0.990817	1.01253	0.922548	1.05052	1.06434
tr|A0A5F9ZHJ1|A0A5F9ZHJ1_HUMAN	ADK	Isoform of P55263, Adenosine kinase OS=Homo sapiens OX=9606 GN=ADK PE=1 SV=1	424	1	1	2.59259	1	C	UR	11.1011	11.7093	9.91472	12.0366	12.5896	14.3491	6.97128	11.658	9.6704	15.0548	10.3522	13.0327	10.2351	11.2003	7.75509	9.58848	12.206	10.5752	1.35616	0.884105	1.31448	0.850336	0.889647	0.540458	1.37543	1.04701	1.09356
sp|Q9H2P0|ADNP_HUMAN	ADNP	Activity-dependent neuroprotector homeobox protein OS=Homo sapiens OX=9606 GN=ADNP PE=1 SV=1	5417	18	16	16.8784	11	C	UR	10.4948	10.0527	10.7788	11.2548	10.8967	11.0533	12.4842	10.8448	12.1399	7.62211	7.55865	7.51608	12.3873	12.796	14.0099	13.0799	13.0081	12.0219	0.726275	0.7519	0.697304	1.10062	1.1743	1.26749	1.04771	1.19948	0.990277
sp|Q6IQ32|ADNP2_HUMAN	ADNP2	Activity-dependent neuroprotector homeobox protein 2 OS=Homo sapiens OX=9606 GN=ADNP2 PE=1 SV=1	5638	2	2	1.50309	2	C	UR	9.88079	9.7027	10.2096	10.8841	12.0728	12.6565	11.3615	11.1145	12.1174	7.46988	6.87505	8.68837	13.2659	13.1488	12.1592	12.3166	13.3392	12.737	0.756001	0.708571	0.851001	1.21883	1.08912	0.960706	1.08407	1.20016	1.05113
sp|Q96SZ5|AEDO_HUMAN	ADO	2-aminoethanethiol dioxygenase OS=Homo sapiens OX=9606 GN=ADO PE=1 SV=2	1978	11	7	40.3704	6	C	UR	11.6802	10.8748	11.596	11.6764	10.6933	11.0528	11.0314	10.7783	10.6168	12.0513	11.9825	12.1167	10.5911	10.7003	9.98127	10.5173	10.9049	11.1546	1.03177	1.10186	1.04491	0.907052	1.00065	0.903051	0.953394	1.01175	1.05066
sp|Q9BRR6|ADPGK_HUMAN	ADPGK	ADP-dependent glucokinase OS=Homo sapiens OX=9606 GN=ADPGK PE=1 SV=1	2286	10	10	21.328	6	C	UR	11.2944	9.76779	10.5601	10.8269	11.1986	11.1651	11.5905	11.1954	12.401	10.2634	10.7405	10.5517	11.4214	11.6682	11.6503	11.1762	11.0142	11.5142	0.908708	1.09958	0.999209	1.0549	1.04193	1.04345	0.96425	0.983811	0.928488
sp|Q9NX46|ADPRS_HUMAN	ADPRS	ADP-ribose glycohydrolase ARH3 OS=Homo sapiens OX=9606 GN=ADPRS PE=1 SV=1	3078	8	7	24.7934	5	C	UR	11.402	10.9278	10.3701	10.9871	11.1728	11.724	11.391	11.5828	10.4425	10.9539	11.3159	10.741	11.0992	11.8411	11.0624	10.6436	10.9604	11.3826	0.960702	1.03552	1.03577	1.01021	1.05981	0.943572	0.934388	0.946259	1.09002
sp|Q16186|ADRM1_HUMAN	ADRM1	Proteasomal ubiquitin receptor ADRM1 OS=Homo sapiens OX=9606 GN=ADRM1 PE=1 SV=2	2131	14	8	18.1818	11	C	UR	10.5712	11.1756	11.343	10.9938	11.1962	11.0333	11.158	11.2269	11.302	12.2578	11.8121	11.2251	10.9582	10.5639	10.0268	10.806	11.5867	10.7634	1.15955	1.05695	0.989612	0.996761	0.943521	0.908778	0.968449	1.03205	0.952345
sp|P30566|PUR8_HUMAN	ADSL	Adenylosuccinate lyase OS=Homo sapiens OX=9606 GN=ADSL PE=1 SV=2	201	56	25	56.405	20	C	UR	11.9445	11.7229	10.7228	11.1683	10.6474	11.2991	11.2398	10.9607	10.2945	11.1071	11.6846	11.5128	10.7054	11.1308	10.8141	10.9826	11.1054	10.9572	0.929886	0.996726	1.07367	0.958549	1.0454	0.957081	0.977123	1.01321	1.06437
sp|P30520|PURA2_HUMAN	ADSS2	Adenylosuccinate synthetase isozyme 2 OS=Homo sapiens OX=9606 GN=ADSS2 PE=1 SV=3	1096	36	25	53.0702	23	C	UR	11.7482	12.3711	12.4335	10.5114	11.1958	10.6464	10.406	10.7349	9.95272	12.4916	12.5512	12.1434	10.3699	10.753	10.6265	9.98007	10.6297	10.4546	1.06328	1.01455	0.97667	0.986539	0.960453	0.998139	0.959067	0.990197	1.05043
sp|Q8IUX7|AEBP1_HUMAN	AEBP1	Adipocyte enhancer-binding protein 1 OS=Homo sapiens OX=9606 GN=AEBP1 PE=1 SV=1	1558	7	5	6.56304	2	C	UR	17.9455	17.2623	17.935	8.6431	7.14163	8.19921	7.37137	8.26792	7.23399	17.4909	17.1242	18.7832	7.87176	8.19304	7.90376	7.22112	7.16707	8.24493	0.974667	0.992003	1.04729	0.910756	1.14722	0.963965	0.979617	0.866853	1.13975
sp|Q6ZN18|AEBP2_HUMAN	AEBP2	Zinc finger protein AEBP2 OS=Homo sapiens OX=9606 GN=AEBP2 PE=1 SV=2	5297	5	4	14.5068	1	C	UR	14.748	14.9804	9.66614	9.0856	10.1578	11.5494	9.38534	11.5119	8.91552	13.5521	12.7029	10.9896	10.89	13.0212	9.76465	11.5347	9.97264	7.57211	0.918912	0.847972	1.13692	1.1986	1.2819	0.845472	1.22901	0.866292	0.849317
sp|P55196|AFAD_HUMAN	AFDN	Afadin OS=Homo sapiens OX=9606 GN=AFDN PE=1 SV=3	3750	7	6	3.78289	7	C	UR	11.1689	11.1031	10.8149	11.5964	11.2279	11.6655	10.4962	11.2994	10.6276	11.252	10.7252	10.5751	11.1349	11.346	10.4566	11.5575	11.2324	11.7204	1.00743	0.965962	0.977827	0.960202	1.01051	0.896377	1.10111	0.994066	1.10282
sp|P51825|AFF1_HUMAN	AFF1	AF4/FMR2 family member 1 OS=Homo sapiens OX=9606 GN=AFF1 PE=1 SV=1	5464	4	2	2.39669	2	C	UR	11.6053	11.1548	9.45575	12.0014	11.4778	12.7189	10.1614	11.3626	10.0621	11.2598	10.5189	11.1652	11.9985	12.5635	10.5331	8.55818	11.7525	11.6505	0.970224	0.942989	1.18078	0.999758	1.09459	0.828145	0.842226	1.03431	1.15786
sp|P51826|AFF3_HUMAN	AFF3	AF4/FMR2 family member 3 OS=Homo sapiens OX=9606 GN=AFF3 PE=1 SV=3	1848	2	2	1.14192	1	C	UR	10.2128	11.5819	13.4633	11.6046	11.2924	10.0544	10.3679	11.4759	9.94679	10.0304	9.93564	9.33961	11.3213	11.9374	11.3201	11.652	11.9787	12.4848	0.982139	0.857858	0.693709	0.975592	1.05712	1.12589	1.12385	1.04382	1.25516
sp|Q9UHB7|AFF4_HUMAN	AFF4	AF4/FMR2 family member 4 OS=Homo sapiens OX=9606 GN=AFF4 PE=1 SV=1	3720	6	4	4.12726	3	C	UR	12.04	11.9505	12.2825	10.4359	11.5195	11.5767	10.1904	10.5515	9.45302	9.18627	8.70966	8.49029	11.4501	12.4845	12.8206	12.2709	12.1994	12.3883	0.76298	0.728814	0.691253	1.09718	1.08377	1.10744	1.20416	1.15618	1.31051
sp|Q9Y4W6|AFG32_HUMAN	AFG3L2	AFG3-like protein 2 OS=Homo sapiens OX=9606 GN=AFG3L2 PE=1 SV=2	1051	23	20	24.5922	16	C	UR	10.8705	10.9573	11.1511	11.0626	11.1129	11.0134	10.92	11.0396	11.8726	10.9545	11.4516	11.3139	10.9411	11.1739	11.1755	11.0627	10.9962	10.9307	1.00772	1.04511	1.0146	0.989018	1.00549	1.01472	1.01306	0.99607	0.920667
sp|P02771|FETA_HUMAN	AFP	Alpha-fetoprotein OS=Homo sapiens OX=9606 GN=AFP PE=1 SV=1	6017	4	2	4.26929	3	C	UR	7.9812	8.4045	9.13661	14.1355	13.9782	11.5301	13.6592	10.8476	10.3271	7.3094	6.45668	7.82383	13.142	13.7867	13.2404	14.181	13.2504	10.8097	0.915827	0.768241	0.856316	0.929712	0.986295	1.14834	1.03821	1.2215	1.04673
sp|Q6ULP2|AFTIN_HUMAN	AFTPH	Aftiphilin OS=Homo sapiens OX=9606 GN=AFTPH PE=1 SV=3	4131	6	6	10.0427	5	C	UR	12.4924	12.4716	12.5184	10.9361	10.2741	10.7262	10.5423	10.1715	9.86737	12.9047	11.9681	11.8726	10.7224	10.7205	10.178	10.3189	10.7646	10.5502	1.03301	0.959629	0.948414	0.980455	1.04345	0.948887	0.97881	1.05831	1.0692
sp|Q9UPQ3|AGAP1_HUMAN	AGAP1	Arf-GAP with GTPase, ANK repeat and PH domain-containing protein 1 OS=Homo sapiens OX=9606 GN=AGAP1 PE=1 SV=4	5990	2	1	2.21704	2	C	UR	12.9191	11.9317	12.9915	8.99485	10.5606	10.6281	10.9253	9.62657	11.4223	12.702	12.5893	10.869	9.91224	11.1891	12.3901	9.37141	10.2284	10.7485	0.983196	1.05512	0.836621	1.10199	1.05951	1.16578	0.85777	1.06252	0.94101
sp|Q99490-2|AGAP2-2_HUMAN	AGAP2	Isoform of Q99490, Isoform 2 of Arf-GAP with GTPase, ANK repeat and PH domain-containing protein 2 OS=Homo sapiens OX=9606 GN=AGAP2 PE=1 SV=2	733	11	10	15.7895	10	C	UR	10.8524	10.5836	9.89456	11.632	11.5265	11.2929	11.2869	11.4685	11.4626	11.4228	10.9439	10.7604	11.7265	11.2177	11.5205	10.6378	11.1512	10.6192	1.05255	1.03404	1.08751	1.00812	0.97321	1.02016	0.942496	0.972339	0.926418
sp|P52594|AGFG1_HUMAN	AGFG1	Arf-GAP domain and FG repeat-containing protein 1 OS=Homo sapiens OX=9606 GN=AGFG1 PE=1 SV=2	6454	9	5	13.879	5	C	UR	12.452	11.1563	11.2175	10.8575	10.8034	11.577	10.556	10.4882	10.8921	10.9995	11.2527	10.2977	10.8473	12.0004	10.5684	11.2277	10.8354	11.971	0.883355	1.00864	0.917997	0.999054	1.1108	0.912876	1.06363	1.03311	1.09905
sp|O95081|AGFG2_HUMAN	AGFG2	Arf-GAP domain and FG repeat-containing protein 2 OS=Homo sapiens OX=9606 GN=AGFG2 PE=1 SV=2	5835	3	2	3.7422	1	C	UR	11.1004	11.2365	8.94001	11.9014	11.7193	11.3472	10.4541	12.1702	11.1308	11.8733	11.4866	11.7602	10.6293	13.4797	9.68579	10.0024	11.2427	9.84009	1.06962	1.02226	1.31546	0.893111	1.15021	0.853582	0.956787	0.923789	0.884042
sp|Q8N302|AGGF1_HUMAN	AGGF1	Angiogenic factor with G patch and FHA domains 1 OS=Homo sapiens OX=9606 GN=AGGF1 PE=1 SV=2	3832	3	3	6.16246	2	C	UR	12.0903	12.1865	12.301	10.5736	8.81108	11.2862	11.0523	10.7034	10.9955	9.9218	10.0089	10.081	12.0866	11.6575	12.1847	11.0291	11.02	12.0103	0.820639	0.821311	0.819523	1.14309	1.32305	1.0796	0.997902	1.02958	1.0923
sp|Q53H12|AGK_HUMAN	AGK	Acylglycerol kinase, mitochondrial OS=Homo sapiens OX=9606 GN=AGK PE=1 SV=2	85	27	16	46.6825	13	C	UR	9.98858	10.3918	10.7922	11.4701	11.5191	11.1616	11.2202	11.3631	12.0931	10.152	10.6318	10.2902	11.6535	11.5179	10.977	11.1696	11.6409	11.9671	1.01636	1.02309	0.953487	1.01599	0.999893	0.983459	0.995488	1.02444	0.989577
sp|P35573|GDE_HUMAN	AGL	Glycogen debranching enzyme OS=Homo sapiens OX=9606 GN=AGL PE=1 SV=3	2848	74	50	39.752	18	C	UR	10.7178	10.9433	10.931	11.1109	11.6581	11.607	10.593	11.4439	10.9949	11.6168	10.9031	11.0179	11.1334	11.3527	9.82286	11.4966	11.2553	11.4015	1.08387	0.996327	1.00795	1.00202	0.973802	0.846286	1.0853	0.983515	1.03698
sp|Q9UL18|AGO1_HUMAN	AGO1	Protein argonaute-1 OS=Homo sapiens OX=9606 GN=AGO1 PE=1 SV=3	526	13	10	19.1365	7	C	UR	11.4179	11.2768	8.92332	10.9466	12.1565	12.0403	10.9396	11.222	11.077	9.84029	9.64139	9.54684	11.982	12.0549	11.7063	11.3538	12.0632	11.8114	0.861832	0.854978	1.06988	1.09458	0.991637	0.972261	1.03786	1.07496	1.0663
sp|Q9UKV8|AGO2_HUMAN	AGO2	Protein argonaute-2 OS=Homo sapiens OX=9606 GN=AGO2 PE=1 SV=3	526	23	19	27.8231	17	C	UR	11.2894	11.202	11.553	11.3225	10.7208	10.9509	11.5942	10.8325	10.5347	9.32492	9.68688	9.77809	11.2999	11.6395	11.9003	12.1451	11.9056	12.3196	0.825991	0.864748	0.846364	0.998005	1.08569	1.0867	1.04752	1.09906	1.16943
sp|Q9H9G7|AGO3_HUMAN	AGO3	Protein argonaute-3 OS=Homo sapiens OX=9606 GN=AGO3 PE=1 SV=2	526	18	17	25.4651	14	C	UR	11.0628	10.8281	10.9841	11.4258	11.2512	10.8418	11.0732	11.4795	11.0535	9.84975	9.77401	10.2789	11.0703	11.9809	11.5695	11.8385	11.7039	11.9343	0.89035	0.902652	0.935794	0.968883	1.06486	1.06713	1.06911	1.01954	1.07969
sp|Q9HCK5|AGO4_HUMAN	AGO4	Protein argonaute-4 OS=Homo sapiens OX=9606 GN=AGO4 PE=1 SV=2	526	21	15	21.6028	12	C	UR	10.7523	10.7181	10.6876	11.1984	11.2589	11.117	11.5905	11.5804	11.0968	9.84387	9.79211	9.73547	11.5445	11.9988	11.3801	11.9031	12.0214	11.7807	0.915513	0.913602	0.910909	1.0309	1.06572	1.02367	1.02697	1.03808	1.06163
sp|Q99943|PLCA_HUMAN	AGPAT1	1-acyl-sn-glycerol-3-phosphate acyltransferase alpha OS=Homo sapiens OX=9606 GN=AGPAT1 PE=1 SV=2	6650	3	3	18.0212	1	C	UR	12.7144	11.087	10.4114	9.16696	11.629	10.9862	8.22475	13.1105	12.6699	9.58908	11.969	13.4261	9.40861	10.8947	8.9204	8.5639	12.8771	14.3512	0.754191	1.07955	1.28956	1.02636	0.936855	0.811968	1.04124	0.982195	1.1327
sp|Q9NUQ2|PLCE_HUMAN	AGPAT5	1-acyl-sn-glycerol-3-phosphate acyltransferase epsilon OS=Homo sapiens OX=9606 GN=AGPAT5 PE=1 SV=3	4730	9	7	15.9341	4	C	UR	11.1981	11.0088	12.6194	9.53363	9.99309	11.3926	12.5382	10.7842	10.9319	9.33978	10.8383	10.5817	9.9305	11.4739	12.6509	12.5612	11.287	11.3368	0.834053	0.984506	0.838524	1.04163	1.14819	1.11044	1.00184	1.04662	1.03703
sp|O00116|ADAS_HUMAN	AGPS	Alkyldihydroxyacetonephosphate synthase, peroxisomal OS=Homo sapiens OX=9606 GN=AGPS PE=1 SV=1	392	38	21	43.0091	19	C	UR	11.515	11.0922	10.6642	11.1277	10.9463	11.2577	10.8652	11.2265	11.3053	10.6526	10.553	11.0963	11.3486	11.573	10.8282	11.108	11.3649	11.4755	0.925107	0.951387	1.04052	1.01986	1.05725	0.961846	1.02235	1.01232	1.01505
sp|Q9UPW5|CBPC1_HUMAN	AGTPBP1	Cytosolic carboxypeptidase 1 OS=Homo sapiens OX=9606 GN=AGTPBP1 PE=1 SV=3	3290	8	8	7.58564	3	C	UR	10.7813	11.2482	10.0641	11.2786	11.3106	12.1027	10.145	11.965	11.1046	12.1502	12.047	10.5151	11.5867	10.9943	10.3228	9.95823	11.5738	10.8518	1.12697	1.07102	1.04482	1.02732	0.972033	0.852936	0.98159	0.967304	0.977243
sp|Q6RW13|ATRAP_HUMAN	AGTRAP	Type-1 angiotensin II receptor-associated protein OS=Homo sapiens OX=9606 GN=AGTRAP PE=1 SV=1	5277	3	3	30.1887	3	C	UR	9.78949	11.6144	11.1923	10.8527	11.527	12.3917	9.64403	11.9528	11.0356	12.6158	11.8499	10.1464	9.7145	12.705	10.225	10.9741	10.8983	10.871	1.28871	1.02027	0.906553	0.895124	1.10219	0.825152	1.13792	0.911779	0.985085
sp|Q8WYP5|ELYS_HUMAN	AHCTF1	Protein ELYS OS=Homo sapiens OX=9606 GN=AHCTF1 PE=1 SV=3	1580	12	10	6.31068	5	C	UR	5.55068	5.77456	6.39106	14.3659	13.7692	14.9209	13.2668	12.8373	13.1236	4.33742	3.77899	4.36885	15.9752	15.5551	14.2546	13.9952	13.7679	13.9667	0.781422	0.654421	0.683587	1.11203	1.1297	0.955346	1.0549	1.07249	1.06424
sp|P23526|SAHH_HUMAN	AHCY	Adenosylhomocysteinase OS=Homo sapiens OX=9606 GN=AHCY PE=1 SV=4	1295	68	32	52.3148	22	C	UR	12.3689	11.3468	10.9634	10.7523	11.4952	11.2926	10.486	11.1146	10.1801	12.2715	11.9082	12.009	10.3226	10.8317	10.7403	10.4078	10.3461	11.1628	0.992127	1.04947	1.09537	0.960037	0.94228	0.951093	0.992542	0.930856	1.09653
sp|O43865|SAHH2_HUMAN	AHCYL1	S-adenosylhomocysteine hydrolase-like protein 1 OS=Homo sapiens OX=9606 GN=AHCYL1 PE=1 SV=2	1295	13	9	14.3396	11	C	UR	11.4169	10.8051	11.4674	11.2778	10.8547	10.7035	11.4402	10.6413	11.393	12.5967	12.9937	12.479	9.77991	9.62012	10.9409	10.3616	10.4054	10.8226	1.10333	1.20255	1.08822	0.867184	0.88626	1.02218	0.905716	0.977837	0.949933
sp|Q96HN2|SAHH3_HUMAN	AHCYL2	Adenosylhomocysteinase 3 OS=Homo sapiens OX=9606 GN=AHCYL2 PE=1 SV=1	1295	13	10	18.6579	10	C	UR	12.3596	11.3545	10.4188	11.0448	11.2282	11.1053	10.7613	11.1305	10.597	12.5616	12.7003	12.7785	10.3815	10.0227	10.1696	10.1985	10.2259	10.9614	1.01635	1.11853	1.22648	0.939938	0.892639	0.915748	0.947697	0.918728	1.03439
sp|Q09666|AHNK_HUMAN	AHNAK	Neuroblast differentiation-associated protein AHNAK OS=Homo sapiens OX=9606 GN=AHNAK PE=1 SV=2	629	91	73	15.4329	23	C	UR	14.6155	16.5761	14.6381	10.3289	9.15384	8.92031	8.41805	9.18401	8.16517	12.294	11.9107	12.6004	15.3526	8.80625	9.21363	12.1314	8.73157	8.95951	0.841162	0.718543	0.860795	1.48637	0.962028	1.03288	1.44112	0.950735	1.09728
sp|O95433|AHSA1_HUMAN	AHSA1	Activator of 90 kDa heat shock protein ATPase homolog 1 OS=Homo sapiens OX=9606 GN=AHSA1 PE=1 SV=1	568	44	22	54.7337	21	C	UR	11.0983	11.7654	11.899	10.6863	11.2142	11.0995	10.8845	10.6663	10.6865	12.3023	11.9603	11.3475	10.6089	10.8973	10.7412	10.7087	10.9038	10.53	1.10849	1.01657	0.953649	0.992756	0.971738	0.967714	0.983843	1.02227	0.985355
sp|Q96BJ3|AIDA_HUMAN	AIDA	Axin interactor, dorsalization-associated protein OS=Homo sapiens OX=9606 GN=AIDA PE=1 SV=1	3728	5	3	18.6275	2	C	UR	12.9385	12.0176	11.2355	11.1043	10.4348	10.6388	11.7419	10.5484	9.34024	11.6676	13.0522	11.6312	9.51274	11.4517	9.72181	9.53462	11.4987	11.9294	0.901769	1.08608	1.03522	0.856673	1.09746	0.91381	0.812018	1.09009	1.27721
sp|Q9BQI0|AIF1L_HUMAN	AIF1L	Allograft inflammatory factor 1-like OS=Homo sapiens OX=9606 GN=AIF1L PE=1 SV=1	3459	4	3	16	1	C	UR	10.6713	10.7592	10.0219	10.4247	12.8754	11.1817	11.3233	11.6877	11.0548	11.2412	10.627	12.3015	9.93805	11.4019	12.6409	10.6569	9.51123	11.6813	1.0534	0.987719	1.22746	0.953318	0.885557	1.1305	0.941148	0.813781	1.05667
sp|O95831|AIFM1_HUMAN	AIFM1	Apoptosis-inducing factor 1, mitochondrial OS=Homo sapiens OX=9606 GN=AIFM1 PE=1 SV=1	1829	32	21	42.9038	14	C	UR	10.1157	10.4468	10.7669	11.4611	11.3241	11.3506	11.4318	11.3762	11.7267	10.1617	10.303	10.7144	10.9931	11.6183	11.2944	11.4831	11.4391	11.9928	1.00455	0.986239	0.995122	0.959163	1.02598	0.99505	1.00449	1.00553	1.02269
sp|Q12904|AIMP1_HUMAN	AIMP1	Aminoacyl tRNA synthase complex-interacting multifunctional protein 1 OS=Homo sapiens OX=9606 GN=AIMP1 PE=1 SV=2	5158	26	14	43.9103	15	C	UR	12.3482	11.6462	11.5814	10.5951	10.7416	10.9543	10.5486	10.6594	10.9252	12.6997	11.6354	11.7551	10.0695	10.4661	10.5133	10.8651	11.0506	10.9453	1.02846	0.999073	1.015	0.950391	0.974349	0.959738	1.03	1.0367	1.00184
sp|Q13155|AIMP2_HUMAN	AIMP2	Aminoacyl tRNA synthase complex-interacting multifunctional protein 2 OS=Homo sapiens OX=9606 GN=AIMP2 PE=1 SV=2	2994	19	8	42.5	12	C	UR	11.8631	11.8467	11.4034	9.7842	9.99653	9.82894	13.3022	10.1556	11.8193	12.0555	12.8985	11.9861	10.0768	10.0353	12.4544	10.6835	9.90319	9.90655	1.01622	1.08879	1.0511	1.0299	1.00388	1.26712	0.80314	0.975145	0.838167
sp|O00170|AIP_HUMAN	AIP	AH receptor-interacting protein OS=Homo sapiens OX=9606 GN=AIP PE=1 SV=2	1411	34	19	51.5152	15	C	UR	11.1133	11.4133	11.1548	10.7169	11.494	11.3668	11.2069	10.8607	10.6733	12.2724	11.181	11.1502	10.7106	10.9411	11.3984	10.8	10.8504	10.696	1.10429	0.979643	0.999587	0.999409	0.951899	1.00278	0.963699	0.999055	1.00212
sp|P54819|KAD2_HUMAN	AK2	Adenylate kinase 2, mitochondrial OS=Homo sapiens OX=9606 GN=AK2 PE=1 SV=2	2135	30	21	71.9665	17	C	UR	11.5298	11.2468	11.4858	11.1145	10.8325	10.9963	10.7703	11.1042	10.9199	11.302	11.242	11.5398	10.917	11.4474	11.1372	10.8248	10.2263	11.3634	0.980243	0.99958	1.0047	0.982234	1.05677	1.01282	1.00506	0.920939	1.04062
sp|Q9UIJ7|KAD3_HUMAN	AK3	GTP:AMP phosphotransferase AK3, mitochondrial OS=Homo sapiens OX=9606 GN=AK3 PE=1 SV=4	1085	15	12	48.4581	10	C	UR	11.3112	10.5229	10.4737	11.7502	10.8891	11.3656	11.0045	11.4445	11.2382	10.7153	11.1475	11.4654	10.6791	11.4442	11.1666	10.8496	10.8353	11.6971	0.947315	1.05935	1.09468	0.908839	1.05097	0.982488	0.98593	0.94677	1.04083
sp|Q9Y3D8|KAD6_HUMAN	AK6	Adenylate kinase isoenzyme 6 OS=Homo sapiens OX=9606 GN=AK6 PE=1 SV=1	4252	10	8	65.6977	7	C	UR	15.2092	14.6884	14.3627	9.29704	9.60723	9.50002	8.81615	9.35197	9.16732	17.9679	16.2036	14.4696	8.16317	9.00106	8.74562	8.15382	8.50962	8.78561	1.18138	1.10316	1.00744	0.87804	0.936905	0.92059	0.924874	0.909928	0.958362
sp|Q92667|AKAP1_HUMAN	AKAP1	A-kinase anchor protein 1, mitochondrial OS=Homo sapiens OX=9606 GN=AKAP1 PE=1 SV=1	4968	7	6	8.08416	3	C	UR	16.0404	14.9313	15.3562	8.58199	8.51113	8.32935	8.94762	9.25267	10.0493	10.7049	10.8327	10.718	10.7871	11.1909	10.9947	11.1025	11.6411	12.028	0.667372	0.725507	0.697957	1.25695	1.31486	1.31999	1.24083	1.25813	1.1969
sp|Q9UKA4|AKA11_HUMAN	AKAP11	A-kinase anchor protein 11 OS=Homo sapiens OX=9606 GN=AKAP11 PE=1 SV=1	4210	8	8	6.41767	7	C	UR	13.2619	13.2043	13.1835	10.4271	9.89872	10.2099	9.7952	9.73876	10.2806	12.7293	12.502	13.0443	9.13928	10.1321	10.4643	10.2256	10.9746	10.7886	0.959841	0.94681	0.989439	0.876497	1.02357	1.02492	1.04394	1.1269	1.04941
sp|Q12802|AKP13_HUMAN	AKAP13	A-kinase anchor protein 13 OS=Homo sapiens OX=9606 GN=AKAP13 PE=1 SV=2	4555	8	7	4.72805	4	C	UR	13.0758	12.6203	12.218	11.0607	9.84701	10.186	10.2913	10.3027	10.3981	13.7192	11.4392	11.4248	11.1269	10.0599	10.6559	10.2161	10.8526	10.5055	1.0492	0.906409	0.93508	1.00599	1.02162	1.04613	0.992687	1.05338	1.01033
sp|Q02040|AK17A_HUMAN	AKAP17A	A-kinase anchor protein 17A OS=Homo sapiens OX=9606 GN=AKAP17A PE=1 SV=2	6044	4	4	5.17986	2	C	UR	10.0025	10.1633	8.42121	11.743	11.6751	11.8468	11.7874	12.5251	11.8357	9.17874	16.7325	8.68553	11.1864	10.7157	10.7463	10.8606	10.9447	10.9495	0.917648	1.64636	1.03139	0.952598	0.917832	0.907103	0.921381	0.873821	0.925128
sp|Q9Y2D5|AKAP2_HUMAN	AKAP2	A-kinase anchor protein 2 OS=Homo sapiens OX=9606 GN=AKAP2 PE=1 SV=3	2800	32	23	37.1362	15	C	UR	13.8098	13.0452	12.9615	9.67845	9.84268	10.4249	10.7125	9.93681	9.58808	13.6239	14.0245	13.9231	9.26236	9.74828	9.65601	9.57161	10.1791	10.0112	0.986536	1.07506	1.07419	0.957009	0.990409	0.926244	0.893496	1.02438	1.04413
sp|O43823|AKAP8_HUMAN	AKAP8	A-kinase anchor protein 8 OS=Homo sapiens OX=9606 GN=AKAP8 PE=1 SV=1	5216	11	10	22.5434	5	C	UR	9.18429	8.59836	9.95992	11.211	11.1918	11.5794	12.0979	12.9341	13.2432	11.267	10.4381	11.0161	10.6783	11.7594	11.5433	10.1484	11.7534	11.3962	1.22676	1.21396	1.10605	0.952479	1.05072	0.996878	0.838854	0.908709	0.860529
sp|Q9ULX6|AKP8L_HUMAN	AKAP8L	A-kinase anchor protein 8-like OS=Homo sapiens OX=9606 GN=AKAP8L PE=1 SV=4	3877	27	20	25.6966	14	C	UR	11.7827	12.142	12.6961	10.2214	10.3717	10.4301	10.3459	10.8067	11.2035	13.2881	11.2164	11.4892	10.8057	11.0049	10.9155	10.5027	10.1461	10.6313	1.12777	0.923772	0.904935	1.05717	1.06106	1.04654	1.01516	0.938875	0.948928
sp|Q99996|AKAP9_HUMAN	AKAP9	A-kinase anchor protein 9 OS=Homo sapiens OX=9606 GN=AKAP9 PE=1 SV=4	3484	28	25	8.08805	16	C	UR	11.4882	11.1735	12.1616	10.8288	10.6998	10.9375	10.8081	10.9561	10.9463	11.7766	10.871	10.7789	11.4543	11.0916	11.2217	10.4972	11.1953	11.1135	1.0251	0.972922	0.886303	1.05776	1.03662	1.02599	0.971235	1.02182	1.01527
sp|Q53H80|AKIR2_HUMAN	AKIRIN2	Akirin-2 OS=Homo sapiens OX=9606 GN=AKIRIN2 PE=1 SV=2	4689	3	3	15.2709	3	C	UR	12.0668	12.2706	12.5874	10.7065	10.6802	10.9246	11.2913	9.00147	10.4711	11.9549	11.0262	10.3069	11.5481	12.1508	12.6407	10.1435	10.0093	10.2196	0.990728	0.898586	0.818822	1.0786	1.13769	1.15709	0.898348	1.11196	0.975984
sp|Q7Z591|AKNA_HUMAN	AKNA	Microtubule organization protein AKNA OS=Homo sapiens OX=9606 GN=AKNA PE=1 SV=2	3874	9	9	7.99166	5	C	UR	11.7108	10.5985	12.1487	10.4584	10.2881	10.5032	11.6372	11.1598	11.4952	11.2797	10.3122	11.1217	10.8024	12.5471	11.6925	9.89874	11.3713	10.9744	0.963183	0.972989	0.915463	1.03289	1.21957	1.11323	0.850609	1.01895	0.954693
sp|P14550|AK1A1_HUMAN	AKR1A1	Aldo-keto reductase family 1 member A1 OS=Homo sapiens OX=9606 GN=AKR1A1 PE=1 SV=3	1543	52	21	64	23	C	UR	11.1604	10.3795	9.77832	11.3667	11.7879	11.805	11.5016	11.1633	11.0574	10.6068	10.9568	10.6803	11.3806	11.6396	10.7667	11.3248	11.2142	11.4303	0.950397	1.05562	1.09224	1.00122	0.98742	0.912048	0.984632	1.00456	1.03372
sp|P15121|ALDR_HUMAN	AKR1B1	Aldo-keto reductase family 1 member B1 OS=Homo sapiens OX=9606 GN=AKR1B1 PE=1 SV=3	1543	36	20	56.6456	18	C	UR	11.6591	11.176	10.7591	11.3047	11.3944	11.0807	11.2328	10.582	10.8113	10.6034	11.0814	11.2585	11.2631	11.5029	11.2665	11.3868	10.4955	11.1419	0.909453	0.991542	1.04641	0.996319	1.00952	1.01677	1.01371	0.991826	1.03059
sp|P42330|AK1C3_HUMAN	AKR1C3	Aldo-keto reductase family 1 member C3 OS=Homo sapiens OX=9606 GN=AKR1C3 PE=1 SV=4	5508	2	2	8.35913	1	C	UR	9.59104	11.2916	10.4208	13.3396	10.7795	12.9881	10.1899	11.1011	10.2984	11.0221	10.594	11.0137	10.0949	11.5854	11.0819	11.828	10.6629	12.1172	1.14921	0.938216	1.0569	0.756767	1.07476	0.853231	1.16076	0.960528	1.17661
sp|O43488|ARK72_HUMAN	AKR7A2	Aflatoxin B1 aldehyde reductase member 2 OS=Homo sapiens OX=9606 GN=AKR7A2 PE=1 SV=3	4411	19	13	39.8329	8	C	UR	10.4426	10.4496	10.579	11.4979	11.5181	11.8587	11.311	11.3272	11.0159	11.0735	10.4702	10.7587	11.2282	11.4417	11.7183	11.2101	11.0964	11.0029	1.06042	1.00196	1.01698	0.976548	0.993369	0.988165	0.991082	0.979622	0.998816
sp|P31749|AKT1_HUMAN	AKT1	RAC-alpha serine/threonine-protein kinase OS=Homo sapiens OX=9606 GN=AKT1 PE=1 SV=2	203	10	8	18.3333	9	C	UR	11.2701	11.3264	10.805	11.1929	11.3354	11.7699	10.7469	10.9272	10.6262	12.8359	12.3503	12.1684	10.5906	10.2463	10.0945	10.0641	10.7352	10.9148	1.13893	1.09039	1.12618	0.946192	0.903918	0.857651	0.936464	0.982429	1.02716
sp|Q96B36|AKTS1_HUMAN	AKT1S1	Proline-rich AKT1 substrate 1 OS=Homo sapiens OX=9606 GN=AKT1S1 PE=1 SV=1	4102	3	2	9.76562	3	C	UR	11.774	10.4877	9.36775	11.684	11.818	11.3943	11.228	11.1457	11.1006	11.8346	11.7613	10.9374	11.4089	11.7476	10.763	10.3421	10.5537	10.6515	1.00514	1.12144	1.16755	0.976459	0.994042	0.944591	0.921102	0.946885	0.959543
sp|P31751|AKT2_HUMAN	AKT2	RAC-beta serine/threonine-protein kinase OS=Homo sapiens OX=9606 GN=AKT2 PE=1 SV=2	203	16	10	24.948	12	C	UR	12.0736	12.2641	11.7961	10.6748	11.1096	11.1833	10.047	10.8059	10.0455	13.947	12.6462	12.508	10.0379	10.5589	10.0561	10.0092	10.1567	10.0801	1.15517	1.03115	1.06035	0.940333	0.950428	0.899199	0.996235	0.939918	1.00345
sp|P13716|HEM2_HUMAN	ALAD	Delta-aminolevulinic acid dehydratase OS=Homo sapiens OX=9606 GN=ALAD PE=1 SV=1	458	12	8	26.3636	5	C	UR	10.6532	10.1324	9.31968	11.9631	11.5408	11.6887	11.9268	11.742	11.0334	9.63537	9.91845	10.4267	11.516	12.0865	12.3275	11.7636	11.3132	11.0127	0.90446	0.978881	1.11878	0.962623	1.04729	1.05465	0.986316	0.963489	0.998131
sp|Q13740|CD166_HUMAN	ALCAM	CD166 antigen OS=Homo sapiens OX=9606 GN=ALCAM PE=1 SV=2	1796	10	8	15.0943	3	C	UR	11.7777	12.2811	10.7704	12.3097	9.52564	11.952	10.8685	10.4669	10.0481	11.207	11.0759	12.4415	11.4481	11.1228	10.2241	9.89781	10.2543	12.3285	0.951537	0.901862	1.15516	0.93001	1.16767	0.855437	0.910684	0.979686	1.22695
sp|Q8IZ83|A16A1_HUMAN	ALDH16A1	Aldehyde dehydrogenase family 16 member A1 OS=Homo sapiens OX=9606 GN=ALDH16A1 PE=1 SV=2	115	22	18	35.1621	9	C	UR	11.2265	10.3446	10.8808	11.4141	11.3891	11.751	11.5201	11.0906	10.3832	10.0883	10.6881	10.1298	11.4103	11.1425	11.9929	11.5465	11.2378	11.7639	0.898607	1.03321	0.93098	0.999666	0.978352	1.02059	1.00229	1.01327	1.13297
sp|P54886-2|P5CS-2_HUMAN	ALDH18A1	Isoform of P54886, Isoform Short of Delta-1-pyrroline-5-carboxylate synthase OS=Homo sapiens OX=9606 GN=ALDH18A1 PE=1 SV=2	855	37	27	38.7137	22	C	UR	13.1733	12.8529	12.7324	10.0369	10.1036	10.2035	10.0881	10.1955	10.6137	12.9346	12.8577	12.9769	9.88953	10.2126	9.92596	10.2463	10.2532	10.7032	0.981886	1.00037	1.0192	0.985312	1.01078	0.972802	1.01568	1.00566	1.00843
sp|P00352|AL1A1_HUMAN	ALDH1A1	Aldehyde dehydrogenase 1A1 OS=Homo sapiens OX=9606 GN=ALDH1A1 PE=1 SV=2	5711	2	1	1.79641	2	C	UR	6.74535	23.6218	21.2311	7.09123	5.51152	17.4369	5.2653	7.03542	6.06133	5.50181	9.11811	8.50877	9.22482	8.11015	13.6915	20.7971	16.144	8.90369	0.815646	0.386005	0.400768	1.30088	1.47149	0.785203	3.94985	2.29467	1.46893
sp|O94788|AL1A2_HUMAN	ALDH1A2	Retinal dehydrogenase 2 OS=Homo sapiens OX=9606 GN=ALDH1A2 PE=1 SV=3	4245	2	2	5.01931	1	C	UR	19.4021	19.9573	17.0752	6.69525	6.59463	6.53123	7.54784	8.73138	7.46494	16.8117	17.088	12.6855	12.0718	6.59213	9.71867	7.87213	7.59923	9.56085	0.866488	0.856227	0.742916	1.80304	0.99962	1.48803	1.04296	0.870335	1.28077
sp|P47895|AL1A3_HUMAN	ALDH1A3	Aldehyde dehydrogenase family 1 member A3 OS=Homo sapiens OX=9606 GN=ALDH1A3 PE=1 SV=2	5716	2	2	3.90625	1	C	UR	5.01588	59.0481	5.93693	5.27171	3.63982	6.29716	4.85332	4.75467	5.18239	3.85803	4.23477	4.05582	66.0664	3.10343	3.59465	5.95169	4.85479	4.28044	0.769164	0.0717173	0.683151	12.5322	0.852632	0.570836	1.22631	1.02106	0.82596
sp|P51648|AL3A2_HUMAN	ALDH3A2	Aldehyde dehydrogenase family 3 member A2 OS=Homo sapiens OX=9606 GN=ALDH3A2 PE=1 SV=1	3596	9	7	16.4948	6	C	UR	10.3508	10.9931	11.2041	10.698	11.1952	11.4372	11.2656	11.1107	11.7454	10.8156	10.8193	11.0848	11.9325	10.8645	10.3219	12.1099	10.7651	11.2863	1.04491	0.98419	0.989347	1.1154	0.970462	0.902487	1.07495	0.968898	0.960916
sp|P30038|AL4A1_HUMAN	ALDH4A1	Delta-1-pyrroline-5-carboxylate dehydrogenase, mitochondrial OS=Homo sapiens OX=9606 GN=ALDH4A1 PE=1 SV=3	4047	10	10	23.8011	7	C	UR	9.98914	9.89626	9.87298	11.3002	11.6492	11.9182	11.7572	11.7076	11.9093	10.8107	11.2772	10.8876	10.8556	10.8516	10.1144	10.9553	11.9449	12.3027	1.08225	1.13954	1.10277	0.960656	0.931536	0.84865	0.931797	1.02026	1.03304
sp|P51649|SSDH_HUMAN	ALDH5A1	Succinate-semialdehyde dehydrogenase, mitochondrial OS=Homo sapiens OX=9606 GN=ALDH5A1 PE=1 SV=2	484	37	22	46.3551	16	C	UR	10.9531	10.2371	10.4487	11.8367	11.7063	11.0792	11.1651	11.2457	11.3281	10.771	10.5473	10.8801	11.0047	11.1824	11.0798	11.3351	11.5064	11.6932	0.983374	1.0303	1.04129	0.929717	0.955242	1.00006	1.01523	1.02318	1.03223
sp|Q02252|MMSA_HUMAN	ALDH6A1	Methylmalonate-semialdehyde dehydrogenase [acylating], mitochondrial OS=Homo sapiens OX=9606 GN=ALDH6A1 PE=1 SV=2	909	20	15	39.6262	14	C	UR	10.1855	10.5188	10.2903	11.3827	11.4048	11.2292	11.6653	11.4384	11.8851	10.5708	10.8577	10.639	11.3117	10.7969	11.0829	11.1889	11.4102	12.142	1.03783	1.03222	1.03388	0.993763	0.946698	0.98697	0.959161	0.997532	1.02162
sp|P49189|AL9A1_HUMAN	ALDH9A1	4-trimethylaminobutyraldehyde dehydrogenase OS=Homo sapiens OX=9606 GN=ALDH9A1 PE=1 SV=3	2150	30	22	41.2955	18	C	UR	11.2173	11.0324	10.0643	11.3499	11.4485	11.6265	11.9349	10.8927	10.4334	10.3013	11.0743	10.7985	11.3499	11.2491	11.2871	11.5243	11.1781	11.2373	0.918344	1.0038	1.07295	0.999998	0.982582	0.970807	0.965596	1.0262	1.07705
sp|P04075-2|ALDOA-2_HUMAN	ALDOA	Isoform of P04075, Isoform 2 of Fructose-bisphosphate aldolase A OS=Homo sapiens OX=9606 GN=ALDOA PE=1 SV=2	371	104	32	64.3541	20	C	UR	12.0208	11.4129	10.9891	11.5413	11.2603	11.6121	10.3715	11.1332	9.65886	11.2107	10.9933	11.3227	10.9136	11.483	10.531	11.1704	10.7798	11.5954	0.93261	0.963237	1.03036	0.945612	1.01978	0.906906	1.07703	0.968263	1.20049
sp|P09972|ALDOC_HUMAN	ALDOC	Fructose-bisphosphate aldolase C OS=Homo sapiens OX=9606 GN=ALDOC PE=1 SV=2	371	59	27	73.6264	24	C	UR	10.7581	10.8914	10.3789	11.6563	11.9942	11.6937	10.6362	11.5055	10.4856	10.788	10.7535	10.7781	11.4013	11.4466	10.6956	11.0875	11.3168	11.7326	1.00278	0.987337	1.03845	0.978121	0.954347	0.914643	1.04244	0.9836	1.11892
sp|Q9BT22|ALG1_HUMAN	ALG1	Chitobiosyldiphosphodolichol beta-mannosyltransferase OS=Homo sapiens OX=9606 GN=ALG1 PE=1 SV=2	2847	8	6	13.7931	5	C	UR	10.6155	12.1228	11.8398	10.85	10.994	10.8687	10.7209	10.9016	11.0867	11.2116	11.9081	11.4955	10.7894	10.4539	10.5472	10.7472	11.225	11.6221	1.05615	0.98229	0.97092	0.994415	0.950866	0.970422	1.00245	1.02967	1.04829
sp|Q5BKT4|AG10A_HUMAN	ALG10	Dol-P-Glc:Glc(2)Man(9)GlcNAc(2)-PP-Dol alpha-1,2-glucosyltransferase OS=Homo sapiens OX=9606 GN=ALG10 PE=1 SV=1	4664	4	4	7.82241	3	C	UR	10.018	11.046	10.7451	11.9147	12.1732	12.0878	8.29537	11.1523	12.5675	11.0596	9.56766	12.1495	11.5273	13.2773	9.63894	10.0922	10.4045	12.283	1.10397	0.866168	1.1307	0.967484	1.0907	0.797408	1.21661	0.932949	0.977366
sp|Q2TAA5|ALG11_HUMAN	ALG11	GDP-Man:Man(3)GlcNAc(2)-PP-Dol alpha-1,2-mannosyltransferase OS=Homo sapiens OX=9606 GN=ALG11 PE=1 SV=2	6051	3	3	5.69106	1	C	UR	12.7614	9.1487	9.13924	8.9511	8.31961	7.66385	19.3544	9.63575	15.026	9.15937	11.0487	9.3031	12.8775	9.34868	13.4091	10.974	11.322	12.5575	0.717743	1.20768	1.01793	1.43865	1.12369	1.74966	0.567002	1.175	0.835722
sp|Q9BV10|ALG12_HUMAN	ALG12	Dol-P-Man:Man(7)GlcNAc(2)-PP-Dol alpha-1,6-mannosyltransferase OS=Homo sapiens OX=9606 GN=ALG12 PE=1 SV=1	6468	2	2	3.68852	2	C	UR	10.6057	10.4099	10.0635	11.2335	11.2628	11.6924	11.3986	11.8832	11.4504	9.7974	9.73674	9.6609	11.6894	12.9381	11.4215	11.5513	11.282	11.9227	0.923782	0.935337	0.959993	1.04058	1.14875	0.976826	1.01339	0.949413	1.04125
sp|Q9NP73|ALG13_HUMAN	ALG13	Putative bifunctional UDP-N-acetylglucosamine transferase and deubiquitinase ALG13 OS=Homo sapiens OX=9606 GN=ALG13 PE=1 SV=2	5349	4	4	3.25418	2	C	UR	10.1006	13.3478	14.5817	10.3374	8.33226	8.176	13.3568	9.59335	12.1741	11.7961	12.8124	11.8996	9.83348	11.1379	12.0578	12.2159	10.0742	8.17262	1.16786	0.959885	0.816069	0.951257	1.33672	1.47478	0.914583	1.05012	0.671309
sp|Q9H553|ALG2_HUMAN	ALG2	Alpha-1,3/1,6-mannosyltransferase ALG2 OS=Homo sapiens OX=9606 GN=ALG2 PE=1 SV=1	5011	8	6	17.0673	3	C	UR	10.442	11.1334	10.6388	10.8647	11.0962	11.1266	11.455	12.039	11.2044	9.9266	10.5773	10.9438	11.0956	10.3565	11.0311	11.193	11.7777	13.0983	0.950639	0.950051	1.02867	1.02125	0.933343	0.991422	0.977128	0.978297	1.16904
sp|Q92685|ALG3_HUMAN	ALG3	Dol-P-Man:Man(5)GlcNAc(2)-PP-Dol alpha-1,3-mannosyltransferase OS=Homo sapiens OX=9606 GN=ALG3 PE=1 SV=1	5017	1	1	2.28311	1	C	UR	8.89	14.0763	11.0987	10.6534	11.3541	10.4053	10.2654	11.3439	11.9128	11.8847	11.3276	11.6832	10.5802	12.7836	7.75695	10.3009	10.9606	12.7221	1.33686	0.804726	1.05266	0.993131	1.1259	0.745478	1.00347	0.966214	1.06793
sp|Q9Y673|ALG5_HUMAN	ALG5	Dolichyl-phosphate beta-glucosyltransferase OS=Homo sapiens OX=9606 GN=ALG5 PE=1 SV=1	4760	11	7	22.2222	6	C	UR	11.3843	10.845	11.0176	11.9486	10.9181	10.7577	10.6073	10.8498	11.6716	10.6623	11.6996	11.4081	10.6008	10.2854	11.0438	11.3726	11.1931	11.7344	0.93658	1.0788	1.03544	0.887204	0.942051	1.02659	1.07214	1.03164	1.00538
sp|Q9Y672|ALG6_HUMAN	ALG6	Dolichyl pyrophosphate Man9GlcNAc2 alpha-1,3-glucosyltransferase OS=Homo sapiens OX=9606 GN=ALG6 PE=1 SV=2	4976	3	3	6.50888	2	C	UR	10.4051	10.9347	8.86249	11.9177	11.525	10.6947	12.3211	12.0038	11.3354	10.0402	9.98664	10.7647	12.3597	11.2072	10.7881	11.202	11.171	12.4806	0.96493	0.913301	1.21463	1.03708	0.972426	1.00873	0.90917	0.930618	1.10102
sp|Q9BVK2|ALG8_HUMAN	ALG8	Probable dolichyl pyrophosphate Glc1Man9GlcNAc2 alpha-1,3-glucosyltransferase OS=Homo sapiens OX=9606 GN=ALG8 PE=1 SV=2	4997	2	2	3.23194	2	C	UR	10.6476	10.4091	13.2381	11.4045	10.1321	10.686	11.3354	11.5015	10.6456	8.90479	11.141	12.2239	11.4184	10.9448	11.4123	11.0472	10.2543	12.6534	0.836315	1.07031	0.923386	1.00122	1.08021	1.06796	0.974574	0.891559	1.1886
sp|Q9H6U8|ALG9_HUMAN	ALG9	Alpha-1,2-mannosyltransferase ALG9 OS=Homo sapiens OX=9606 GN=ALG9 PE=1 SV=2	1368	5	4	8.83797	4	C	UR	10.0043	10.476	11.1225	11.3642	12.0625	11.2098	11.2174	10.7813	11.7619	10.1814	10.7324	10.5671	11.521	11.5974	10.3532	11.4114	11.5557	12.0803	1.01771	1.02447	0.950061	1.01379	0.96144	0.923588	1.01729	1.07183	1.02707
sp|Q6NS38|ALKB2_HUMAN	ALKBH2	DNA oxidative demethylase ALKBH2 OS=Homo sapiens OX=9606 GN=ALKBH2 PE=1 SV=1	738	2	2	8.81226	1	C	UR	16.5704	12.8605	13.8225	9.23224	9.33608	10.8038	9.58261	9.50743	8.28445	15.0544	10.6319	13.4744	11.1726	8.65564	10.1592	10.0436	9.5707	11.2376	0.908515	0.826705	0.974813	1.21017	0.927117	0.94034	1.04811	1.00665	1.35647
sp|Q96Q83|ALKB3_HUMAN	ALKBH3	Alpha-ketoglutarate-dependent dioxygenase alkB homolog 3 OS=Homo sapiens OX=9606 GN=ALKBH3 PE=1 SV=1	4400	7	6	30.7692	7	C	UR	12.7107	11.5589	11.2856	11.23	11.1177	10.4581	10.8745	10.6187	10.146	11.9182	12.0346	11.599	10.7635	10.8748	10.4546	10.7334	10.5199	11.1021	0.937653	1.04115	1.02777	0.958461	0.978154	0.999673	0.987025	0.990693	1.09424
sp|Q9NXW9|ALKB4_HUMAN	ALKBH4	Alpha-ketoglutarate-dependent dioxygenase alkB homolog 4 OS=Homo sapiens OX=9606 GN=ALKBH4 PE=1 SV=1	5443	4	3	14.2384	1	C	UR	10.723	12.563	13.1383	9.86544	13.5106	8.58821	10.0892	11.8687	9.65366	10.8909	13.0493	13.8188	10.3766	10.7327	10.1212	9.07413	9.88109	12.0553	1.01566	1.03871	1.0518	1.05181	0.794393	1.1785	0.899392	0.832535	1.24878
sp|Q6P6C2|ALKB5_HUMAN	ALKBH5	RNA demethylase ALKBH5 OS=Homo sapiens OX=9606 GN=ALKBH5 PE=1 SV=2	4085	19	14	51.5228	12	C	UR	11.1212	10.8871	10.4339	10.9286	11.1779	11.3407	11.3153	11.8461	10.9492	11.3175	11.0749	11.276	10.2576	11.2066	11.101	10.8728	11.2626	11.631	1.01765	1.01725	1.08071	0.938603	1.00257	0.978862	0.960892	0.950742	1.06227
sp|Q3KRA9|ALKB6_HUMAN	ALKBH6	Alpha-ketoglutarate-dependent dioxygenase alkB homolog 6 OS=Homo sapiens OX=9606 GN=ALKBH6 PE=1 SV=2	1315	2	2	10.084	1	C	UR	13.4776	10.6354	13.2693	10.1359	10.732	11.2514	10.3409	9.06836	11.0891	13.0681	12.7721	12.6057	11.9215	10.1982	8.27834	9.3046	11.1842	10.6673	0.96961	1.20091	0.949983	1.17617	0.950262	0.735758	0.899787	1.23332	0.96196
sp|Q9BT30|ALKB7_HUMAN	ALKBH7	Alpha-ketoglutarate-dependent dioxygenase alkB homolog 7, mitochondrial OS=Homo sapiens OX=9606 GN=ALKBH7 PE=1 SV=1	6163	2	1	9.95475	2	C	UR	11.8271	11.6667	12.659	9.79988	10.5146	8.39461	10.6152	12.1006	12.4223	14.7186	14.3283	14.9027	8.76732	9.6325	7.57169	9.63617	10.8203	9.62243	1.24448	1.22813	1.17724	0.894635	0.916106	0.90197	0.907769	0.894197	0.774612
sp|Q96BT7|ALKB8_HUMAN	ALKBH8	Alkylated DNA repair protein alkB homolog 8 OS=Homo sapiens OX=9606 GN=ALKBH8 PE=1 SV=2	3635	4	2	4.21687	3	C	UR	11.7444	13.5841	13.3739	11.2325	11.4311	9.98925	10.0244	10.1181	8.50219	14.6608	12.5473	14.5219	8.96834	8.60061	9.48635	9.92537	11.7504	9.53891	1.24832	0.923672	1.08584	0.798427	0.752389	0.949656	0.990121	1.16133	1.12193
sp|O75342|LX12B_HUMAN	ALOX12B	Arachidonate 12-lipoxygenase, 12R-type OS=Homo sapiens OX=9606 GN=ALOX12B PE=1 SV=1	5404	3	3	5.70613	1	C	UR	15.1193	12.3173	16.4262	10.7175	7.01231	8.28401	8.36925	11.6892	10.0649	11.1248	9.36858	13.6493	11.7831	10.2858	9.47639	11.7417	12.2159	10.3543	0.735803	0.760602	0.830948	1.09943	1.46683	1.14394	1.40296	1.04506	1.02875
sp|P20292|AL5AP_HUMAN	ALOX5AP	Arachidonate 5-lipoxygenase-activating protein OS=Homo sapiens OX=9606 GN=ALOX5AP PE=1 SV=2	6652	5	4	25.4658	2	C	UR	7.2398	9.63507	11.924	11.7149	11.2112	10.1134	9.87384	13.862	14.4258	11.1128	10.3252	10.8373	12.2245	14.5544	9.8653	9.88313	11.014	10.1834	1.53496	1.07163	0.908865	1.0435	1.2982	0.975467	1.00094	0.794543	0.705919
sp|Q9BYJ1|LOXE3_HUMAN	ALOXE3	Hydroperoxide isomerase ALOXE3 OS=Homo sapiens OX=9606 GN=ALOXE3 PE=1 SV=1	2635	3	2	3.93812	3	C	UR	13.666	10.8153	11.5323	9.87942	10.4629	10.4706	12.3783	10.3052	10.4899	9.83854	9.87179	14.1185	9.6333	8.76967	11.1202	11.0666	13.1243	12.4572	0.719929	0.912763	1.22426	0.975088	0.838164	1.06204	0.894029	1.27355	1.18754
sp|Q86V81|THOC4_HUMAN	ALYREF	THO complex subunit 4 OS=Homo sapiens OX=9606 GN=ALYREF PE=1 SV=3	455	34	14	40.0778	11	C	UR	9.85842	9.69145	10.753	11.4803	12.0989	10.8306	11.5171	12.2224	11.5479	11.8068	11.6439	11.3552	10.257	10.7238	10.663	10.814	11.1912	11.5451	1.19764	1.20146	1.05601	0.89344	0.886346	0.98452	0.938955	0.915633	0.99976
sp|Q9UHK6|AMACR_HUMAN	AMACR	Alpha-methylacyl-CoA racemase OS=Homo sapiens OX=9606 GN=AMACR PE=1 SV=2	3840	4	3	11.2565	1	C	UR	10.1164	9.5879	12.5672	13.9857	11.5704	12.0962	9.54848	11.7021	8.82561	10.0116	10.1882	12.0884	12.0678	11.0936	9.14352	12.0216	11.0898	12.2956	0.989641	1.06261	0.961898	0.862863	0.958791	0.755902	1.259	0.947677	1.39317
sp|Q9C0C7|AMRA1_HUMAN	AMBRA1	Activating molecule in BECN1-regulated autophagy protein 1 OS=Homo sapiens OX=9606 GN=AMBRA1 PE=1 SV=2	5840	5	3	3.23575	1	C	UR	12.7195	11.1176	11.514	12.0761	11.0697	10.6161	11.5298	9.59109	9.76607	15.6947	10.6447	11.0068	10.3769	10.7537	11.6046	13.3381	8.62052	7.95996	1.23391	0.957468	0.955948	0.859288	0.971449	1.09311	1.15684	0.898805	0.815064
sp|P17707|DCAM_HUMAN	AMD1	S-adenosylmethionine decarboxylase proenzyme OS=Homo sapiens OX=9606 GN=AMD1 PE=1 SV=2	2077	6	3	8.38323	2	C	UR	15.0361	14.7092	14.0587	10.3419	9.70114	9.26574	9.12196	8.81714	8.94821	15.8309	15.412	15.7977	9.08054	8.18559	9.42687	9.19252	8.0032	9.07071	1.05286	1.04778	1.1237	0.878038	0.843777	1.01739	1.00774	0.907686	1.01369
sp|Q9Y303|NAGA_HUMAN	AMDHD2	N-acetylglucosamine-6-phosphate deacetylase OS=Homo sapiens OX=9606 GN=AMDHD2 PE=1 SV=2	1452	10	7	27.8729	5	C	UR	10.9891	10.0286	10.9165	11.9584	11.0975	12.0433	10.5118	11.6757	10.7791	10.309	9.93273	10.0704	11.4465	11.4012	11.2692	11.9956	11.7329	11.8424	0.938112	0.990444	0.922492	0.957197	1.02737	0.935719	1.14116	1.0049	1.09865
sp|Q9UKV5|AMFR_HUMAN	AMFR	E3 ubiquitin-protein ligase AMFR OS=Homo sapiens OX=9606 GN=AMFR PE=1 SV=2	6590	2	2	5.9098	2	C	UR	13.0923	12.6529	12.1914	10.1599	10.1086	10.4372	9.73103	10.4877	11.139	12.6475	12.0202	12.8098	10.715	8.68937	10.0546	10.1513	10.2287	12.6835	0.966025	0.949991	1.05073	1.05464	0.859604	0.963341	1.04319	0.975304	1.13866
sp|Q9Y4X0|AMMR1_HUMAN	AMMECR1	AMME syndrome candidate gene 1 protein OS=Homo sapiens OX=9606 GN=AMMECR1 PE=1 SV=1	4679	1	1	4.5045	1	C	UR	15.2082	15.3128	13.631	7.59955	8.96727	11.0055	9.28424	9.60954	9.38185	13.1734	12.4671	13.4264	6.6569	11.1679	12.6354	9.57042	11.2823	9.62031	0.866207	0.81416	0.984985	0.87596	1.2454	1.14809	1.03082	1.17407	1.02542
sp|Q8IY45|AMN1_HUMAN	AMN1	Protein AMN1 homolog OS=Homo sapiens OX=9606 GN=AMN1 PE=2 SV=4	4790	5	3	6.97674	1	C	UR	10.6991	11.2	10.7879	12.1819	11.0901	11.6031	10.9628	11.7925	9.68261	10.9508	10.0742	10.8954	10.8943	11.3001	10.487	11.3612	11.5696	12.4674	1.02353	0.899486	1.00996	0.894306	1.01894	0.903809	1.03634	0.981099	1.28761
sp|Q8IY63|AMOL1_HUMAN	AMOTL1	Angiomotin-like protein 1 OS=Homo sapiens OX=9606 GN=AMOTL1 PE=1 SV=1	5256	2	2	3.24268	1	C	UR	15.4729	12.9358	13.842	9.74399	8.11232	9.67206	10.011	11.6904	8.51952	16.6734	10.7086	10.4841	10.678	12.9933	8.82533	9.30758	11.3643	8.96535	1.07758	0.827821	0.757416	1.09586	1.60168	0.912456	0.929731	0.972109	1.05233
sp|Q01433|AMPD2_HUMAN	AMPD2	AMP deaminase 2 OS=Homo sapiens OX=9606 GN=AMPD2 PE=1 SV=2	2496	32	23	29.9204	18	C	UR	10.5505	11.0823	11.4599	11.4254	11.2494	10.8708	11.1383	11.349	10.8745	10.8931	11.0647	10.9464	11.1256	11.3918	11.0054	10.9291	11.3344	11.3095	1.03247	0.998411	0.955185	0.973762	1.01266	1.01239	0.981226	0.998719	1.04
sp|Q01432|AMPD3_HUMAN	AMPD3	AMP deaminase 3 OS=Homo sapiens OX=9606 GN=AMPD3 PE=1 SV=1	2496	22	16	24.1199	14	C	UR	11.3085	11.2577	11.1004	11.5411	10.8963	11.4281	11.3225	10.7831	10.3622	10.4884	10.9152	10.8622	10.9654	10.8806	10.7569	11.471	11.523	12.1372	0.927483	0.969576	0.978543	0.950115	0.998555	0.941271	1.01312	1.06862	1.17129
sp|Q9H1A4|APC1_HUMAN	ANAPC1	Anaphase-promoting complex subunit 1 OS=Homo sapiens OX=9606 GN=ANAPC1 PE=1 SV=1	1174	27	21	13.3745	17	C	UR	11.9671	11.9638	11.8517	10.6782	10.7979	10.4303	10.5077	10.9445	10.8587	12.1853	11.6287	11.9955	10.7847	11.0631	10.6618	10.1876	11.2147	10.2786	1.01823	0.971993	1.01213	1.00998	1.02456	1.02219	0.969531	1.02469	0.946581
sp|Q9UM13|APC10_HUMAN	ANAPC10	Anaphase-promoting complex subunit 10 OS=Homo sapiens OX=9606 GN=ANAPC10 PE=1 SV=1	4430	3	3	24.8649	2	C	UR	9.80019	10.8823	11.7663	11.1608	12.8214	11.2221	11.0575	11.1129	10.1764	10.8425	11.0781	11.2899	11.2007	11.9656	10.0961	11.5319	10.1131	11.882	1.10635	1.01799	0.959509	1.00358	0.933256	0.899667	1.0429	0.910027	1.1676
sp|Q96DE5|APC16_HUMAN	ANAPC16	Anaphase-promoting complex subunit 16 OS=Homo sapiens OX=9606 GN=ANAPC16 PE=1 SV=1	1802	3	2	20	3	C	UR	7.72633	12.1822	13.3546	13.0431	11.1007	10.5493	10.5794	9.56052	11.9038	13.0328	12.4793	11.1539	10.5708	12.2944	10.199	10.7816	10.4748	9.01347	1.68681	1.02439	0.835205	0.810455	1.10754	0.966791	1.01911	1.09563	0.757192
sp|Q9UJX6|ANC2_HUMAN	ANAPC2	Anaphase-promoting complex subunit 2 OS=Homo sapiens OX=9606 GN=ANAPC2 PE=1 SV=1	4932	14	13	17.0316	7	C	UR	10.847	11.7602	11.9692	11.1866	10.523	11.1461	10.8939	11.2425	10.4315	12.3309	11.5528	11.9304	10.9355	11.6581	10.0875	10.1408	11.0163	10.3476	1.13681	0.982366	0.996759	0.977557	1.10787	0.905025	0.930872	0.97988	0.99195
sp|Q9UJX5|APC4_HUMAN	ANAPC4	Anaphase-promoting complex subunit 4 OS=Homo sapiens OX=9606 GN=ANAPC4 PE=1 SV=2	2153	19	14	23.7624	13	C	UR	11.2873	11.867	11.6403	10.5856	11.0382	10.7065	10.8517	10.7901	11.2333	11.4236	11.5589	12.085	11.0544	11.3272	10.9544	10.5482	10.5597	10.4887	1.01207	0.974041	1.0382	1.04429	1.02618	1.02315	0.972034	0.978645	0.933717
sp|Q9UJX4|APC5_HUMAN	ANAPC5	Anaphase-promoting complex subunit 5 OS=Homo sapiens OX=9606 GN=ANAPC5 PE=1 SV=2	747	12	9	16.1589	9	C	UR	11.5087	11.4495	11.2857	10.3195	11.2287	11.0121	10.7903	10.8869	11.5185	12.15	11.3735	11.6399	11.161	11.1267	11.033	9.81052	11.142	10.5635	1.05572	0.99336	1.03138	1.08154	0.990919	1.00189	0.909198	1.02343	0.917091
sp|Q9UJX3|APC7_HUMAN	ANAPC7	Anaphase-promoting complex subunit 7 OS=Homo sapiens OX=9606 GN=ANAPC7 PE=1 SV=4	1613	22	19	42.571	16	C	UR	11.2457	12.0749	11.5608	10.6838	10.9952	10.7978	11.0643	10.8206	10.7568	11.7852	11.6585	11.3868	11.2105	10.9575	11.1847	10.57	10.8034	10.4434	1.04797	0.965512	0.984949	1.04929	0.996571	1.03583	0.955325	0.998414	0.970863
sp|Q5VTE6|ANGE2_HUMAN	ANGEL2	Protein angel homolog 2 OS=Homo sapiens OX=9606 GN=ANGEL2 PE=1 SV=1	3822	1	1	2.20588	1	C	UR	10.6736	11.8165	10.5099	12.2614	12.4996	12.4449	7.5114	11.7406	10.5423	13.6833	11.1775	10.971	12.0846	11.92	6.87646	9.99595	10.6936	12.5975	1.28198	0.945923	1.04388	0.985585	0.953626	0.552554	1.33077	0.910829	1.19495
tr|M0R3A2|M0R3A2_HUMAN	ANGPTL4	Isoform of Q9BY76, Angiopoietin-related protein 4 (Fragment) OS=Homo sapiens OX=9606 GN=ANGPTL4 PE=1 SV=8	6708	1	1	7.69231	1	C	UR	13.8374	10.6602	15.1471	12.5402	8.21685	8.40721	8.34222	13.3341	9.51465	8.28381	6.84404	14.4064	12.1354	7.78622	12.7681	10.3138	16.7046	10.7577	0.598652	0.642015	0.951097	0.96772	0.947592	1.51871	1.23633	1.25277	1.13064
sp|Q9P2R3|ANFY1_HUMAN	ANKFY1	Rabankyrin-5 OS=Homo sapiens OX=9606 GN=ANKFY1 PE=1 SV=2	2141	21	19	20.0171	10	C	UR	10.6542	11.3059	11.173	11.5346	11.4908	11.3911	10.096	11.5424	10.812	13.0886	11.0404	11.795	10.3189	11.0098	9.90782	10.183	11.1021	11.5544	1.2285	0.976515	1.05567	0.894599	0.95814	0.869785	1.00861	0.961849	1.06867
sp|Q9HCJ1|ANKH_HUMAN	ANKH	Progressive ankylosis protein homolog OS=Homo sapiens OX=9606 GN=ANKH PE=1 SV=2	2866	5	4	6.09756	3	C	UR	13.4712	9.87668	8.96216	11.7586	11.1788	11.2947	10.9002	11.4791	11.0786	9.41201	9.62052	9.49867	12.9589	12.2464	11.5485	11.5421	11.2518	11.921	0.698677	0.974064	1.05986	1.10208	1.09551	1.02247	1.05889	0.9802	1.07604
sp|Q8IWZ3|ANKH1_HUMAN	ANKHD1	Ankyrin repeat and KH domain-containing protein 1 OS=Homo sapiens OX=9606 GN=ANKHD1 PE=1 SV=1	1012	24	19	11.9197	13	C	UR	13.4644	12.9425	13.2333	9.6203	9.71846	10.093	10.2381	9.98507	10.705	13.4679	12.77	12.6179	9.96032	10.1064	10.0128	9.99778	10.4521	10.6148	1.00026	0.98667	0.953492	1.03534	1.03992	0.992055	0.976531	1.04678	0.991577
sp|Q8IWZ3-2|ANKH1-2_HUMAN	ANKHD1	Isoform of Q8IWZ3, Isoform 2 of Ankyrin repeat and KH domain-containing protein 1 OS=Homo sapiens OX=9606 GN=ANKHD1 PE=1 SV=1	1012	2	1	1.5949	2	C	UR	13.0824	13.4151	12.6584	9.90285	10.3069	10.06	9.42039	10.984	10.1699	13.8534	11.9808	12.6974	10.8183	10.5742	9.97254	9.7356	10.4054	9.96233	1.05894	0.893079	1.00308	1.09244	1.02593	0.991307	1.03346	0.947323	0.979586
sp|Q9P2G1|AKIB1_HUMAN	ANKIB1	Ankyrin repeat and IBR domain-containing protein 1 OS=Homo sapiens OX=9606 GN=ANKIB1 PE=1 SV=3	82	3	2	2.93848	2	C	UR	11.9615	13.7429	12.0088	8.39951	11.4275	11.2814	10.8261	10.1371	10.2152	12.9913	10.0033	10.3544	8.68437	13.5087	10.5563	10.5515	12.8101	10.54	1.08609	0.727883	0.862237	1.03391	1.18213	0.935728	0.974638	1.26368	1.0318
sp|Q86XL3|ANKL2_HUMAN	ANKLE2	Ankyrin repeat and LEM domain-containing protein 2 OS=Homo sapiens OX=9606 GN=ANKLE2 PE=1 SV=4	1026	13	11	16.7377	4	C	UR	13.0444	13.159	11.7769	10.3519	9.92398	10.4144	10.2207	10.3649	10.7438	13.4002	13.254	12.5262	9.94168	10.332	10.7535	9.95033	10.5364	9.30567	1.02728	1.00721	1.06362	0.960374	1.04112	1.03256	0.97355	1.01654	0.866143
sp|Q8IV38|ANKY2_HUMAN	ANKMY2	Ankyrin repeat and MYND domain-containing protein 2 OS=Homo sapiens OX=9606 GN=ANKMY2 PE=1 SV=1	2448	11	9	22.6757	9	C	UR	13.1727	12.5235	12.2563	10.4704	10.1573	10.7648	10.4157	10.0626	10.1767	13.6079	13.0773	13.0577	9.63058	10.1699	10.1371	10.1436	10.117	10.0588	1.03304	1.04422	1.06538	0.919787	1.00124	0.94169	0.973881	1.00541	0.988422
sp|Q9NXR5|ANR10_HUMAN	ANKRD10	Ankyrin repeat domain-containing protein 10 OS=Homo sapiens OX=9606 GN=ANKRD10 PE=1 SV=2	4309	1	1	2.14286	1	C	UR	12.8383	13.9886	13.4951	11.3409	10.6572	9.26788	9.72873	9.22035	9.46289	13.0163	10.6579	12.7614	12.9942	11.0594	10.2093	9.32528	10.2557	9.72043	1.01386	0.761901	0.945634	1.14578	1.03774	1.10158	0.95853	1.11229	1.02722
sp|Q6UB99|ANR11_HUMAN	ANKRD11	Ankyrin repeat domain-containing protein 11 OS=Homo sapiens OX=9606 GN=ANKRD11 PE=1 SV=3	1579	2	2	0.826136	1	C	UR	8.65123	7.40058	6.22045	20.629	17.7188	11.7128	10.3504	9.98054	7.33617	12.5008	9.7814	10.0427	12.0076	10.3768	10.8337	10.123	11.8375	12.4965	1.44498	1.32171	1.61447	0.582074	0.585634	0.924947	0.978028	1.18605	1.70341
sp|Q6UB98|ANR12_HUMAN	ANKRD12	Ankyrin repeat domain-containing protein 12 OS=Homo sapiens OX=9606 GN=ANKRD12 PE=1 SV=3	3403	3	3	1.84287	3	C	UR	11.6045	12.0184	11.5661	10.6497	10.9894	10.6492	10.8337	10.9019	10.7871	8.6278	10.1268	10.7268	12.2423	11.643	12.027	11.0919	10.8193	12.695	0.743489	0.842614	0.927435	1.14954	1.05947	1.12938	1.02383	0.992424	1.17687
sp|Q8IZ07|AN13A_HUMAN	ANKRD13A	Ankyrin repeat domain-containing protein 13A OS=Homo sapiens OX=9606 GN=ANKRD13A PE=1 SV=3	1011	10	9	18.4746	6	C	UR	11.4899	11.2568	11.1386	11.4558	10.9386	11.2793	10.556	11.2334	10.6516	12.8497	12.3885	12.2079	10.5379	10.351	10.2265	9.75766	10.4731	11.2078	1.11835	1.10053	1.096	0.919878	0.946283	0.906658	0.924369	0.932318	1.05221
sp|Q6P6B7|ANR16_HUMAN	ANKRD16	Ankyrin repeat domain-containing protein 16 OS=Homo sapiens OX=9606 GN=ANKRD16 PE=1 SV=1	5012	2	2	7.20222	1	C	UR	12.7559	11.3561	11.2762	10.85	10.2965	10.5877	10.6264	10.4542	11.797	13.9574	13.1626	13.5197	8.24354	10.9836	10.9137	8.47219	10.8938	9.85358	1.09419	1.15907	1.19896	0.759772	1.06673	1.0308	0.79728	1.04204	0.835259
sp|O75179|ANR17_HUMAN	ANKRD17	Ankyrin repeat domain-containing protein 17 OS=Homo sapiens OX=9606 GN=ANKRD17 PE=1 SV=3	1012	28	24	14.9827	16	C	UR	12.2547	12.3882	12.8068	10.4457	10.2925	10.0697	10.3472	10.4757	10.9195	13.2492	12.199	11.2443	10.8156	10.7619	10.959	10.1302	10.5418	10.0989	1.08116	0.984725	0.877994	1.03541	1.04561	1.08832	0.979023	1.00631	0.924853
sp|Q96NW4|ANR27_HUMAN	ANKRD27	Ankyrin repeat domain-containing protein 27 OS=Homo sapiens OX=9606 GN=ANKRD27 PE=1 SV=2	647	5	4	4.28571	3	C	UR	11.3381	11.4554	12.2209	10.2554	10.4201	10.1999	11.1529	11.4034	11.554	14.2519	12.9597	13.102	9.64875	10.7043	11.4174	9.51717	9.47152	8.9272	1.257	1.13132	1.0721	0.940847	1.02727	1.11937	0.853337	0.830588	0.772653
sp|O15084|ANR28_HUMAN	ANKRD28	Serine/threonine-protein phosphatase 6 regulatory ankyrin repeat subunit A OS=Homo sapiens OX=9606 GN=ANKRD28 PE=1 SV=5	2938	17	14	21.4625	9	C	UR	10.9876	10.8407	10.9568	10.9901	11.3845	11.0781	11.6629	11.2067	10.8924	11.7939	11.6679	12.0308	10.4339	10.5966	11.0946	10.9137	10.9317	10.5368	1.07338	1.07631	1.09802	0.949388	0.930788	1.00149	0.935762	0.97546	0.967354
sp|Q8N8A2|ANR44_HUMAN	ANKRD44	Serine/threonine-protein phosphatase 6 regulatory ankyrin repeat subunit B OS=Homo sapiens OX=9606 GN=ANKRD44 PE=1 SV=3	2938	15	12	17.9255	12	C	UR	11.0774	10.8592	10.8575	11.3744	11.1884	11.2312	10.974	10.7077	11.7304	11.726	11.7882	11.8518	10.4285	11.0804	10.9416	10.1299	11.0078	11.0458	1.05855	1.08555	1.09158	0.916838	0.990351	0.974218	0.923083	1.02802	0.941643
sp|Q86W74|ANR46_HUMAN	ANKRD46	Ankyrin repeat domain-containing protein 46 OS=Homo sapiens OX=9606 GN=ANKRD46 PE=1 SV=2	5411	3	3	16.6667	3	C	UR	12.0737	13.672	14.0425	11.044	10.0992	9.62909	9.48673	9.33003	10.6227	13.0908	13.6247	14.3923	10.6401	9.77789	9.48594	9.21849	9.69617	10.0736	1.08424	0.996539	1.02492	0.963429	0.968182	0.985134	0.971724	1.03924	0.948304
sp|Q8WVL7|ANR49_HUMAN	ANKRD49	Ankyrin repeat domain-containing protein 49 OS=Homo sapiens OX=9606 GN=ANKRD49 PE=1 SV=1	3972	5	5	17.9916	2	C	UR	11.2853	10.732	10.9596	11.8774	11.4345	11.9694	11.1915	11.1494	9.40096	10.3139	11.477	11.7236	10.5663	11.5731	10.5669	10.6209	10.8446	12.3136	0.913931	1.06942	1.06971	0.889619	1.01212	0.882828	0.949015	0.972662	1.30983
sp|Q9ULJ7|ANR50_HUMAN	ANKRD50	Ankyrin repeat domain-containing protein 50 OS=Homo sapiens OX=9606 GN=ANKRD50 PE=1 SV=4	5302	2	2	1.53954	2	C	UR	12.5062	12.2338	11.7498	10.5178	10.4811	10.5149	10.4759	11.0035	10.5169	15.3971	12.381	12.1787	9.18011	9.95463	9.61805	10.4715	10.4286	10.3904	1.23115	1.01203	1.03651	0.872813	0.949767	0.914708	0.99958	0.947751	0.987967
sp|Q8NB46|ANR52_HUMAN	ANKRD52	Serine/threonine-protein phosphatase 6 regulatory ankyrin repeat subunit C OS=Homo sapiens OX=9606 GN=ANKRD52 PE=1 SV=3	660	10	9	9.66543	5	C	UR	12.3733	12.7822	11.8336	10.4392	10.2607	10.3217	10.7506	10.5361	10.7026	15.5941	13.4793	13.9677	9.39131	9.61528	9.71352	9.211	9.50271	9.52507	1.26031	1.05454	1.18034	0.899621	0.937096	0.941073	0.856789	0.901918	0.889978
sp|Q6NXT1|ANR54_HUMAN	ANKRD54	Ankyrin repeat domain-containing protein 54 OS=Homo sapiens OX=9606 GN=ANKRD54 PE=1 SV=2	6140	3	3	17.3333	3	C	UR	9.95094	10.9009	11.5857	11.2882	10.1179	10.2107	13.6692	10.4126	11.864	10.5059	10.9006	10.525	11.1269	11.4667	14.5396	11.0332	9.76484	10.1372	1.05577	0.999981	0.908449	0.985714	1.13331	1.42396	0.807155	0.937788	0.854458
sp|Q92625|ANS1A_HUMAN	ANKS1A	Ankyrin repeat and SAM domain-containing protein 1A OS=Homo sapiens OX=9606 GN=ANKS1A PE=1 SV=4	2502	4	4	7.05467	3	C	UR	9.91462	11.4467	11.133	10.4241	10.5146	10.256	13.2349	10.9894	12.0867	11.0398	9.85083	8.7171	12.7323	12.5041	12.2957	11.7526	11.9056	9.20195	1.11348	0.860587	0.782999	1.22142	1.18922	1.19888	0.888001	1.08337	0.761328
sp|Q68DC2|ANKS6_HUMAN	ANKS6	Ankyrin repeat and SAM domain-containing protein 6 OS=Homo sapiens OX=9606 GN=ANKS6 PE=1 SV=2	5384	2	2	2.64064	2	C	UR	12.4464	10.0991	8.38405	10.7494	11.6917	13.0531	11.2206	11.1342	11.2213	11.058	12.2487	13.3211	10.7033	8.83139	8.85931	12.3752	11.0228	11.5802	0.888453	1.21284	1.58886	0.995704	0.755358	0.678711	1.1029	0.989996	1.03198
sp|Q9H8Y5|ANKZ1_HUMAN	ANKZF1	Ankyrin repeat and zinc finger domain-containing protein 1 OS=Homo sapiens OX=9606 GN=ANKZF1 PE=1 SV=1	1762	9	7	14.7383	6	C	UR	10.9036	11.014	11.2503	11.2251	11.1148	11.4779	10.5241	11.2704	11.2197	12.8191	12.0123	11.9848	10.48	11.3061	10.586	10.5279	10.4369	9.84675	1.17568	1.09064	1.06529	0.933621	1.01721	0.922295	1.00037	0.926046	0.877629
sp|Q9NQW6|ANLN_HUMAN	ANLN	Anillin OS=Homo sapiens OX=9606 GN=ANLN PE=1 SV=2	2516	20	14	13.2562	14	C	UR	6.1974	6.09893	6.21306	14.1323	14.1248	13.7125	12.971	13.1313	13.4187	5.71312	5.59522	5.94292	14.1999	14.5409	13.9354	13.062	13.7373	13.2732	0.921857	0.917409	0.956521	1.00479	1.02945	1.01625	1.00702	1.04615	0.989162
sp|Q9NW15|ANO10_HUMAN	ANO10	Anoctamin-10 OS=Homo sapiens OX=9606 GN=ANO10 PE=1 SV=2	5958	1	1	1.51515	1	C	UR	9.40493	10.506	10.7771	12.5108	11.6187	11.0784	11.4385	10.7847	11.8808	9.31566	9.19677	10.2234	11.3995	12.9962	10.7034	12.7959	11.6959	11.6732	0.990507	0.875386	0.948622	0.911175	1.11855	0.966149	1.11867	1.0845	0.982526
sp|Q4KMQ2|ANO6_HUMAN	ANO6	Anoctamin-6 OS=Homo sapiens OX=9606 GN=ANO6 PE=1 SV=2	3222	17	14	18.9011	11	C	UR	11.0402	10.9545	10.389	11.5679	11.3709	11.2897	10.9394	11.4172	11.031	10.8756	10.8358	11.24	11.5079	11.9449	10.7007	10.6057	11.0459	11.2435	0.98509	0.989164	1.08191	0.994814	1.05047	0.947829	0.969491	0.967479	1.01926
sp|Q9HCE9-2|ANO8-2_HUMAN	ANO8	Isoform of Q9HCE9, Isoform 2 of Anoctamin-8 OS=Homo sapiens OX=9606 GN=ANO8 PE=1 SV=3	940	4	4	4.93716	2	C	UR	13.6967	11.3345	9.2691	10.6481	11.2599	11.6519	10.4704	10.2485	11.4207	12.3738	9.38149	10.4211	10.2797	13.1886	11.8785	11.4712	10.0858	10.9197	0.903418	0.827691	1.12428	0.965406	1.17129	1.01945	1.09558	0.984118	0.956132
sp|P39687|AN32A_HUMAN	ANP32A	Acidic leucine-rich nuclear phosphoprotein 32 family member A OS=Homo sapiens OX=9606 GN=ANP32A PE=1 SV=1	3108	39	18	43.3735	12	C	UR	9.4542	9.8391	11.8577	10.8541	12.1189	11.0894	12.3997	11.8115	10.5755	10.0179	10.707	10.6478	11.3858	11.3979	13.1929	11.4296	10.8396	10.3814	1.05962	1.08821	0.897967	1.04899	0.94051	1.18968	0.921766	0.917723	0.981649
sp|Q92688|AN32B_HUMAN	ANP32B	Acidic leucine-rich nuclear phosphoprotein 32 family member B OS=Homo sapiens OX=9606 GN=ANP32B PE=1 SV=1	3108	61	16	30.6773	23	C	UR	11.7913	10.433	11.151	10.8467	11.1362	11.8291	11.066	10.8476	10.8991	11.5625	11.1338	10.9455	11.2225	11.1621	11.5908	10.5181	10.8179	11.0466	0.980603	1.06717	0.981572	1.03465	1.00232	0.979853	0.950494	0.99727	1.01353
sp|Q9BTT0|AN32E_HUMAN	ANP32E	Acidic leucine-rich nuclear phosphoprotein 32 family member E OS=Homo sapiens OX=9606 GN=ANP32E PE=1 SV=1	3109	20	8	50.7463	10	C	UR	11.159	10.9852	11.3349	10.9477	11.5132	11.1118	11.0945	11.1028	10.7509	11.7898	10.9826	10.2835	12.0734	11.2443	10.8912	10.8165	11.6194	10.2994	1.05653	0.999762	0.907241	1.10283	0.976639	0.980147	0.974942	1.04652	0.958
sp|P58335|ANTR2_HUMAN	ANTXR2	Anthrax toxin receptor 2 OS=Homo sapiens OX=9606 GN=ANTXR2 PE=1 SV=5	5925	2	2	4.70348	1	C	UR	10.6051	10.3175	11.9247	13.8858	11.0025	11.339	10.4271	9.88309	10.6153	9.29693	9.8413	12.4192	11.8916	10.8224	11.6271	11.0792	11.0107	12.0116	0.876649	0.953848	1.04148	0.856385	0.983628	1.02541	1.06254	1.1141	1.13153
sp|P04083|ANXA1_HUMAN	ANXA1	Annexin A1 OS=Homo sapiens OX=9606 GN=ANXA1 PE=1 SV=2	324	45	26	65.896	18	C	UR	11.5365	12.0399	11.8038	10.6501	11.1555	11.2336	10.7117	10.5925	10.2764	12.1264	11.2341	10.5934	11.2738	10.9863	10.9586	10.8386	11.037	10.9516	1.05113	0.933076	0.897458	1.05857	0.984832	0.975517	1.01185	1.04197	1.06571
sp|P50995|ANX11_HUMAN	ANXA11	Annexin A11 OS=Homo sapiens OX=9606 GN=ANXA11 PE=1 SV=1	1450	29	19	35.8416	15	C	UR	10.9358	10.8779	10.3896	11.4932	11.346	11.2031	11.3209	11.2255	11.2081	10.7696	9.97891	9.50438	10.967	11.5188	12.5376	11.4718	12.0549	11.197	0.984803	0.917359	0.9148	0.954214	1.01523	1.11912	1.01333	1.07389	0.999012
sp|P07355|ANXA2_HUMAN	ANXA2	Annexin A2 OS=Homo sapiens OX=9606 GN=ANXA2 PE=1 SV=2	772	31	24	63.7168	17	C	UR	10.9739	11.3075	11.8649	11.6269	11.2977	10.7961	11.1593	10.6473	10.3264	9.59809	9.99728	10.4866	14.5992	10.0316	11.1433	12.0181	11.3038	10.8221	0.874629	0.884132	0.883835	1.25564	0.887934	1.03216	1.07696	1.06166	1.048
sp|P12429|ANXA3_HUMAN	ANXA3	Annexin A3 OS=Homo sapiens OX=9606 GN=ANXA3 PE=1 SV=3	1935	8	6	22.6006	6	C	UR	10.609	9.5993	12.4489	11.1919	10.9255	11.8565	11.1887	11.4618	10.7184	10.2521	9.94409	10.02	13.5608	10.7868	11.0792	11.5153	11.2263	11.6154	0.966356	1.03592	0.80489	1.21166	0.987304	0.934444	1.02919	0.979446	1.08369
sp|P09525|ANXA4_HUMAN	ANXA4	Annexin A4 OS=Homo sapiens OX=9606 GN=ANXA4 PE=1 SV=4	404	15	12	40.7524	7	C	UR	11.014	10.9887	10.3634	11.5903	11.2409	11.682	10.6727	11.521	10.927	10.4491	9.37949	10.027	12.9594	11.7099	10.6529	11.4342	11.7076	11.6804	0.948711	0.853558	0.967537	1.11812	1.04173	0.911909	1.07135	1.01619	1.06895
sp|P08758|ANXA5_HUMAN	ANXA5	Annexin A5 OS=Homo sapiens OX=9606 GN=ANXA5 PE=1 SV=2	404	28	17	66.5625	21	C	UR	10.7768	10.959	11.0259	11.3932	11.6601	11.4961	10.6208	10.9461	11.122	11.1001	10.3921	10.1309	12.509	11.3372	10.3899	10.9293	11.6569	11.5545	1.03	0.948275	0.918828	1.09794	0.9723	0.903781	1.02904	1.06494	1.03889
sp|P08133|ANXA6_HUMAN	ANXA6	Annexin A6 OS=Homo sapiens OX=9606 GN=ANXA6 PE=1 SV=3	1850	158	65	71.1738	26	C	UR	10.8062	10.7917	11.2033	11.2301	11.2162	11.4175	11.5463	11.0309	10.7579	10.7734	10.3845	10.1377	10.9885	11.2832	12.6775	11.7026	11.0093	11.0432	0.996963	0.962275	0.904888	0.978488	1.00598	1.11035	1.01354	0.998048	1.02652
tr|E5RK69|E5RK69_HUMAN	ANXA6	Isoform of P08133, Annexin OS=Homo sapiens OX=9606 GN=ANXA6 PE=1 SV=1	1850	1	1	3.04348	1	C	UR	10.8212	11.7877	11.9731	10.9816	10.7727	11.7484	10.4778	11.2195	10.218	11.5229	12.4287	10.8231	10.605	11.3703	8.53898	10.9106	11.5691	12.2312	1.06484	1.05438	0.903957	0.965712	1.05548	0.726821	1.0413	1.03116	1.19703
sp|P20073|ANXA7_HUMAN	ANXA7	Annexin A7 OS=Homo sapiens OX=9606 GN=ANXA7 PE=1 SV=3	2641	32	20	34.0164	18	C	UR	11.0068	10.8188	9.93826	11.7713	11.5199	11.9845	10.9985	11.0616	10.9004	10.9108	10.3874	10.768	11.034	11.8147	11.2118	11.2783	11.3359	11.259	0.991277	0.960116	1.08349	0.937367	1.02559	0.93553	1.02544	1.0248	1.0329
sp|Q10567-3|AP1B1-3_HUMAN	AP1B1	Isoform of Q10567, Isoform C of AP-1 complex subunit beta-1 OS=Homo sapiens OX=9606 GN=AP1B1 PE=1 SV=2	323	39	25	28.541	21	C	UR	10.4409	10.9568	10.7413	12.081	11.1885	11.265	11.4331	10.9759	10.9176	9.82881	10.2056	10.1814	11.7192	11.9006	11.327	11.4697	12.0519	11.3158	0.941378	0.931438	0.947876	0.970059	1.06364	1.0055	1.0032	1.09803	1.03647
sp|O43747|AP1G1_HUMAN	AP1G1	AP-1 complex subunit gamma-1 OS=Homo sapiens OX=9606 GN=AP1G1 PE=1 SV=5	571	37	23	29.562	16	C	UR	11.1565	11.6977	10.3518	11.399	11.3464	11.488	10.6378	11.1527	10.7702	11.2643	10.1078	10.3458	11.5334	11.7542	11.1356	11.2552	11.5446	11.059	1.00967	0.864086	0.999424	1.01179	1.03594	0.96933	1.05804	1.03514	1.02681
sp|O75843|AP1G2_HUMAN	AP1G2	AP-1 complex subunit gamma-like 2 OS=Homo sapiens OX=9606 GN=AP1G2 PE=1 SV=1	571	7	6	7.7707	3	C	UR	10.1396	10.6742	10.8093	11.1692	11.4637	11.5568	11.8189	10.9597	11.4086	13.1548	12.7264	11.7754	11.944	10.1113	9.28548	9.9689	12.0048	9.02894	1.29736	1.19225	1.08938	1.06937	0.882033	0.803463	0.843469	1.09536	0.791418
sp|Q9BXS5|AP1M1_HUMAN	AP1M1	AP-1 complex subunit mu-1 OS=Homo sapiens OX=9606 GN=AP1M1 PE=1 SV=3	1428	31	19	51.0638	20	C	UR	11.5304	11.3803	10.3039	10.8509	11.2783	11.3446	10.7601	11.4251	11.1265	11.126	10.9002	10.3081	11.2966	11.7799	11.2978	10.9014	11.2491	11.141	0.964932	0.957808	1.0004	1.04107	1.04448	0.995879	1.01313	0.984596	1.0013
sp|P61966|AP1S1_HUMAN	AP1S1	AP-1 complex subunit sigma-1A OS=Homo sapiens OX=9606 GN=AP1S1 PE=1 SV=1	1519	5	4	27.2152	2	C	UR	11.5071	11.2187	10.506	10.6874	11.6766	11.6366	9.8107	11.6506	11.3062	11.9557	10.3709	9.90352	10.6364	11.8587	11.6872	10.8682	10.9195	11.8	1.03898	0.924426	0.942652	0.99522	1.0156	1.00435	1.10779	0.93725	1.04367
sp|P56377|AP1S2_HUMAN	AP1S2	AP-1 complex subunit sigma-2 OS=Homo sapiens OX=9606 GN=AP1S2 PE=1 SV=1	1519	2	2	15.2866	2	C	UR	11.4649	10.1537	10.3199	11.0932	11.2371	11.7219	10.6808	11.3307	11.9978	9.83245	9.77363	9.11228	11.3314	11.0343	12.2791	11.5991	12.9536	12.0841	0.85761	0.962567	0.882981	1.02147	0.981952	1.04753	1.08599	1.14323	1.00719
sp|O95782|AP2A1_HUMAN	AP2A1	AP-2 complex subunit alpha-1 OS=Homo sapiens OX=9606 GN=AP2A1 PE=1 SV=3	105	61	45	48.8229	20	C	UR	10.6519	10.869	10.5595	11.2577	11.4502	11.0085	11.582	11.4665	11.1548	9.66545	10.1052	10.1161	11.351	11.7697	11.5019	11.7328	11.9753	11.7826	0.907389	0.929729	0.958008	1.00829	1.02791	1.04482	1.01302	1.04438	1.05628
sp|O94973|AP2A2_HUMAN	AP2A2	AP-2 complex subunit alpha-2 OS=Homo sapiens OX=9606 GN=AP2A2 PE=1 SV=2	105	40	26	30.5644	24	C	UR	10.8108	12.0585	11.548	10.9381	10.9374	10.9809	11.5271	10.7434	10.4558	10.5972	10.604	10.7994	11.2658	11.399	11.3462	11.3175	11.2527	11.4182	0.980247	0.879379	0.935167	1.02997	1.0422	1.03326	0.981812	1.04741	1.09205
sp|P63010|AP2B1_HUMAN	AP2B1	AP-2 complex subunit beta OS=Homo sapiens OX=9606 GN=AP2B1 PE=1 SV=1	323	75	46	45.4642	23	C	UR	11.6671	11.825	10.5429	11.0244	11.2451	11.2292	10.9006	10.8785	10.6872	11.0798	10.9018	10.8632	11.2399	11.6542	11.1897	11.1545	11.0214	10.8955	0.949667	0.921923	1.03039	1.01955	1.03638	0.996485	1.02329	1.01313	1.01948
sp|Q96CW1|AP2M1_HUMAN	AP2M1	AP-2 complex subunit mu OS=Homo sapiens OX=9606 GN=AP2M1 PE=1 SV=2	3579	32	23	44.5977	19	C	UR	10.4355	10.9834	10.7084	11.2413	11.2291	11.263	11.4578	11.2088	11.4727	10.1222	10.2025	9.97115	11.5918	11.5174	11.4809	11.7284	11.71	11.6757	0.969975	0.9289	0.931151	1.03118	1.02568	1.01935	1.02362	1.04471	1.01769
sp|P53680|AP2S1_HUMAN	AP2S1	AP-2 complex subunit sigma OS=Homo sapiens OX=9606 GN=AP2S1 PE=1 SV=2	4973	17	8	37.3239	8	C	UR	10.7842	10.6747	11.3006	10.6355	11.4164	11.3933	10.5112	11.5513	11.7327	10.5917	10.1365	10.6598	11.3483	11.2311	11.4225	10.4084	12.3091	11.8926	0.982152	0.94958	0.943298	1.06702	0.983766	1.00256	0.990219	1.0656	1.01363
sp|O00203|AP3B1_HUMAN	AP3B1	AP-3 complex subunit beta-1 OS=Homo sapiens OX=9606 GN=AP3B1 PE=1 SV=3	2478	29	22	25.4113	15	C	UR	10.7549	11.2406	11.5346	10.8609	10.9414	10.8181	11.3505	11.2467	11.2524	12.2021	11.216	12.3965	13.0891	9.69511	10.8759	9.9759	10.9235	9.62595	1.13456	0.997811	1.07473	1.20517	0.886094	1.00534	0.878895	0.971261	0.855459
sp|Q13367|AP3B2_HUMAN	AP3B2	AP-3 complex subunit beta-2 OS=Homo sapiens OX=9606 GN=AP3B2 PE=1 SV=2	2478	5	5	5.63771	2	C	UR	9.22001	8.70485	9.49061	14.5481	12.5363	10.9424	9.531	12.6221	12.4045	9.05967	10.2645	9.56097	12.2883	11.6165	7.81104	17.3601	12.8808	9.1581	0.98261	1.17916	1.00741	0.844668	0.926629	0.71383	1.82144	1.0205	0.738286
sp|O14617|AP3D1_HUMAN	AP3D1	AP-3 complex subunit delta-1 OS=Homo sapiens OX=9606 GN=AP3D1 PE=1 SV=1	1733	46	36	37.7277	18	C	UR	11.2928	11.248	11.1244	11.1266	11.3751	11.0498	11.1479	10.9494	10.686	11.1891	11.5051	11.5332	10.4687	10.8913	10.7461	11.0871	11.2947	11.2847	0.99081	1.02286	1.03675	0.940869	0.957466	0.972521	0.994549	1.03154	1.05603
sp|Q9Y2T2|AP3M1_HUMAN	AP3M1	AP-3 complex subunit mu-1 OS=Homo sapiens OX=9606 GN=AP3M1 PE=1 SV=1	4521	8	6	23.9234	8	C	UR	11.6358	11.5864	9.74599	11.1173	11.3715	11.2866	10.896	11.3066	11.0538	12.6676	11.6663	12.058	10.2783	10.4488	10.7206	10.6614	10.8325	10.6665	1.08868	1.0069	1.23723	0.924537	0.918855	0.94985	0.978463	0.958068	0.964962
sp|P53677|AP3M2_HUMAN	AP3M2	AP-3 complex subunit mu-2 OS=Homo sapiens OX=9606 GN=AP3M2 PE=1 SV=1	4521	13	9	31.1005	9	C	UR	11.5514	11.3948	9.93851	10.8303	11.7784	10.9564	11.1302	11.3087	11.1114	11.6659	11.5262	11.2393	10.9493	10.884	10.7034	11.0112	11.0497	10.971	1.00992	1.01153	1.13088	1.01099	0.924063	0.976902	0.98931	0.9771	0.987368
sp|Q92572|AP3S1_HUMAN	AP3S1	AP-3 complex subunit sigma-1 OS=Homo sapiens OX=9606 GN=AP3S1 PE=1 SV=1	1575	10	7	46.114	6	C	UR	9.51819	10.6841	11.6849	11.6045	11.3583	10.8001	11.2027	11.3051	11.8422	12.5294	12.2335	11.6549	10.6702	10.323	10.6068	10.177	11.1358	10.6694	1.31637	1.14502	0.997434	0.919488	0.908857	0.982105	0.908434	0.985024	0.900965
sp|P59780|AP3S2_HUMAN	AP3S2	AP-3 complex subunit sigma-2 OS=Homo sapiens OX=9606 GN=AP3S2 PE=2 SV=1	5055	2	2	16.5803	2	C	UR	8.39602	11.3634	11.5761	10.2444	11.2564	11.8267	10.0497	13.6803	11.607	11.8182	12.2693	12.3554	9.96503	10.7468	10.4386	10.6409	9.71201	12.0537	1.4076	1.07973	1.06732	0.97273	0.954726	0.882628	1.05883	0.709925	1.03848
sp|Q9Y6B7|AP4B1_HUMAN	AP4B1	AP-4 complex subunit beta-1 OS=Homo sapiens OX=9606 GN=AP4B1 PE=1 SV=2	5764	6	5	7.30717	5	C	UR	11.3201	11.2018	11.5567	11.1529	11.1257	10.5717	10.1428	11.4891	11.4392	11.7599	12.3275	11.4234	11.0621	11.1793	10.5361	10.0301	10.9131	10.7685	1.03885	1.1005	0.988471	0.991857	1.00481	0.996636	0.988883	0.949868	0.941368
sp|Q9UPM8|AP4E1_HUMAN	AP4E1	AP-4 complex subunit epsilon-1 OS=Homo sapiens OX=9606 GN=AP4E1 PE=1 SV=2	2881	9	9	9.32278	6	C	UR	11.6964	11.4699	10.8777	10.9594	11.2444	10.9163	10.4546	10.8065	11.5748	12.4112	11.9446	11.5859	10.9256	10.7765	11.0205	10.0771	10.8911	10.3675	1.06112	1.04139	1.0651	0.996915	0.958388	1.00954	0.963889	1.00783	0.895694
sp|O00189|AP4M1_HUMAN	AP4M1	AP-4 complex subunit mu-1 OS=Homo sapiens OX=9606 GN=AP4M1 PE=1 SV=2	5681	3	3	10.1545	1	C	UR	12.3053	12.4261	12.441	11.2974	11.4301	9.98757	10.1659	9.98397	9.96279	13.4363	10.3289	12.6011	13.5596	9.52095	9.53804	9.67256	10.0639	11.2786	1.09192	0.831228	1.01287	1.20025	0.832973	0.954991	0.95147	1.008	1.13208
sp|Q2VPB7|AP5B1_HUMAN	AP5B1	AP-5 complex subunit beta-1 OS=Homo sapiens OX=9606 GN=AP5B1 PE=1 SV=4	5373	4	4	7.1754	3	C	UR	11.2363	12.0529	13.2938	11.9093	10.2991	10.5618	9.55551	9.78979	11.3015	15.7703	13.146	14.1374	7.68661	10.2176	9.74838	9.69128	9.01206	10.5903	1.40351	1.0907	1.06346	0.645429	0.992092	0.922985	1.01421	0.920556	0.937064
sp|Q9H0R1|AP5M1_HUMAN	AP5M1	AP-5 complex subunit mu-1 OS=Homo sapiens OX=9606 GN=AP5M1 PE=1 SV=2	6062	4	3	7.55102	2	C	UR	10.2093	12.2884	13.4298	10.1932	9.75257	10.6254	11.7191	10.963	10.8193	13.5696	13.3563	11.8493	9.75498	9.83907	11.7204	9.56176	9.13427	11.2142	1.32915	1.08691	0.882314	0.957011	1.00887	1.10306	0.815912	0.833193	1.0365
sp|O43299|AP5Z1_HUMAN	AP5Z1	AP-5 complex subunit zeta-1 OS=Homo sapiens OX=9606 GN=AP5Z1 PE=1 SV=2	2487	4	4	7.18711	4	C	UR	11.0852	9.71099	22.4297	9.27702	11.1776	9.81032	8.09545	9.64697	8.76673	12.1096	10.643	11.9331	9.0786	9.55743	7.70601	8.81371	10.6025	19.5561	1.09241	1.09597	0.532023	0.978611	0.855051	0.7855	1.08872	1.09905	2.23072
sp|O14727|APAF_HUMAN	APAF1	Apoptotic protease-activating factor 1 OS=Homo sapiens OX=9606 GN=APAF1 PE=1 SV=2	3640	9	7	7.53205	9	C	UR	10.3258	10.6485	10.5547	11.3716	11.4584	11.3249	11.0717	11.8419	11.4025	12.0378	11.6558	12.2539	10.8188	10.9227	10.719	10.4428	10.5749	10.5743	1.16579	1.0946	1.161	0.951389	0.953243	0.946496	0.943194	0.893014	0.927367
sp|Q02410|APBA1_HUMAN	APBA1	Amyloid-beta A4 precursor protein-binding family A member 1 OS=Homo sapiens OX=9606 GN=APBA1 PE=1 SV=3	4834	1	1	2.50896	1	C	UR	12.1594	11.8685	12.4303	9.81538	11.5002	11.073	10.9223	11.0901	9.14085	12.5769	10.9694	10.4232	11.0746	11.5512	10.9129	11.3065	10.5494	10.6359	1.03434	0.924242	0.838528	1.12829	1.00444	0.985541	1.03518	0.951241	1.16356
sp|Q99767|APBA2_HUMAN	APBA2	Amyloid-beta A4 precursor protein-binding family A member 2 OS=Homo sapiens OX=9606 GN=APBA2 PE=1 SV=3	5198	2	2	2.80374	1	C	UR	11.3466	11.3822	15.2928	11.5382	10.4794	9.50685	10.638	9.40064	10.4153	11.7719	12.3537	11.8033	10.4058	11.9297	10.527	10.8362	10.6034	9.76915	1.03748	1.08535	0.771824	0.901851	1.13839	1.1073	1.01863	1.12794	0.937959
sp|Q7Z5R6|AB1IP_HUMAN	APBB1IP	Amyloid beta A4 precursor protein-binding family B member 1-interacting protein OS=Homo sapiens OX=9606 GN=APBB1IP PE=1 SV=1	820	30	18	34.5345	20	C	UR	12.3121	12.2694	12.3425	10.9493	10.6991	10.8456	10.0897	10.2798	10.2125	12.9524	12.8472	12.6335	9.9018	10.5306	9.40675	10.0823	10.7603	10.8852	1.052	1.04709	1.02358	0.90433	0.984248	0.867334	0.999261	1.04674	1.06588
sp|Q92870|APBB2_HUMAN	APBB2	Amyloid beta precursor protein binding family B member 2 OS=Homo sapiens OX=9606 GN=APBB2 PE=1 SV=3	5500	1	1	1.31926	1	C	UR	11.7035	10.8895	11.8213	12.1055	12.4245	11.5586	9.03255	10.297	10.1674	12.2918	10.4501	12.5051	10.3185	12.4776	9.49049	10.818	10.7803	10.8682	1.05026	0.959643	1.05784	0.85238	1.00428	0.821076	1.19767	1.04693	1.06893
sp|P25054|APC_HUMAN	APC	Adenomatous polyposis coli protein OS=Homo sapiens OX=9606 GN=APC PE=1 SV=2	6528	1	1	0.527612	1	C	UR	11.0087	13.3295	11.7688	11.7929	10.7634	11.1887	10.085	10.7239	9.33909	12.6906	14.523	10.5881	10.0539	12.1969	8.50447	10.8387	10.9241	9.68014	1.15278	1.08953	0.899681	0.852544	1.13318	0.760092	1.07474	1.01867	1.03652
sp|P13798|ACPH_HUMAN	APEH	Acylamino-acid-releasing enzyme OS=Homo sapiens OX=9606 GN=APEH PE=1 SV=4	974	36	26	43.1694	16	C	UR	10.716	10.3519	10.6463	11.6125	11.3624	11.6076	11.3735	11.3556	10.9741	10.0738	9.70607	10.0895	11.4329	11.9331	11.4903	11.6465	11.6419	11.9859	0.940067	0.93761	0.947702	0.984535	1.05023	0.98989	1.024	1.02521	1.0922
sp|P27695|APEX1_HUMAN	APEX1	DNA-(apurinic or apyrimidinic site) endonuclease OS=Homo sapiens OX=9606 GN=APEX1 PE=1 SV=2	4089	26	12	48.1132	16	C	UR	11.9308	10.9973	11.0594	10.7073	11.1503	12.4192	10.2654	10.4564	11.0139	11.1581	11.3412	10.4358	11.332	11.2532	11.548	11.1136	11.0152	10.803	0.935236	1.03127	0.943614	1.05834	1.00923	0.929849	1.08263	1.05343	0.980849
tr|H0YM95|H0YM95_HUMAN	APH1B	Isoform of Q8WW43, Gamma-secretase subunit APH-1B (Fragment) OS=Homo sapiens OX=9606 GN=APH1B PE=4 SV=1	5692	2	1	36.8421	1	C	UR	12.8547	11.5249	23.6598	8.28627	8.0853	8.13797	7.39891	8.92682	11.1254	18.8336	8.02707	11.3278	8.98366	8.49467	7.45278	9.3391	12.5364	15.0048	1.46512	0.696501	0.478778	1.08416	1.05063	0.915804	1.26223	1.40435	1.34871
sp|Q8WW43|APH1B_HUMAN	APH1B	Gamma-secretase subunit APH-1B OS=Homo sapiens OX=9606 GN=APH1B PE=1 SV=3	5916	1	1	3.11284	1	C	UR	9.19189	9.5684	11.3651	12.2875	10.2193	13.9091	10.8531	10.927	11.6787	8.52445	10.0262	10.6874	9.82149	12.7776	11.0277	10.2283	13.2947	13.6123	0.927388	1.04784	0.940374	0.799311	1.25034	0.792842	0.942426	1.21668	1.16556
sp|Q9BZZ5|API5_HUMAN	API5	Apoptosis inhibitor 5 OS=Homo sapiens OX=9606 GN=API5 PE=1 SV=3	3275	57	27	46.9466	20	C	UR	10.7362	10.557	10.3929	11.6992	11.4389	11.3315	11.5054	11.4132	10.9258	10.5658	10.5437	10.5445	11.1077	11.1878	10.9031	11.4867	11.6709	11.9898	0.984132	0.998741	1.01458	0.949443	0.978054	0.962188	0.998376	1.02258	1.09739
sp|Q9BZZ5-2|API5-2_HUMAN	API5	Isoform of Q9BZZ5, Isoform 2 of Apoptosis inhibitor 5 OS=Homo sapiens OX=9606 GN=API5 PE=1 SV=3	3275	2	2	4.16667	2	C	UR	9.172	10.0249	10.777	11.3904	10.2386	9.15631	12.1481	15.2046	11.8882	11.2212	11.594	8.50858	10.2986	11.794	12.6131	11.3318	12.5104	10.1283	1.22342	1.15653	0.789516	0.904148	1.15192	1.37753	0.932808	0.822801	0.851964
sp|Q96GX9|MTNB_HUMAN	APIP	Methylthioribulose-1-phosphate dehydratase OS=Homo sapiens OX=9606 GN=APIP PE=1 SV=1	464	20	12	43.8017	10	C	UR	11.2236	11.3314	11.4712	11.2486	11.7076	11.0724	11.1334	10.8664	9.94538	11.1658	11.2312	11.4474	10.9261	11.4874	11.134	10.7809	10.791	11.0362	0.994846	0.991154	0.997928	0.971331	0.981196	1.00556	0.968338	0.993059	1.10968
sp|Q96GX9-3|MTNB-3_HUMAN	APIP	Isoform of Q96GX9, Isoform 2 of Methylthioribulose-1-phosphate dehydratase OS=Homo sapiens OX=9606 GN=APIP PE=1 SV=1	464	1	1	6.37255	1	C	UR	8.8219	10.5322	11.7429	12.7638	11.5781	13.4603	10.8515	9.64416	10.6051	11.4041	10.4391	11.4832	10.1365	10.1379	10.8669	11.7107	11.0739	12.7476	1.2927	0.991159	0.977889	0.794161	0.87561	0.807331	1.07918	1.14825	1.20202
sp|Q9HDC9|APMAP_HUMAN	APMAP	Adipocyte plasma membrane-associated protein OS=Homo sapiens OX=9606 GN=APMAP PE=1 SV=2	4073	35	19	49.5192	18	C	UR	10.7029	10.5729	10.3784	11.6817	11.5749	11.5968	10.964	11.5537	10.9747	10.2305	10.1717	10.5172	11.2723	11.8575	11.1604	11.1691	11.5639	12.0573	0.955859	0.962053	1.01337	0.96496	1.02442	0.962367	1.01871	1.00088	1.09865
sp|P02647|APOA1_HUMAN	APOA1	Apolipoprotein A-I OS=Homo sapiens OX=9606 GN=APOA1 PE=1 SV=1	4684	5	3	10.8614	5	C	UR	7.88521	8.11017	12.5374	14.205	7.12658	19.8965	9.20399	10.1352	10.9	8.55231	8.75671	11.71	14.0127	10.2588	13.8676	11.0411	11.7347	10.066	1.0846	1.07972	0.934005	0.986468	1.43951	0.696987	1.1996	1.15782	0.923481
sp|P04114|APOB_HUMAN	APOB	Apolipoprotein B-100 OS=Homo sapiens OX=9606 GN=APOB PE=1 SV=2	4971	8	6	1.27109	4	C	UR	13.6445	12.2715	15.4288	8.80655	8.52262	9.08299	12.3645	9.10144	10.7771	11.56	13.5353	13.0118	9.11319	9.28645	13.6428	11.3776	10.0459	8.42691	0.847232	1.10298	0.843344	1.03482	1.08962	1.50202	0.920185	1.10377	0.781926
sp|Q96AK3|ABC3D_HUMAN	APOBEC3D	DNA dC->dU-editing enzyme APOBEC-3D OS=Homo sapiens OX=9606 GN=APOBEC3D PE=1 SV=1	4871	2	2	5.44041	1	C	UR	9.82752	9.81732	11.7876	10.6666	12.1594	10.9959	11.1691	11.8197	11.7568	12.0879	12.4632	12.4912	9.7623	8.98574	11.1054	10.5987	11.8778	10.6278	1.23	1.26951	1.05969	0.915224	0.738994	1.00996	0.948924	1.00492	0.90397
sp|Q8IUX4|ABC3F_HUMAN	APOBEC3F	DNA dC->dU-editing enzyme APOBEC-3F OS=Homo sapiens OX=9606 GN=APOBEC3F PE=1 SV=3	4870	2	2	5.09383	2	C	UR	9.34394	10.4471	10.48	11.2295	11.0821	11.3366	11.424	12.2215	12.4354	10.7855	11.1105	11.1121	11.0716	11.4896	10.4263	10.9216	11.7538	11.3291	1.15428	1.0635	1.06031	0.985943	1.03677	0.919696	0.956023	0.961734	0.911035
sp|Q9HC16|ABC3G_HUMAN	APOBEC3G	DNA dC->dU-editing enzyme APOBEC-3G OS=Homo sapiens OX=9606 GN=APOBEC3G PE=1 SV=1	4499	4	4	11.4583	4	C	UR	10.2013	11.2825	10.6993	11.9513	11.3177	10.963	11.016	11.3534	11.2155	10.2131	10.3231	10.5554	11.2333	11.2514	10.6933	11.3537	12.2561	12.1206	1.00115	0.914961	0.986556	0.939926	0.994143	0.975393	1.03065	1.07951	1.08071
sp|Q0VD83|APOBR_HUMAN	APOBR	Apolipoprotein B receptor OS=Homo sapiens OX=9606 GN=APOBR PE=1 SV=3	5222	2	2	4.46673	2	C	UR	14.7735	13.0598	14.7493	7.42967	7.72763	9.31357	10.0356	11.7632	11.1476	12.7745	13.0132	13.9532	9.25197	10.4936	9.62207	10.2455	10.3559	10.29	0.864688	0.996434	0.946022	1.24527	1.35793	1.03312	1.02092	0.880361	0.923071
sp|P05090|APOD_HUMAN	APOD	Apolipoprotein D OS=Homo sapiens OX=9606 GN=APOD PE=1 SV=1	5768	2	2	4.7619	2	C	UR	15.9104	10.5705	10.7041	13.0041	12.8185	8.27002	7.33348	10.9824	10.4065	9.88641	7.94967	11.0279	17.6008	7.93563	8.52063	15.0965	9.28772	12.6947	0.621381	0.75206	1.03025	1.35348	0.619079	1.0303	2.05858	0.84569	1.21988
sp|P02649|APOE_HUMAN	APOE	Apolipoprotein E OS=Homo sapiens OX=9606 GN=APOE PE=1 SV=1	6619	2	2	3.78549	1	C	UR	9.26959	10.7287	10.5579	13.5738	10.5407	10.8292	11.2705	13.4779	9.75163	9.32069	8.26311	10.8741	13.5303	11.1085	11.2942	13.3598	11.107	11.1422	1.00551	0.770186	1.02995	0.996791	1.05387	1.04294	1.18538	0.824092	1.1426
sp|P02749|APOH_HUMAN	APOH	Beta-2-glycoprotein 1 OS=Homo sapiens OX=9606 GN=APOH PE=1 SV=3	2680	2	2	5.21739	1	C	UR	8.87557	7.9139	9.86239	15.7066	11.5913	16.0135	10.728	10.0866	9.22211	7.30887	7.12878	7.29733	12.7074	12.8305	11.9778	14.7735	13.8653	12.1106	0.823482	0.900792	0.739916	0.809049	1.1069	0.747981	1.37709	1.37462	1.31321
tr|J3KQL8|J3KQL8_HUMAN	APOL2	Isoform of Q9BQE5, Apolipoprotein L2 OS=Homo sapiens OX=9606 GN=APOL2 PE=1 SV=2	1689	4	4	9.79955	3	C	UR	12.7586	11.3702	11.679	10.7842	10.8056	10.7657	10.5513	10.4452	10.8403	12.5823	11.7803	11.4856	10.5021	11.644	9.95643	11.034	10.5055	10.5096	0.986185	1.03607	0.983446	0.973847	1.07759	0.924825	1.04575	1.00578	0.969499
sp|O95236|APOL3_HUMAN	APOL3	Apolipoprotein L3 OS=Homo sapiens OX=9606 GN=APOL3 PE=1 SV=3	6690	2	1	3.23383	2	C	UR	12.2691	12.7808	13.9217	10.3886	10.5469	9.84776	9.64723	9.36695	11.231	11.3695	9.79019	10.7445	10.9712	10.9245	10.9767	11.4944	12.4979	11.2312	0.926676	0.766008	0.771779	1.05608	1.0358	1.11464	1.19148	1.33425	1.00002
sp|Q9BUR5|MIC26_HUMAN	APOO	MICOS complex subunit MIC26 OS=Homo sapiens OX=9606 GN=APOO PE=1 SV=1	5518	3	3	18.1818	2	C	UR	10.4161	10.4897	11.3126	11.9742	10.7145	10.6115	11.3922	11.3781	11.7111	11.4553	11.0261	11.2853	12.0134	10.7084	10.9957	10.6315	11.0085	10.8758	1.09977	1.05114	0.997589	1.00327	0.999429	1.03621	0.93322	0.96752	0.928679
sp|Q6UXV4|MIC27_HUMAN	APOOL	MICOS complex subunit MIC27 OS=Homo sapiens OX=9606 GN=APOOL PE=1 SV=1	3276	9	7	26.4925	7	C	UR	10.9332	10.93	11.0182	11.342	10.8189	10.6611	11.1749	11.1351	11.9866	9.9623	10.5729	10.6799	11.7359	11.4213	11.19	11.5719	11.3438	11.522	0.9112	0.967325	0.969297	1.03473	1.05568	1.04961	1.03552	1.01874	0.961239
sp|Q9UKG1|DP13A_HUMAN	APPL1	DCC-interacting protein 13-alpha OS=Homo sapiens OX=9606 GN=APPL1 PE=1 SV=1	3538	28	20	37.2355	17	C	UR	11.4134	10.7908	11.1545	11.1878	11.2963	11.0645	11.5305	10.8415	10.7208	11.3568	11.2432	11.1285	10.8713	10.8295	11.9435	11.5207	10.6775	10.4289	0.995044	1.04192	0.997669	0.971715	0.958678	1.07945	0.999152	0.984877	0.97277
sp|P07741|APT_HUMAN	APRT	Adenine phosphoribosyltransferase OS=Homo sapiens OX=9606 GN=APRT PE=1 SV=2	5259	16	8	63.8889	10	C	UR	10.528	11.3444	11.5817	11.6863	11.3183	11.053	10.4674	10.7006	11.3202	10.6624	11.8366	11.3417	10.4096	11.1794	11.4697	11.8566	11.0936	10.1504	1.01277	1.04339	0.979274	0.890752	0.987728	1.0377	1.13272	1.03672	0.896658
sp|Q7Z2E3|APTX_HUMAN	APTX	Aprataxin OS=Homo sapiens OX=9606 GN=APTX PE=1 SV=2	3019	6	4	17.6966	6	C	UR	12.0228	11.6597	11.3471	10.7624	10.7387	10.6418	10.3684	11.4257	11.0335	11.1305	10.7893	10.8161	10.6434	10.8436	10.5228	11.3715	12.1326	11.7502	0.925783	0.925353	0.953203	0.988935	1.00978	0.988819	1.09675	1.06187	1.06496
sp|O60306|AQR_HUMAN	AQR	RNA helicase aquarius OS=Homo sapiens OX=9606 GN=AQR PE=1 SV=4	158	53	32	28.1481	25	C	UR	10.0606	10.0202	9.92625	10.478	10.8017	10.7101	12.6918	12.4786	12.8327	10.7194	9.89613	9.91597	10.963	11.1336	11.8639	11.9165	12.1662	11.4253	1.06548	0.98762	0.998965	1.04629	1.03073	1.10772	0.938912	0.974965	0.890328
sp|Q96P48|ARAP1_HUMAN	ARAP1	Arf-GAP with Rho-GAP domain, ANK repeat and PH domain-containing protein 1 OS=Homo sapiens OX=9606 GN=ARAP1 PE=1 SV=3	1188	18	16	16.8966	9	C	UR	11.637	11.3978	10.6424	11.0236	11.3222	11.4181	10.2926	11.1488	11.1175	12.5016	11.1408	11.718	11.1829	10.8895	11.0283	10.1941	10.8243	10.5203	1.0743	0.977457	1.10107	1.01445	0.961789	0.965862	0.99043	0.970893	0.946287
sp|P48444|COPD_HUMAN	ARCN1	Coatomer subunit delta OS=Homo sapiens OX=9606 GN=ARCN1 PE=1 SV=1	3482	39	27	46.771	22	C	UR	10.815	10.8764	12.0028	10.66	10.7507	10.2676	12.7478	10.6324	11.2473	10.0799	10.7829	9.90243	10.4771	10.4519	15.3866	11.8731	10.8362	10.2098	0.932033	0.991406	0.825012	0.982839	0.972207	1.49855	0.93139	1.01917	0.907756
sp|P84077|ARF1_HUMAN	ARF1	ADP-ribosylation factor 1 OS=Homo sapiens OX=9606 GN=ARF1 PE=1 SV=2	3268	50	14	60.221	17	C	UR	10.6783	11.1461	11.2887	11.3264	11.4605	11.2308	11.1177	11.0173	10.7342	11.2825	11.2889	11.4304	10.8124	11.2616	11.0758	10.8938	10.7145	11.2401	1.05658	1.01282	1.01255	0.954621	0.982639	0.986196	0.979865	0.972514	1.04713
sp|P18085|ARF4_HUMAN	ARF4	ADP-ribosylation factor 4 OS=Homo sapiens OX=9606 GN=ARF4 PE=1 SV=3	3268	14	8	35.5556	8	C	UR	11.3441	11.973	11.2001	10.2719	11.1049	11.1896	11.3551	10.8534	10.7079	11.8971	12.0964	11.4777	10.5056	10.9758	10.5652	10.8822	10.8273	10.7728	1.04875	1.01031	1.02478	1.02275	0.988377	0.944196	0.958354	0.997594	1.00605
sp|P84085|ARF5_HUMAN	ARF5	ADP-ribosylation factor 5 OS=Homo sapiens OX=9606 GN=ARF5 PE=1 SV=2	3268	9	6	26.1111	5	C	UR	9.54714	11.1797	11.3486	11.2245	11.5482	11.2887	11.6273	11.1416	11.0942	11.3295	11.4494	11.4467	10.9991	10.8784	10.9968	10.8818	10.8142	11.2041	1.18669	1.02412	1.00865	0.979916	0.941994	0.97414	0.935877	0.970623	1.0099
sp|P62330|ARF6_HUMAN	ARF6	ADP-ribosylation factor 6 OS=Homo sapiens OX=9606 GN=ARF6 PE=1 SV=2	3239	14	7	51.4286	9	C	UR	12.047	11.7768	10.5607	10.9343	11.784	11.8347	9.72567	11.3094	10.0274	11.7264	11.6451	12.3473	10.6929	11.032	9.40162	10.08	11.1233	11.9513	0.973393	0.988813	1.16918	0.977924	0.936186	0.794409	1.03643	0.983542	1.19187
sp|Q8N6T3|ARFG1_HUMAN	ARFGAP1	ADP-ribosylation factor GTPase-activating protein 1 OS=Homo sapiens OX=9606 GN=ARFGAP1 PE=1 SV=2	2815	11	9	25.6158	10	C	UR	12.2045	10.9458	11.5005	10.257	10.455	10.144	12.2797	10.6772	11.5362	12.8547	12.2904	11.2667	10.4462	10.5314	11.6057	10.9793	10.5079	9.51773	1.05328	1.12285	0.979665	1.01844	1.00731	1.14409	0.894097	0.984146	0.825031
sp|Q8N6H7|ARFG2_HUMAN	ARFGAP2	ADP-ribosylation factor GTPase-activating protein 2 OS=Homo sapiens OX=9606 GN=ARFGAP2 PE=1 SV=1	510	12	12	25.144	8	C	UR	12.279	11.8928	11.3319	10.9604	10.7801	10.849	10.5796	10.5449	10.7823	12.6425	11.314	11.5203	10.872	11.2012	10.2833	10.847	10.9337	10.3861	1.0296	0.951329	1.01663	0.991931	1.03907	0.947859	1.02528	1.03687	0.963253
sp|Q9NP61|ARFG3_HUMAN	ARFGAP3	ADP-ribosylation factor GTPase-activating protein 3 OS=Homo sapiens OX=9606 GN=ARFGAP3 PE=1 SV=1	510	22	19	45.7364	11	C	UR	11.4566	11.5919	11.1512	11.3693	11.1185	11.1019	10.6305	10.8501	10.73	12.2222	11.3938	10.6656	10.5502	11.1443	11.005	10.6983	11.353	10.9677	1.06682	0.982912	0.956452	0.927961	1.00232	0.991266	1.00637	1.04635	1.02215
sp|Q9Y6D6|BIG1_HUMAN	ARFGEF1	Brefeldin A-inhibited guanine nucleotide-exchange protein 1 OS=Homo sapiens OX=9606 GN=ARFGEF1 PE=1 SV=2	1932	36	27	19.6863	20	C	UR	11.5537	11.574	11.653	10.8586	10.9921	10.8136	11.2856	10.697	10.5724	12.7737	11.9681	11.9653	10.1024	10.3967	10.5137	10.6475	11.0274	10.6053	1.1056	1.03405	1.0268	0.930357	0.945829	0.972261	0.943457	1.03089	1.00311
sp|Q9Y6D5|BIG2_HUMAN	ARFGEF2	Brefeldin A-inhibited guanine nucleotide-exchange protein 2 OS=Homo sapiens OX=9606 GN=ARFGEF2 PE=1 SV=3	1932	10	8	6.21849	8	C	UR	11.6175	11.2619	11.8971	11.0076	10.6193	11.7155	10.4555	10.729	10.6966	12.7199	12.0857	12.2203	10.1591	10.225	10.2557	10.2987	10.8654	11.1702	1.09489	1.07315	1.02717	0.922916	0.962864	0.875402	0.985003	1.0127	1.04428
sp|P53367-2|ARFP1-2_HUMAN	ARFIP1	Isoform of P53367, Isoform A of Arfaptin-1 OS=Homo sapiens OX=9606 GN=ARFIP1 PE=1 SV=2	4398	7	5	17.5953	5	C	UR	11.0684	11.0218	11.4732	11.7744	11.5479	10.7057	10.6497	10.9572	10.8016	12.1488	11.3313	11.5489	10.2763	10.4753	10.3704	10.9218	11.455	11.4722	1.09761	1.02807	1.00659	0.872761	0.907117	0.968688	1.02555	1.04543	1.06209
sp|P53365|ARFP2_HUMAN	ARFIP2	Arfaptin-2 OS=Homo sapiens OX=9606 GN=ARFIP2 PE=1 SV=1	2037	6	4	19.6481	3	C	UR	11.4469	11.1432	10.1976	10.2509	10.7232	10.9554	13.4062	10.1119	11.7647	10.2178	11.0476	10.5514	11.4417	11.0035	12.2862	11.7141	10.7489	10.9887	0.892626	0.991415	1.03469	1.11617	1.02615	1.12147	0.873783	1.063	0.934047
sp|Q13795|ARFRP_HUMAN	ARFRP1	ADP-ribosylation factor-related protein 1 OS=Homo sapiens OX=9606 GN=ARFRP1 PE=1 SV=1	3401	6	4	24.3781	4	C	UR	10.4176	11.2461	11.6921	11.3772	11.0451	11.162	10.9048	11.1563	10.9987	10.8701	11.5072	11.6459	10.6564	10.6587	10.1462	11.1723	11.6757	11.6676	1.04343	1.02322	0.996048	0.936639	0.965012	0.908995	1.02452	1.04655	1.06082
sp|P78540|ARGI2_HUMAN	ARG2	Arginase-2, mitochondrial OS=Homo sapiens OX=9606 GN=ARG2 PE=1 SV=1	4000	3	3	10.452	2	C	UR	10.8665	9.8696	11.1172	12.3463	11.653	11.6983	10.9494	10.769	10.7308	10.2706	10.4273	11.4489	11.5069	11.8214	10.4286	11.3195	10.8183	11.9586	0.945164	1.0565	1.02984	0.932009	1.01446	0.891463	1.0338	1.00458	1.11442
sp|Q07960|RHG01_HUMAN	ARHGAP1	Rho GTPase-activating protein 1 OS=Homo sapiens OX=9606 GN=ARHGAP1 PE=1 SV=1	1592	39	20	57.631	19	C	UR	10.9223	11.0415	10.8275	10.8923	11.1514	10.7959	12.3068	10.744	11.3184	11.6725	11.6547	10.9687	10.9568	10.9881	11.8007	10.735	10.5412	10.6822	1.06868	1.05554	1.01304	1.00592	0.985359	1.09307	0.872287	0.981132	0.943794
sp|A1A4S6|RHG10_HUMAN	ARHGAP10	Rho GTPase-activating protein 10 OS=Homo sapiens OX=9606 GN=ARHGAP10 PE=1 SV=1	4897	3	3	4.07125	1	C	UR	11.6401	9.82601	11.9465	10.2192	11.5156	10.261	9.7846	11.117	13.69	13.4434	10.3565	12.666	12.7457	9.25712	10.6548	9.87128	11.5564	9.44887	1.15492	1.05399	1.06023	1.24723	0.803874	1.03838	1.00886	1.03953	0.690203
sp|Q6P4F7|RHGBA_HUMAN	ARHGAP11A	Rho GTPase-activating protein 11A OS=Homo sapiens OX=9606 GN=ARHGAP11A PE=1 SV=2	4545	2	1	1.66178	1	C	UR	5.93435	5.71005	6.81105	15.0568	14.2612	14.6747	12.7216	12.2521	12.5781	10.3594	10.5417	10.8636	11.6683	12.642	10.4196	11.2584	11.4884	10.7587	1.74566	1.84617	1.59499	0.774956	0.886456	0.710036	0.884982	0.937661	0.855353
sp|Q8IWW6|RHG12_HUMAN	ARHGAP12	Rho GTPase-activating protein 12 OS=Homo sapiens OX=9606 GN=ARHGAP12 PE=1 SV=1	6818	1	1	0.945626	1	C	UR	11.295	11.6903	12.4325	10.8299	10.6453	11.6608	10.2563	10.4934	10.6965	11.8139	13.1666	11.4253	10.8575	10.5826	10.3345	9.55262	11.0953	11.1717	1.04594	1.12628	0.918988	1.00255	0.994109	0.886258	0.931395	1.05735	1.04443
sp|Q53QZ3|RHG15_HUMAN	ARHGAP15	Rho GTPase-activating protein 15 OS=Homo sapiens OX=9606 GN=ARHGAP15 PE=1 SV=2	3882	14	9	15.3684	10	C	UR	11.1273	10.8357	10.8705	11.2827	11.2939	11.5756	10.687	11.1097	11.2176	13.3928	11.4695	12.3512	10.2067	10.6125	10.5401	10.542	11.237	9.64841	1.2036	1.05849	1.13621	0.904628	0.939663	0.910544	0.986427	1.01146	0.860112
sp|Q68EM7|RHG17_HUMAN	ARHGAP17	Rho GTPase-activating protein 17 OS=Homo sapiens OX=9606 GN=ARHGAP17 PE=1 SV=1	252	11	10	18.0477	6	C	UR	10.7681	11.4411	11.5765	11.4996	10.8677	10.4878	11.9281	10.992	10.4392	12.111	11.3023	11.5554	11.1905	11.276	10.921	9.73304	11.2209	10.6898	1.12472	0.987871	0.998181	0.973121	1.03757	1.04131	0.815975	1.02082	1.02401
sp|Q14CB8|RHG19_HUMAN	ARHGAP19	Rho GTPase-activating protein 19 OS=Homo sapiens OX=9606 GN=ARHGAP19 PE=1 SV=1	3241	9	7	22.6721	5	C	UR	6.69936	6.66576	7.02431	13.4454	13.1161	13.5032	12.1047	13.6681	13.7731	9.18526	8.15893	9.72389	11.9054	13.3726	11.949	11.2863	12.1386	12.28	1.37107	1.22401	1.38432	0.885465	1.01956	0.884904	0.932389	0.888093	0.891592
sp|P42331|RHG25_HUMAN	ARHGAP25	Rho GTPase-activating protein 25 OS=Homo sapiens OX=9606 GN=ARHGAP25 PE=1 SV=2	1766	13	11	17.6744	7	C	UR	10.2038	10.6449	11.5885	11.0796	11.7137	11.3103	11.1177	11.2837	11.0578	10.4292	10.3124	9.34481	11.1933	10.9189	12.8205	10.9944	12.6595	11.327	1.02209	0.968764	0.806386	1.01026	0.932149	1.13352	0.988911	1.12193	1.02435
sp|Q9UNA1|RHG26_HUMAN	ARHGAP26	Rho GTPase-activating protein 26 OS=Homo sapiens OX=9606 GN=ARHGAP26 PE=1 SV=1	6118	3	3	4.1769	3	C	UR	10.6823	10.4797	10.8092	10.8136	11.0652	12.2069	11.0043	11.5911	11.3477	11.4338	10.7917	10.3738	12.0336	9.99788	11.356	10.8771	11.2395	11.8966	1.07036	1.02977	0.959723	1.11282	0.903539	0.930298	0.988437	0.969665	1.04837
sp|Q6ZUM4|RHG27_HUMAN	ARHGAP27	Rho GTPase-activating protein 27 OS=Homo sapiens OX=9606 GN=ARHGAP27 PE=1 SV=3	3509	8	7	10.3487	4	C	UR	10.2823	10.6341	10.9208	11.2033	11.5161	11.3137	11.6962	10.9564	11.4772	10.1863	10.4622	10.5395	11.439	12.4971	11.7137	10.9932	11.1487	11.0202	0.990665	0.98384	0.965089	1.02104	1.08518	1.03536	0.939898	1.01755	0.960186
sp|Q7Z6I6|RHG30_HUMAN	ARHGAP30	Rho GTPase-activating protein 30 OS=Homo sapiens OX=9606 GN=ARHGAP30 PE=1 SV=3	695	15	14	16.9846	6	C	UR	10.5844	11.1484	11.354	11.1886	11.2004	11.1624	10.7356	11.4252	11.2011	10.5186	9.58641	9.77339	11.7292	11.4798	10.9781	11.8057	12.0757	12.053	0.993784	0.859887	0.860791	1.04832	1.02495	0.983495	1.09968	1.05694	1.07605
sp|Q2M1Z3|RHG31_HUMAN	ARHGAP31	Rho GTPase-activating protein 31 OS=Homo sapiens OX=9606 GN=ARHGAP31 PE=1 SV=2	695	3	2	1.66205	2	C	UR	11.2735	12.0303	11.5481	10.9655	10.7503	11.4828	11.4412	11.0541	9.45418	11.8124	12.4266	11.1085	10.9607	11.77	10.2762	10.3992	11.8664	9.37998	1.04781	1.03294	0.961926	0.999565	1.09485	0.894918	0.908925	1.07349	0.992151
sp|A7KAX9|RHG32_HUMAN	ARHGAP32	Rho GTPase-activating protein 32 OS=Homo sapiens OX=9606 GN=ARHGAP32 PE=1 SV=1	695	6	5	2.82702	4	C	UR	10.4336	12.2272	13.453	10.2041	10.0282	9.47914	12.059	10.9563	11.1595	11.356	11.0292	10.9284	11.1886	10.3008	11.4831	11.231	11.1781	11.3048	1.08841	0.902028	0.812338	1.09648	1.02719	1.21141	0.931335	1.02024	1.01302
sp|Q9NRY4|RHG35_HUMAN	ARHGAP35	Rho GTPase-activating protein 35 OS=Homo sapiens OX=9606 GN=ARHGAP35 PE=1 SV=3	2682	9	8	7.2048	4	C	UR	12.9982	11.883	8.40098	10.7957	11.1149	11.1764	11.308	11.0218	11.3011	13.0394	11.9516	11.4781	10.2358	10.8305	11.0758	10.5965	11.2591	9.53323	1.00316	1.00578	1.36629	0.94813	0.974415	0.991001	0.937086	1.02153	0.843566
sp|P98171|RHG04_HUMAN	ARHGAP4	Rho GTPase-activating protein 4 OS=Homo sapiens OX=9606 GN=ARHGAP4 PE=1 SV=2	3075	20	13	17.2304	13	C	UR	11.3798	11.2918	11.4987	10.8575	10.8242	11.0921	10.7562	10.9849	11.3147	12.7742	11.8067	11.4431	10.2981	10.3992	11.0722	10.4312	11.2934	10.4819	1.12253	1.04559	0.995168	0.948478	0.960733	0.998206	0.969786	1.02808	0.926402
sp|Q92619|HMHA1_HUMAN	ARHGAP45	Rho GTPase-activating protein 45 OS=Homo sapiens OX=9606 GN=ARHGAP45 PE=1 SV=2	785	28	24	27.6408	13	C	UR	11.0732	11.5315	11.6192	11.0329	10.6663	10.624	11.5053	10.9879	10.9596	11.7409	11.6465	11.5259	10.7219	10.8883	10.916	11.0285	10.9521	10.5799	1.0603	1.00997	0.991973	0.971805	1.02081	1.02748	0.958559	0.996739	0.965358
sp|Q13017|RHG05_HUMAN	ARHGAP5	Rho GTPase-activating protein 5 OS=Homo sapiens OX=9606 GN=ARHGAP5 PE=1 SV=2	598	3	3	2.72969	3	C	UR	11.7253	11.2586	12.0675	10.526	10.5797	11.1382	10.4361	11.1823	11.0862	12.1087	11.607	11.342	10.9949	10.5626	11.0848	10.2922	10.2441	11.7637	1.03269	1.03094	0.939879	1.04454	0.998386	0.995206	0.986211	0.916103	1.06111
sp|Q9BRR9|RHG09_HUMAN	ARHGAP9	Rho GTPase-activating protein 9 OS=Homo sapiens OX=9606 GN=ARHGAP9 PE=1 SV=2	3882	6	5	10	4	C	UR	11.2133	10.1717	10.3132	10.8645	11.3368	11.7106	11.3045	12.0697	11.0159	12.4817	11.299	13.2042	9.91492	10.0071	9.666	11.3053	12.4283	9.69349	1.11312	1.11082	1.28032	0.912601	0.882711	0.825408	1.00007	1.02972	0.879957
sp|P52565|GDIR1_HUMAN	ARHGDIA	Rho GDP-dissociation inhibitor 1 OS=Homo sapiens OX=9606 GN=ARHGDIA PE=1 SV=3	811	13	9	36.7647	7	C	UR	11.4809	10.6807	11.2548	10.8287	11.7624	11.6812	10.8431	11.3449	10.1234	12.0075	11.6857	11.2612	10.9685	10.8576	11.0671	9.8172	11.0268	11.3085	1.04587	1.09409	1.00057	1.01291	0.923075	0.947426	0.90539	0.971957	1.11707
sp|P52566|GDIR2_HUMAN	ARHGDIB	Rho GDP-dissociation inhibitor 2 OS=Homo sapiens OX=9606 GN=ARHGDIB PE=1 SV=3	2228	86	23	79.602	22	C	UR	10.4443	11.196	11.0807	11.5471	11.548	11.6986	10.7095	11.2892	10.4866	11.4835	11.235	11.4669	10.6991	11.1006	10.6469	10.9296	11.0908	11.3476	1.0995	1.00348	1.03485	0.926564	0.961259	0.910098	1.02055	0.982421	1.08211
tr|M0QZR4|M0QZR4_HUMAN	ARHGEF1	Isoform of Q92888, Rho guanine nucleotide exchange factor 1 OS=Homo sapiens OX=9606 GN=ARHGEF1 PE=1 SV=1	649	47	32	38.0165	28	C	UR	10.7976	10.7684	10.7501	11.2346	11.5304	11.4898	10.8996	11.2643	11.2653	12.463	10.9894	10.5683	10.5565	11.2233	11.1278	10.5401	11.6341	10.8974	1.15424	1.02053	0.983093	0.939646	0.97336	0.968493	0.967018	1.03283	0.967343
sp|O15085|ARHGB_HUMAN	ARHGEF11	Rho guanine nucleotide exchange factor 11 OS=Homo sapiens OX=9606 GN=ARHGEF11 PE=1 SV=1	2508	7	5	4.79632	4	C	UR	11.6948	11.4496	11.8063	10.932	11.0143	10.9147	9.97634	11.3141	10.8978	12.92	13.2812	10.5131	10.1303	11.218	9.68342	10.8203	10.5237	10.9099	1.10477	1.15997	0.890467	0.926673	1.01849	0.887187	1.0846	0.930139	1.00111
sp|Q9NZN5|ARHGC_HUMAN	ARHGEF12	Rho guanine nucleotide exchange factor 12 OS=Homo sapiens OX=9606 GN=ARHGEF12 PE=1 SV=1	3329	8	7	5.37565	3	C	UR	12.7902	12.0841	11.6398	10.6376	10.5713	10.9751	10.6855	10.0457	10.5708	13.1277	12.2929	12.6689	10.028	10.271	11.063	10.2866	9.84249	10.4194	1.02639	1.01728	1.08841	0.942699	0.971598	1.008	0.962666	0.979773	0.985677
sp|Q6ZSZ5|ARHGI_HUMAN	ARHGEF18	Rho guanine nucleotide exchange factor 18 OS=Homo sapiens OX=9606 GN=ARHGEF18 PE=1 SV=4	1283	24	20	23.5856	16	C	UR	12.1452	12.6088	12.0782	10.2557	10.3881	10.676	10.0067	11.1919	10.6493	12.7747	11.3424	11.692	10.7156	10.741	10.0514	10.7327	11.1616	10.7885	1.05183	0.899563	0.96802	1.04485	1.03397	0.941497	1.07255	0.997294	1.01307
sp|Q92974|ARHG2_HUMAN	ARHGEF2	Rho guanine nucleotide exchange factor 2 OS=Homo sapiens OX=9606 GN=ARHGEF2 PE=1 SV=4	2063	45	30	34.3813	14	C	UR	14.3663	14.091	13.9603	9.11176	9.16819	9.81875	9.83527	9.60328	10.0451	16.5336	14.3457	14.5828	8.78368	9.79408	8.64465	8.86959	9.69831	8.74759	1.15085	1.01807	1.04459	0.963994	1.06827	0.880423	0.901814	1.0099	0.870835
tr|V9GYF0|V9GYF0_HUMAN	ARHGEF2	Isoform of Q92974, Rho guanine nucleotide exchange factor 2 (Fragment) OS=Homo sapiens OX=9606 GN=ARHGEF2 PE=1 SV=1	2063	1	1	3.80228	1	C	UR	17.7144	13.937	14.7237	8.97288	8.25926	9.6982	10.7386	9.15687	6.79906	15.079	13.0092	16.3022	12.2358	9.67895	6.04768	8.12693	9.36494	10.1553	0.851229	0.933428	1.10721	1.36364	1.17189	0.623588	0.756795	1.02272	1.49363
sp|Q9NR80|ARHG4_HUMAN	ARHGEF4	Rho guanine nucleotide exchange factor 4 OS=Homo sapiens OX=9606 GN=ARHGEF4 PE=1 SV=3	6826	1	1	1.44928	1	C	UR	12.9673	13.2109	12.6373	10.5387	9.55022	10.5559	9.86545	10.4423	10.2319	15.6569	12.3279	12.7755	10.0444	9.15543	10.7096	9.50828	8.9859	10.8361	1.20741	0.933157	1.01094	0.953103	0.958662	1.01456	0.963796	0.860527	1.05905
sp|Q15052|ARHG6_HUMAN	ARHGEF6	Rho guanine nucleotide exchange factor 6 OS=Homo sapiens OX=9606 GN=ARHGEF6 PE=1 SV=2	3932	38	23	37.2423	19	C	UR	11.8717	12.754	12.5168	10.6703	10.2983	10.6706	10.8758	9.93639	10.4061	13.6184	12.911	12.4925	10.0258	10.3123	10.5486	9.93085	10.4598	9.70076	1.14713	1.01231	0.998059	0.939604	1.00137	0.988561	0.913114	1.05267	0.932216
sp|Q14155-5|ARHG7-5_HUMAN	ARHGEF7	Isoform of Q14155, Isoform 5 of Rho guanine nucleotide exchange factor 7 OS=Homo sapiens OX=9606 GN=ARHGEF7 PE=1 SV=2	3932	20	14	22.5718	8	C	UR	11.2559	11.0758	11.1286	10.9956	10.7003	11.0377	11.5765	10.8596	11.37	11.7024	10.8585	10.967	11.2928	11.2307	11.6086	11.1161	10.8031	10.4208	1.03967	0.98038	0.985482	1.02702	1.04957	1.05172	0.960229	0.994795	0.916514
sp|O14497|ARI1A_HUMAN	ARID1A	AT-rich interactive domain-containing protein 1A OS=Homo sapiens OX=9606 GN=ARID1A PE=1 SV=3	1871	41	30	15.7112	13	C	UR	9.83152	9.65019	9.70947	11.905	11.8429	11.9181	11.1945	11.8548	12.0935	8.86656	8.03575	8.48897	12.5296	12.2975	11.5589	12.3263	12.9546	12.9417	0.901851	0.832704	0.874298	1.05247	1.03839	0.969867	1.1011	1.09277	1.07014
tr|A0A6Q8NVI4|A0A6Q8NVI4_HUMAN	ARID1B	Isoform of Q8NFD5, AT-rich interactive domain-containing protein 1B OS=Homo sapiens OX=9606 GN=ARID1B PE=1 SV=1	3392	19	13	7.33558	13	C	UR	9.78634	9.97677	9.57005	12.1046	11.9617	12.0564	11.2433	11.6248	11.676	8.76573	8.37737	8.22437	13.2048	12.8189	12.5082	12.0737	12.0017	12.0252	0.895711	0.839688	0.859386	1.09089	1.07166	1.03748	1.07386	1.03242	1.02991
sp|Q68CP9|ARID2_HUMAN	ARID2	AT-rich interactive domain-containing protein 2 OS=Homo sapiens OX=9606 GN=ARID2 PE=1 SV=2	1600	16	13	8.39237	11	C	UR	10.1162	9.21748	9.45285	12.2174	12.6557	12.5895	11.5396	10.7539	11.4573	9.27297	8.94285	9.02011	12.4401	12.2763	12.2495	12.2703	11.8192	11.7086	0.916644	0.970205	0.954221	1.01822	0.970027	0.972994	1.06332	1.09906	1.02193
sp|Q99856|ARI3A_HUMAN	ARID3A	AT-rich interactive domain-containing protein 3A OS=Homo sapiens OX=9606 GN=ARID3A PE=1 SV=2	4225	5	5	9.94941	4	C	UR	10.5713	11.4591	11.4071	10.7441	10.9503	11.397	10.6226	11.3797	11.4688	10.6917	9.12142	10.045	12.8261	11.7498	12.6677	10.4496	12.173	10.2756	1.01139	0.796001	0.880587	1.19378	1.07301	1.11149	0.98371	1.06972	0.895967
sp|P29374|ARI4A_HUMAN	ARID4A	AT-rich interactive domain-containing protein 4A OS=Homo sapiens OX=9606 GN=ARID4A PE=1 SV=3	3754	11	10	9.06921	10	C	UR	10.9204	11.2513	11.2896	10.9408	11.4744	10.8922	10.5156	11.1529	11.5628	8.45042	8.42084	8.65406	12.4883	12.7353	12.2849	11.8689	13.0292	12.0681	0.773817	0.74843	0.766553	1.14145	1.10989	1.12787	1.12869	1.16823	1.04369
sp|Q4LE39|ARI4B_HUMAN	ARID4B	AT-rich interactive domain-containing protein 4B OS=Homo sapiens OX=9606 GN=ARID4B PE=1 SV=2	3754	13	13	12.2713	8	C	UR	11.103	11.1291	11.4256	10.8702	10.823	11.1605	10.964	11.4422	11.0823	9.28425	8.27214	8.51583	12.2569	12.5635	12.3852	11.9232	12.2853	12.5137	0.836191	0.743289	0.745331	1.12757	1.16081	1.10974	1.08748	1.07368	1.12916
sp|Q9Y4X5|ARI1_HUMAN	ARIH1	E3 ubiquitin-protein ligase ARIH1 OS=Homo sapiens OX=9606 GN=ARIH1 PE=1 SV=2	814	21	12	37.8815	13	C	UR	11.3544	11.1303	11.0964	11.1348	11.3045	10.9176	12.2237	11.0063	9.83181	10.0149	11.1549	10.5081	10.9439	11.2265	12.2547	11.6283	11.4139	10.8548	0.882023	1.00221	0.946983	0.982853	0.993097	1.12247	0.951291	1.03703	1.10405
sp|O95376|ARI2_HUMAN	ARIH2	E3 ubiquitin-protein ligase ARIH2 OS=Homo sapiens OX=9606 GN=ARIH2 PE=1 SV=1	3084	11	8	20.8925	7	C	UR	12.2242	11.3181	11.0506	10.7082	10.8076	10.8659	11.4204	11.2789	10.3261	11.6442	11.0097	11.7957	11.4176	10.4873	11.4677	10.7494	10.8432	10.5851	0.952556	0.97275	1.06743	1.06626	0.970364	1.05538	0.941247	0.961371	1.02508
sp|P40616|ARL1_HUMAN	ARL1	ADP-ribosylation factor-like protein 1 OS=Homo sapiens OX=9606 GN=ARL1 PE=1 SV=1	1586	16	10	49.1713	8	C	UR	12.1559	12.2958	10.9334	11.3183	10.5575	10.5505	10.9775	10.271	10.94	12.1169	12.5224	12.2111	9.69265	10.3963	10.6195	10.7443	11.0947	10.6023	0.996789	1.01842	1.11686	0.856369	0.98473	1.00654	0.97875	1.08019	0.969134
sp|Q3SXY8|AR13B_HUMAN	ARL13B	ADP-ribosylation factor-like protein 13B OS=Homo sapiens OX=9606 GN=ARL13B PE=1 SV=1	4905	3	3	10.9813	2	C	UR	11.7142	11.2571	10.5927	10.7852	11.4099	10.7948	10.8348	11.3868	11.2243	10.6156	11.0664	11.3917	11.0867	11.8	11.0962	11.1263	11.386	10.4312	0.906213	0.983063	1.07543	1.02795	1.03418	1.02791	1.0269	0.999929	0.929335
sp|P36404|ARL2_HUMAN	ARL2	ADP-ribosylation factor-like protein 2 OS=Homo sapiens OX=9606 GN=ARL2 PE=1 SV=4	4562	13	7	33.1522	11	C	UR	12.2342	11.5311	10.8873	11.1881	11.3727	11.0916	10.4184	10.8293	10.4473	11.6816	11.5399	11.7863	10.7884	11.0092	10.582	10.9868	10.9056	10.7202	0.954829	1.00077	1.08258	0.964268	0.96804	0.954055	1.05455	1.00705	1.02612
sp|Q9Y2Y0|AR2BP_HUMAN	ARL2BP	ADP-ribosylation factor-like protein 2-binding protein OS=Homo sapiens OX=9606 GN=ARL2BP PE=1 SV=1	4588	6	5	34.3558	3	C	UR	9.96583	10.5117	11.6048	11.2681	11.2736	11.3407	10.7343	11.2559	12.0448	11.5914	10.9274	10.3333	11.9687	12.0025	10.1417	10.3033	11.6727	11.059	1.16312	1.03954	0.890435	1.06217	1.06465	0.894271	0.959842	1.03703	0.918152
sp|P36405|ARL3_HUMAN	ARL3	ADP-ribosylation factor-like protein 3 OS=Homo sapiens OX=9606 GN=ARL3 PE=1 SV=2	4896	24	11	69.2308	14	C	UR	12.3344	11.5924	9.3615	11.2568	11.395	11.6848	10.9971	11.2287	10.1494	11.7308	11.3624	11.0507	10.3853	10.9621	10.6645	11.3868	10.873	11.5845	0.951059	0.980164	1.18044	0.92258	0.962011	0.912682	1.03543	0.968326	1.1414
sp|Q96KC2|ARL5B_HUMAN	ARL5B	ADP-ribosylation factor-like protein 5B OS=Homo sapiens OX=9606 GN=ARL5B PE=1 SV=1	6736	2	2	10.6145	1	C	UR	11.6633	13.2775	11.5888	9.87567	10.6684	11.3759	9.42139	11.556	10.5731	13.852	12.3633	12.5811	9.13233	11.4614	9.27764	8.9537	10.4786	11.8999	1.18766	0.931146	1.08563	0.924731	1.07433	0.815551	0.95036	0.906767	1.12549
sp|Q9H0F7|ARL6_HUMAN	ARL6	ADP-ribosylation factor-like protein 6 OS=Homo sapiens OX=9606 GN=ARL6 PE=1 SV=1	3637	8	6	38.172	5	C	UR	11.6754	11.8334	10.7202	11.1913	10.9445	11.6589	10.6316	10.7721	10.5727	11.5836	10.8234	11.5839	10.6526	10.8099	10.5132	11.0023	11.1856	11.8456	0.992133	0.914651	1.08056	0.951863	0.987706	0.901732	1.03487	1.03839	1.1204
sp|Q15041|AR6P1_HUMAN	ARL6IP1	ADP-ribosylation factor-like protein 6-interacting protein 1 OS=Homo sapiens OX=9606 GN=ARL6IP1 PE=1 SV=2	4955	2	2	8.867	2	C	UR	10.7991	10.5252	7.12479	9.9793	21.2026	11.7137	11.3771	8.65084	8.62739	8.72004	7.60492	8.77323	11.3765	13.6988	12.8943	12.6864	12.2832	11.9627	0.807476	0.722544	1.23137	1.14	0.646091	1.10078	1.11508	1.41989	1.3866
sp|Q66PJ3|AR6P4_HUMAN	ARL6IP4	ADP-ribosylation factor-like protein 6-interacting protein 4 OS=Homo sapiens OX=9606 GN=ARL6IP4 PE=1 SV=2	756	4	4	11.4014	3	C	UR	13.5608	12.9835	11.5409	10.1915	10.5056	10.7131	10.1986	10.8258	9.48011	12.5999	11.8557	12.531	9.67227	10.9263	10.764	10.563	10.332	10.7559	0.929137	0.913131	1.08579	0.949056	1.04004	1.00476	1.03573	0.954383	1.13457
sp|Q66PJ3-4|AR6P4-4_HUMAN	ARL6IP4	Isoform of Q66PJ3, Isoform 4 of ADP-ribosylation factor-like protein 6-interacting protein 4 OS=Homo sapiens OX=9606 GN=ARL6IP4 PE=1 SV=2	756	1	1	3.7594	1	C	UR	13.4394	11.9449	13.4175	12.1371	10.6658	8.2163	12.3819	9.14393	8.65312	15.4305	13.0336	13.2403	9.4028	9.27955	8.53822	9.92737	10.6904	10.4573	1.14815	1.09114	0.986794	0.774716	0.870025	1.03918	0.801765	1.16913	1.2085
sp|O75915|PRAF3_HUMAN	ARL6IP5	PRA1 family protein 3 OS=Homo sapiens OX=9606 GN=ARL6IP5 PE=1 SV=1	2873	12	6	20.2128	7	C	UR	10.5802	10.5993	11.2653	11.1682	11.5919	11.4036	11.0854	11.4238	10.8822	10.1617	10.4609	10.7551	11.8624	11.6365	10.1771	11.2739	11.1456	12.5269	0.960445	0.986934	0.954709	1.06216	1.00385	0.892445	1.017	0.975647	1.15113
sp|Q8N6S5|AR6P6_HUMAN	ARL6IP6	ADP-ribosylation factor-like protein 6-interacting protein 6 OS=Homo sapiens OX=9606 GN=ARL6IP6 PE=1 SV=1	821	7	7	25.2212	5	C	UR	12.4917	11.6874	12.568	9.88599	10.224	9.55784	10.0649	11.5888	11.9315	13.0356	12.7658	12.6196	9.82957	9.97473	9.81022	10.3246	10.6602	10.9797	1.04354	1.09227	1.00411	0.994293	0.975619	1.02641	1.0258	0.919874	0.920231
sp|Q96BM9|ARL8A_HUMAN	ARL8A	ADP-ribosylation factor-like protein 8A OS=Homo sapiens OX=9606 GN=ARL8A PE=1 SV=1	3736	21	12	49.4624	11	C	UR	10.2881	11.3398	11.4859	11.6955	10.3966	11.1188	12.558	10.5457	10.5717	9.67376	10.8528	11.3528	10.7772	10.7642	11.0665	11.9675	11.2819	12.2633	0.940287	0.957054	0.988411	0.921484	1.03536	0.995296	0.952978	1.06982	1.16001
sp|Q9NVJ2|ARL8B_HUMAN	ARL8B	ADP-ribosylation factor-like protein 8B OS=Homo sapiens OX=9606 GN=ARL8B PE=1 SV=1	3736	6	3	12.3656	5	C	UR	10.5453	11.1235	11.2581	11.3675	10.5913	11.268	10.9757	11.6468	11.2239	10.9175	10.956	11.5882	10.7705	10.6689	10.5731	11.5239	10.837	12.1649	1.0353	0.984945	1.02932	0.94748	1.00733	0.938332	1.04994	0.930466	1.08384
sp|Q9NVT9|ARMC1_HUMAN	ARMC1	Armadillo repeat-containing protein 1 OS=Homo sapiens OX=9606 GN=ARMC1 PE=1 SV=1	1647	9	6	40.0709	6	C	UR	11.7074	12.1185	11.2713	10.6829	10.7089	11.2302	10.1925	11.488	10.6002	13.1761	12.1051	11.4831	9.48345	10.7784	9.8969	9.92712	11.7069	11.443	1.12545	0.998892	1.01879	0.88772	1.00649	0.881274	0.973959	1.01906	1.07951
sp|Q8N2F6-2|ARM10-2_HUMAN	ARMC10	Isoform of Q8N2F6, Isoform 2 of Armadillo repeat-containing protein 10 OS=Homo sapiens OX=9606 GN=ARMC10 PE=1 SV=1	4511	8	6	26.2987	5	C	UR	12.2276	11.8814	10.9734	10.3806	10.6831	10.1177	10.5574	11.0379	12.1409	12.6337	12.2555	11.8084	10.5885	10.1116	10.9619	10.7255	10.8241	10.0908	1.03321	1.03149	1.07609	1.02003	0.946505	1.08344	1.01592	0.980632	0.831137
sp|Q6NXE6|ARMC6_HUMAN	ARMC6	Armadillo repeat-containing protein 6 OS=Homo sapiens OX=9606 GN=ARMC6 PE=1 SV=2	1101	11	10	22.7545	5	C	UR	13.8458	14.288	13.8827	9.4893	9.87931	10.1286	9.30718	9.6006	9.57844	17.6713	15.2846	15.3088	8.20506	9.20247	8.27529	7.89728	9.73569	8.41954	1.27629	1.06975	1.10272	0.864665	0.931489	0.817022	0.848515	1.01407	0.87901
sp|Q9H6L4|ARMC7_HUMAN	ARMC7	Armadillo repeat-containing protein 7 OS=Homo sapiens OX=9606 GN=ARMC7 PE=1 SV=1	4698	1	1	10.6061	1	C	UR	8.76616	13.219	10.9273	12.2291	11.2826	11.2436	11.6611	9.50635	11.1649	13.0102	9.70676	11.0496	9.91682	10.3389	11.1448	12.1242	11.2221	11.4866	1.48414	0.734304	1.01119	0.810919	0.91636	0.991217	1.03972	1.18049	1.02881
sp|Q8IUR7|ARMC8_HUMAN	ARMC8	Armadillo repeat-containing protein 8 OS=Homo sapiens OX=9606 GN=ARMC8 PE=1 SV=2	2174	16	12	19.0193	11	C	UR	10.826	11.3189	10.6747	11.2005	11.2736	11.3278	11.5226	10.9042	10.9516	11.5775	11.4805	11.4918	10.9276	10.8163	11.0888	10.5836	10.8883	11.1456	1.06942	1.01428	1.07654	0.975632	0.959435	0.9789	0.918502	0.998548	1.01771
sp|Q7Z3E5|ARMC9_HUMAN	ARMC9	LisH domain-containing protein ARMC9 OS=Homo sapiens OX=9606 GN=ARMC9 PE=1 SV=3	1115	3	3	3.54523	1	C	UR	13.114	14.1736	8.27308	11.3983	10.0356	10.9315	9.63022	11.5956	10.8481	13.0389	15.4054	10.3205	8.97768	12.1176	9.92012	10.461	10.9167	8.84215	0.994274	1.08691	1.24748	0.787631	1.20746	0.907481	1.08626	0.941445	0.81509
sp|Q9UH62|ARMX3_HUMAN	ARMCX3	Armadillo repeat-containing X-linked protein 3 OS=Homo sapiens OX=9606 GN=ARMCX3 PE=1 SV=1	2424	7	7	23.219	4	C	UR	10.0704	10.1011	9.81485	11.3452	11.743	11.7071	11.2872	12.0096	11.9216	11.1278	10.541	10.9031	11.274	11.2572	11.7896	10.5401	11.2624	11.305	1.10499	1.04355	1.11088	0.993728	0.958626	1.00705	0.933806	0.937779	0.948278
sp|Q5T2E6|ARMD3_HUMAN	ARMH3	Armadillo-like helical domain-containing protein 3 OS=Homo sapiens OX=9606 GN=ARMH3 PE=1 SV=1	2203	9	6	11.3208	9	C	UR	10.7005	11.0732	11.1833	11.3595	10.9177	11.61	11.814	10.4426	10.8991	11.3515	11.1957	11.3556	11.1462	11.4259	10.8985	10.6443	10.7087	11.2737	1.06083	1.01106	1.0154	0.981222	1.04654	0.938716	0.900991	1.02548	1.03437
sp|Q9H993|ARMT1_HUMAN	ARMT1	Damage-control phosphatase ARMT1 OS=Homo sapiens OX=9606 GN=ARMT1 PE=1 SV=1	864	28	15	48.5261	16	C	UR	11.7347	10.1967	9.57908	11.1563	11.7475	12.5484	11.3996	10.5879	11.0498	10.5017	9.54979	8.96785	10.6791	11.3969	12.1446	12.5263	12.0982	12.1356	0.894924	0.936555	0.936192	0.957224	0.970162	0.967817	1.09883	1.14264	1.09827
sp|P27540|ARNT_HUMAN	ARNT	Aryl hydrocarbon receptor nuclear translocator OS=Homo sapiens OX=9606 GN=ARNT PE=1 SV=1	2955	6	5	8.11153	4	C	UR	11.122	10.8455	11.0875	11.6487	11.4193	11.9544	10.708	10.5879	10.6268	11.051	9.1157	9.43539	10.7693	12.4265	11.7478	12.4826	11.8841	11.0876	0.99362	0.840507	0.850996	0.924508	1.0882	0.982715	1.16573	1.12243	1.04336
sp|O00327|BMAL1_HUMAN	ARNTL	Aryl hydrocarbon receptor nuclear translocator-like protein 1 OS=Homo sapiens OX=9606 GN=ARNTL PE=1 SV=2	5183	2	1	3.51438	2	C	UR	8.77289	12.2177	13.2997	11.7836	9.33887	10.3376	11.8066	10.8266	11.6164	9.17676	9.6031	10.7244	11.8561	11.127	11.8764	12.8093	11.2171	11.6099	1.04604	0.786	0.806361	1.00615	1.19147	1.14885	1.08493	1.03607	0.999436
sp|Q92747|ARC1A_HUMAN	ARPC1A	Actin-related protein 2/3 complex subunit 1A OS=Homo sapiens OX=9606 GN=ARPC1A PE=1 SV=2	2522	19	9	31.6216	13	C	UR	11.6255	11.7665	11.6847	10.7496	11.2227	10.5294	10.726	10.7888	10.9068	10.6838	11.4288	11.012	11.0661	11.4682	10.9675	11.2685	10.9603	11.1449	0.918998	0.9713	0.942425	1.02944	1.02187	1.04162	1.05057	1.0159	1.02183
sp|O15143|ARC1B_HUMAN	ARPC1B	Actin-related protein 2/3 complex subunit 1B OS=Homo sapiens OX=9606 GN=ARPC1B PE=1 SV=3	2522	40	17	39.2473	18	C	UR	9.85888	11.2123	11.5373	11.1298	10.9297	10.3221	12.6294	11.1225	11.2581	10.2622	10.9865	10.501	11.8251	10.9538	10.4165	11.6069	11.5898	11.8583	1.04091	0.979864	0.910177	1.06248	1.0022	1.00914	0.919036	1.04202	1.05331
sp|O15144|ARPC2_HUMAN	ARPC2	Actin-related protein 2/3 complex subunit 2 OS=Homo sapiens OX=9606 GN=ARPC2 PE=1 SV=1	2475	47	28	75.6667	23	C	UR	11.5149	11.1758	11.1566	10.9595	11.2537	10.9091	11.6432	10.9178	10.4694	10.7626	10.7928	10.5714	11.1857	11.2836	11.9826	11.2073	11.1486	11.0654	0.934666	0.965733	0.947551	1.02064	1.00265	1.0984	0.962565	1.02114	1.05693
sp|O15145|ARPC3_HUMAN	ARPC3	Actin-related protein 2/3 complex subunit 3 OS=Homo sapiens OX=9606 GN=ARPC3 PE=1 SV=3	2914	19	11	46.0674	10	C	UR	11.3662	11.3553	11.8401	10.2414	10.2024	10.6997	12.8193	9.97608	11.4996	10.1211	11.0659	9.82108	11.5709	11.2532	12.9391	11.7323	10.6297	10.8668	0.890457	0.974513	0.829478	1.12982	1.10299	1.2093	0.915205	1.06552	0.944973
sp|P59998|ARPC4_HUMAN	ARPC4	Actin-related protein 2/3 complex subunit 4 OS=Homo sapiens OX=9606 GN=ARPC4 PE=1 SV=3	922	21	11	50	11	C	UR	9.52948	10.5213	10.6239	12.1105	11.7239	10.794	11.386	12.5245	10.7864	11.1501	11.3586	10.1367	10.9863	12.7351	10.987	11.8535	11.0049	9.78774	1.17006	1.07958	0.954139	0.907167	1.08625	1.01788	1.04107	0.878672	0.907416
sp|O15511|ARPC5_HUMAN	ARPC5	Actin-related protein 2/3 complex subunit 5 OS=Homo sapiens OX=9606 GN=ARPC5 PE=1 SV=3	1373	26	15	66.2252	14	C	UR	11.3396	11.0558	11.3043	10.8897	11.3495	11.3657	10.8726	10.822	11.0009	10.849	11.2903	11.0874	10.9849	11.0896	11.0679	11.2671	11.0941	11.2696	0.956737	1.02121	0.980812	1.00875	0.977105	0.973804	1.03629	1.02514	1.02443
sp|Q9BPX5|ARP5L_HUMAN	ARPC5L	Actin-related protein 2/3 complex subunit 5-like protein OS=Homo sapiens OX=9606 GN=ARPC5L PE=1 SV=1	1373	14	8	55.5556	9	C	UR	11.7789	12.1087	12.6082	10.5667	11.2621	10.0376	10.3221	10.6008	10.7149	12.3383	12.3545	12.3876	11.0431	9.77028	10.611	10.1837	10.9101	10.4014	1.04749	1.02029	0.982503	1.04509	0.867538	1.05712	0.986597	1.02918	0.970742
sp|P56211|ARP19_HUMAN	ARPP19	cAMP-regulated phosphoprotein 19 OS=Homo sapiens OX=9606 GN=ARPP19 PE=1 SV=2	5868	5	4	43.75	4	C	UR	12.7611	11.3348	11.616	10.9142	10.8429	11.5976	10.6539	10.4389	9.84067	12.0337	12.4803	12.4593	9.61987	10.6192	10.6156	10.7987	10.1727	11.2007	0.942999	1.10106	1.0726	0.881408	0.979368	0.91533	1.01359	0.974495	1.1382
sp|Q9UBL0|ARP21_HUMAN	ARPP21	cAMP-regulated phosphoprotein 21 OS=Homo sapiens OX=9606 GN=ARPP21 PE=1 SV=2	3292	4	4	7.26601	2	C	UR	10.4537	9.6642	10.6773	11.7248	11.8275	11.4693	11.3717	11.2268	11.5847	11.9364	11.6198	10.6767	9.80292	11.36	12.0331	9.38725	11.8802	11.3037	1.14184	1.20235	0.999946	0.836087	0.960476	1.04915	0.825493	1.0582	0.975738
sp|P49407-2|ARRB1-2_HUMAN	ARRB1	Isoform of P49407, Isoform 1B of Beta-arrestin-1 OS=Homo sapiens OX=9606 GN=ARRB1 PE=1 SV=2	519	16	11	38.5366	9	C	UR	10.6973	10.693	10.4747	11.4598	11.4859	11.5004	11.3903	11.4503	10.8484	11.4044	12.1113	12.2444	10.7225	10.9032	10.3979	10.3638	11.2619	10.5906	1.0661	1.13264	1.16895	0.935662	0.949265	0.904138	0.909879	0.983553	0.976235
sp|P32121|ARRB2_HUMAN	ARRB2	Beta-arrestin-2 OS=Homo sapiens OX=9606 GN=ARRB2 PE=1 SV=2	519	19	14	38.6308	6	C	UR	11.0895	11.0063	11.301	10.8614	10.5616	11.3028	11.1076	11.1109	11.659	12.4245	13.4207	12.6402	10.2242	10.1163	10.1863	10.1649	10.4693	10.3536	1.12038	1.21937	1.1185	0.94134	0.957843	0.901223	0.915128	0.942256	0.888033
sp|P15289|ARSA_HUMAN	ARSA	Arylsulfatase A OS=Homo sapiens OX=9606 GN=ARSA PE=1 SV=3	293	4	3	9.86193	4	C	UR	10.3322	9.1621	9.82378	11.361	11.1559	11.7109	11.5616	12.9382	11.9544	9.29346	9.4682	9.59944	12.5625	12.8611	11.4116	11.7035	11.4256	11.6746	0.89947	1.03341	0.977163	1.10576	1.15285	0.974441	1.01227	0.883095	0.976592
sp|P15848|ARSB_HUMAN	ARSB	Arylsulfatase B OS=Homo sapiens OX=9606 GN=ARSB PE=1 SV=1	1486	5	5	12.758	2	C	UR	12.1505	10.9223	10.6831	11.0488	10.1945	11.8231	11.2229	9.96252	11.9924	10.3422	10.3166	10.7482	11.0328	11.7855	11.5786	11.4325	11.3233	11.4403	0.851181	0.944543	1.0061	0.99855	1.15606	0.979319	1.01868	1.13659	0.953964
sp|Q6UWY0|ARSK_HUMAN	ARSK	Arylsulfatase K OS=Homo sapiens OX=9606 GN=ARSK PE=1 SV=1	5056	5	4	7.08955	2	C	UR	9.88478	10.7133	10.6149	11.0396	11.8521	11.0777	11.538	11.9213	11.3583	9.74546	11.7761	11.7693	11.2413	11.2764	10.8979	11.2197	10.7272	11.3467	0.985906	1.0992	1.10875	1.01827	0.951429	0.983768	0.972415	0.899832	0.998976
sp|Q9H2C2|ARV1_HUMAN	ARV1	Protein ARV1 OS=Homo sapiens OX=9606 GN=ARV1 PE=1 SV=1	5864	1	1	3.32103	1	C	UR	11.0267	9.67424	6.18806	8.61782	11.1757	11.6736	11.9662	14.0994	15.5783	12.3737	11.8179	11.5292	10.0811	12.222	11.0623	9.37349	11.2522	10.2881	1.12216	1.22159	1.86313	1.1698	1.09362	0.947637	0.783332	0.798063	0.660413
sp|Q13510|ASAH1_HUMAN	ASAH1	Acid ceramidase OS=Homo sapiens OX=9606 GN=ASAH1 PE=1 SV=5	2524	16	12	35.6962	8	C	UR	10.8386	10.1034	10.1411	11.7609	11.2956	11.0284	11.3386	12.0344	11.459	9.42973	9.95026	10.2967	11.5363	12.4953	11.509	12.0163	11.8025	10.9639	0.870015	0.984847	1.01535	0.980904	1.10621	1.04358	1.05976	0.980725	0.956791
sp|Q9ULH1|ASAP1_HUMAN	ASAP1	Arf-GAP with SH3 domain, ANK repeat and PH domain-containing protein 1 OS=Homo sapiens OX=9606 GN=ASAP1 PE=1 SV=4	4438	8	8	7.26306	7	C	UR	11.0491	11.1422	11.2525	10.6526	11.163	11.2772	11.3075	11.0269	11.129	11.1105	9.32454	9.48581	11.7931	11.8396	11.1592	11.1613	11.8546	12.2713	1.00556	0.836867	0.842996	1.10706	1.06061	0.989543	0.987068	1.07507	1.10264
sp|Q9Y576|ASB1_HUMAN	ASB1	Ankyrin repeat and SOCS box protein 1 OS=Homo sapiens OX=9606 GN=ASB1 PE=1 SV=1	6035	2	1	4.1791	2	C	UR	11.7219	12.6732	11.6643	10.1331	11.7094	11.1108	9.50978	10.8297	10.6478	13.9623	13.3892	11.9737	10.9949	10.0759	9.82189	9.90301	10.2361	9.64297	1.19112	1.0565	1.02652	1.08505	0.8605	0.883991	1.04135	0.945194	0.905631
sp|Q9Y575|ASB3_HUMAN	ASB3	Ankyrin repeat and SOCS box protein 3 OS=Homo sapiens OX=9606 GN=ASB3 PE=1 SV=1	2653	5	4	9.84556	5	C	UR	13.1153	12.0266	12.1996	10.3575	10.811	10.5793	9.9696	10.2908	10.6504	13.6918	12.7875	11.4835	10.4487	9.28934	10.0133	11.2679	10.9936	10.0244	1.04396	1.06327	0.941305	1.00881	0.859249	0.946503	1.13022	1.0683	0.941218
sp|Q9NWX5|ASB6_HUMAN	ASB6	Ankyrin repeat and SOCS box protein 6 OS=Homo sapiens OX=9606 GN=ASB6 PE=1 SV=1	5743	3	2	7.60095	3	C	UR	12.4227	13.0673	12.3712	11.2154	10.5121	10.3762	9.72276	10.2351	10.0773	12.173	13.262	12.3692	10.9583	11.009	10.1813	10.0425	10.2186	9.78622	0.979903	1.0149	0.999838	0.977082	1.04727	0.981211	1.03288	0.998383	0.971116
sp|Q8N9N2|ASCC1_HUMAN	ASCC1	Activating signal cointegrator 1 complex subunit 1 OS=Homo sapiens OX=9606 GN=ASCC1 PE=1 SV=1	5068	6	5	11	2	C	UR	10.8566	11.945	11.0701	11.2789	11.2501	11.838	10.4173	10.8614	10.4827	11.0989	10.6889	10.7085	10.8461	11.6924	11.4277	11.2638	11.7042	10.5695	1.02232	0.894849	0.967336	0.961632	1.03932	0.965337	1.08126	1.07759	1.00828
sp|Q9H1I8|ASCC2_HUMAN	ASCC2	Activating signal cointegrator 1 complex subunit 2 OS=Homo sapiens OX=9606 GN=ASCC2 PE=1 SV=3	2605	6	4	10.1717	2	C	UR	12.4299	11.8564	11.6783	10.6249	10.5078	10.6615	10.1932	10.5358	11.5121	11.7413	13.3963	12.464	9.99823	10.8649	8.96187	10.5548	11.2903	10.7284	0.944597	1.12988	1.06728	0.941017	1.03398	0.840585	1.03548	1.07161	0.93192
sp|Q8N3C0|ASCC3_HUMAN	ASCC3	Activating signal cointegrator 1 complex subunit 3 OS=Homo sapiens OX=9606 GN=ASCC3 PE=1 SV=3	650	29	23	12.5341	16	C	UR	11.9061	12.5547	11.7256	10.5598	10.6519	10.836	10.3618	10.7493	10.6549	14.9408	13.8292	13.4264	9.36673	10.1336	9.1453	9.37292	10.3396	9.44529	1.25489	1.10152	1.14505	0.887022	0.951346	0.843973	0.904569	0.961887	0.886474
sp|L0R819|ASURF_HUMAN	ASDURF	ASNSD1 upstream open reading frame protein OS=Homo sapiens OX=9606 GN=ASDURF PE=1 SV=1	1483	6	5	56.25	5	C	UR	13.4713	10.9543	11.3468	10.453	9.99102	12.1768	10.6468	10.6552	10.3049	11.3097	12.4594	10.2589	10.4913	11.1181	11.4094	11.4991	10.2651	11.189	0.839541	1.1374	0.904119	1.00367	1.11281	0.936978	1.08005	0.963391	1.0858
sp|Q9Y294|ASF1A_HUMAN	ASF1A	Histone chaperone ASF1A OS=Homo sapiens OX=9606 GN=ASF1A PE=1 SV=1	4625	16	10	57.8431	12	C	UR	11.6123	11.7735	11.621	11.3916	10.7344	11.4004	9.92248	11.3034	10.2409	12.1663	11.1293	11.894	10.4229	11.1217	10.882	10.8441	10.1483	11.3914	1.04771	0.945286	1.02349	0.914957	1.03607	0.954531	1.09288	0.897806	1.11235
sp|Q9NVP2|ASF1B_HUMAN	ASF1B	Histone chaperone ASF1B OS=Homo sapiens OX=9606 GN=ASF1B PE=1 SV=1	4625	14	8	50.495	8	C	UR	11.5268	10.958	10.647	11.0113	11.2408	12.3093	9.76302	12.0274	10.5164	12.9156	11.5546	12.0349	11.3944	10.7773	8.32842	9.51554	11.9057	11.5736	1.12048	1.05444	1.13036	1.03479	0.958764	0.676594	0.974652	0.989882	1.10053
sp|Q9UBL3|ASH2L_HUMAN	ASH2L	Set1/Ash2 histone methyltransferase complex subunit ASH2 OS=Homo sapiens OX=9606 GN=ASH2L PE=1 SV=1	3580	25	17	32.8025	15	C	UR	10.0168	10.2782	9.98067	11.8254	11.6906	11.8836	11.2697	11.5437	11.5114	10.6484	10.2054	10.4447	11.5333	11.5166	11.4483	11.1788	11.6565	11.3681	1.06306	0.992917	1.04649	0.975301	0.985115	0.963364	0.991933	1.00978	0.987547
sp|P04424|ARLY_HUMAN	ASL	Argininosuccinate lyase OS=Homo sapiens OX=9606 GN=ASL PE=1 SV=4	1920	10	9	18.9655	7	C	UR	10.94	10.6902	11.0171	11.9358	11.601	11.341	10.7359	11.0745	10.6644	10.3459	10.4563	10.6548	11.499	11.7556	10.4819	11.1651	11.8284	11.8131	0.945693	0.97812	0.967114	0.9634	1.01332	0.924243	1.03998	1.06808	1.10771
sp|O95671|ASML_HUMAN	ASMTL	Probable bifunctional dTTP/UTP pyrophosphatase/methyltransferase protein OS=Homo sapiens OX=9606 GN=ASMTL PE=1 SV=3	742	11	9	21.095	6	C	UR	11.0401	10.9044	11.0599	11.4532	10.6039	10.9568	12.4301	11.0914	10.4604	11.8062	11.7807	12.5574	9.74982	10.2526	10.5841	10.5923	11.735	10.9419	1.06939	1.08036	1.1354	0.851276	0.966878	0.965986	0.852155	1.05802	1.04603
sp|P08243|ASNS_HUMAN	ASNS	Asparagine synthetase [glutamine-hydrolyzing] OS=Homo sapiens OX=9606 GN=ASNS PE=1 SV=4	725	59	33	59.0018	25	C	UR	11.5234	11.0486	10.955	11.0237	11.3777	11.4419	10.7311	11.4757	10.4229	10.8658	11.4722	11.6348	10.6628	11.2168	11.0849	11.1404	10.7002	11.2222	0.94294	1.03834	1.06205	0.967258	0.985862	0.9688	1.03814	0.932418	1.07668
sp|Q9NWL6|ASND1_HUMAN	ASNSD1	Asparagine synthetase domain-containing protein 1 OS=Homo sapiens OX=9606 GN=ASNSD1 PE=2 SV=2	3382	1	1	1.71073	1	C	UR	11.3274	11.7837	14.0801	10.1999	9.26707	11.5	10.6712	9.49088	11.6797	12.1605	12.9844	11.1187	10.3934	10.9135	11.4047	9.30851	11.4286	10.2877	1.07355	1.1019	0.789676	1.01897	1.17767	0.991714	0.872299	1.20416	0.880818
sp|Q12797|ASPH_HUMAN	ASPH	Aspartyl/asparaginyl beta-hydroxylase OS=Homo sapiens OX=9606 GN=ASPH PE=1 SV=3	5355	2	2	2.5066	1	C	UR	13.1002	10.2294	8.37863	11.0843	11.3034	10.5639	12.6078	13.8379	8.89434	11.5062	8.9289	13.6296	12.2265	9.06783	9.39334	10.6334	13.8315	10.7828	0.87832	0.872867	1.62671	1.10304	0.802222	0.88919	0.843395	0.999535	1.21232
sp|Q6ICH7|ASPH2_HUMAN	ASPHD2	Aspartate beta-hydroxylase domain-containing protein 2 OS=Homo sapiens OX=9606 GN=ASPHD2 PE=2 SV=1	3061	2	1	6.23306	1	C	UR	10.6483	11.4128	13.3914	10.6248	11.3991	9.74021	8.61458	13.4582	10.7106	12.5049	14.7318	12.3839	8.84537	11.3676	10.6533	9.07053	10.0481	10.3944	1.17436	1.29081	0.92477	0.832519	0.997235	1.09375	1.05293	0.746617	0.970478
sp|Q8IZT6|ASPM_HUMAN	ASPM	Abnormal spindle-like microcephaly-associated protein OS=Homo sapiens OX=9606 GN=ASPM PE=1 SV=2	1528	7	5	1.55306	7	C	UR	9.408	9.09782	10.3645	12.6846	12.1724	12.0011	10.5165	12.0202	11.735	10.9162	10.7967	11.2357	11.1056	10.8393	12.0542	10.6909	10.8659	11.4954	1.16031	1.18674	1.08406	0.875521	0.890488	1.00442	1.01658	0.903974	0.979588
sp|Q9BZE9|ASPC1_HUMAN	ASPSCR1	Tether containing UBX domain for GLUT4 OS=Homo sapiens OX=9606 GN=ASPSCR1 PE=1 SV=1	2205	7	6	19.5298	6	C	UR	11.6659	10.9624	11.7556	11.1497	10.7711	11.2851	10.8033	10.6241	10.9829	11.9398	11.6123	11.1429	10.7466	11.2131	11.0627	10.7742	11.2042	10.3042	1.02348	1.05928	0.947887	0.963845	1.04103	0.980299	0.997306	1.0546	0.938203
sp|Q7L266|ASGL1_HUMAN	ASRGL1	Isoaspartyl peptidase/L-asparaginase OS=Homo sapiens OX=9606 GN=ASRGL1 PE=1 SV=2	438	15	9	41.2338	12	C	UR	10.3113	10.243	10.8527	11.441	11.4612	11.1364	12.2041	11.2384	11.1119	9.73153	10.3395	10.2106	11.2049	11.3105	11.7223	11.8806	11.5735	12.0266	0.943771	1.00942	0.940838	0.979364	0.98685	1.05261	0.973495	1.02981	1.08232
sp|P00966|ASSY_HUMAN	ASS1	Argininosuccinate synthase OS=Homo sapiens OX=9606 GN=ASS1 PE=1 SV=2	2274	31	21	61.4078	16	C	UR	11.087	10.7692	11.5525	10.9357	10.619	10.8323	12.6264	10.5269	11.0511	10.9112	11.7838	10.5587	10.3843	10.6107	12.1054	11.6756	10.8493	11.1208	0.98415	1.09421	0.913975	0.94958	0.999216	1.11753	0.924704	1.03063	1.00631
sp|Q2TB18|ASTE1_HUMAN	ASTE1	Protein asteroid homolog 1 OS=Homo sapiens OX=9606 GN=ASTE1 PE=1 SV=1	6449	2	2	3.97644	1	C	UR	11.9126	11.3779	12.0197	11.3032	10.0122	10.173	10.3843	10.789	12.0281	13.8151	13.8168	11.1604	9.31028	11.4469	10.9458	9.42772	9.25714	10.8199	1.1597	1.21435	0.928508	0.823684	1.1433	1.07596	0.907885	0.85802	0.899547
sp|Q8IXJ9|ASXL1_HUMAN	ASXL1	Polycomb group protein ASXL1 OS=Homo sapiens OX=9606 GN=ASXL1 PE=1 SV=4	6451	1	1	0.778715	1	C	UR	10.8737	11.135	11.7295	11.0766	10.4504	10.7161	10.884	10.9814	12.1533	12.4089	11.5296	10.5418	11.6726	10.5292	10.2734	10.7805	12.0612	10.2027	1.14119	1.03545	0.898741	1.05381	1.00753	0.958687	0.990497	1.09833	0.839499
sp|Q8NBU5|ATAD1_HUMAN	ATAD1	Outer mitochondrial transmembrane helix translocase OS=Homo sapiens OX=9606 GN=ATAD1 PE=1 SV=1	3984	9	9	25.2078	6	C	UR	12.5998	12.583	11.5532	9.74531	10.692	10.2768	10.7948	10.6804	11.0747	12.0671	12.2798	11.8218	10.2164	10.6322	11.1543	10.6485	10.5527	10.6272	0.957718	0.975903	1.02324	1.04834	0.994414	1.08539	0.986446	0.988048	0.959591
sp|Q6PL18|ATAD2_HUMAN	ATAD2	ATPase family AAA domain-containing protein 2 OS=Homo sapiens OX=9606 GN=ATAD2 PE=1 SV=1	3806	6	6	3.81295	5	C	UR	7.17647	7.90598	7.9631	11.5228	13.0736	15.5499	15.5158	11.743	9.54939	12.2338	11.0368	11.6282	11.9723	11.9416	11.6875	9.78513	10.6516	9.06315	1.7047	1.396	1.46027	1.03901	0.91341	0.751611	0.630658	0.907062	0.949081
sp|Q9ULI0|ATD2B_HUMAN	ATAD2B	ATPase family AAA domain-containing protein 2B OS=Homo sapiens OX=9606 GN=ATAD2B PE=1 SV=3	6073	4	3	2.33196	2	C	UR	5.03831	4.98876	5.10336	16.7183	16.1858	14.916	14.3441	11.7725	10.9329	6.43088	4.71698	5.17031	15.7647	14.6144	14.3272	12.9558	12.7836	13.236	1.2764	0.945522	1.01312	0.942959	0.90292	0.960529	0.903216	1.08589	1.21066
sp|Q9NVI7-2|ATD3A-2_HUMAN	ATAD3A	Isoform of Q9NVI7, Isoform 2 of ATPase family AAA domain-containing protein 3A OS=Homo sapiens OX=9606 GN=ATAD3A PE=1 SV=2	838	23	14	22.5256	11	C	UR	10.6733	11.5183	10.6773	10.3917	11.327	11.4574	10.8855	11.6579	11.4117	11.7212	11.8606	12.1794	10.3556	10.909	10.0812	10.8971	10.7907	11.2053	1.09817	1.02972	1.14068	0.996528	0.9631	0.87988	1.00106	0.925612	0.981915
sp|Q5T9A4|ATD3B_HUMAN	ATAD3B	ATPase family AAA domain-containing protein 3B OS=Homo sapiens OX=9606 GN=ATAD3B PE=1 SV=1	838	16	14	30.5556	7	C	UR	11.1815	10.7004	11.6711	11.0306	10.8077	10.7765	10.8449	11.242	11.7455	11.3604	11.8981	11.8437	10.677	10.5742	10.1161	11.3337	10.9628	11.234	1.016	1.11193	1.01479	0.967947	0.978393	0.938719	1.04508	0.975168	0.956455
sp|Q96QE3|ATAD5_HUMAN	ATAD5	ATPase family AAA domain-containing protein 5 OS=Homo sapiens OX=9606 GN=ATAD5 PE=1 SV=4	4012	5	4	2.65727	4	C	UR	11.1554	11.2927	11.7955	10.1658	12.2333	10.954	11.2901	10.3973	10.7159	7.54862	8.21036	9.09445	11.9718	12.3953	12.722	12.1192	13.6793	12.259	0.676676	0.727052	0.771009	1.17765	1.01324	1.16141	1.07344	1.31566	1.144
sp|Q5SQI0|ATAT_HUMAN	ATAT1	Alpha-tubulin N-acetyltransferase 1 OS=Homo sapiens OX=9606 GN=ATAT1 PE=1 SV=1	5168	5	4	9.97625	3	C	UR	11.4622	10.0282	11.1514	11.0819	10.7501	10.7023	12.0356	11.1622	11.6262	13.213	12.2501	12.3463	10.853	11.7812	9.87468	9.75835	10.6546	9.26883	1.15275	1.22156	1.10715	0.979343	1.09592	0.922669	0.810793	0.954525	0.797238
sp|O95260|ATE1_HUMAN	ATE1	Arginyl-tRNA--protein transferase 1 OS=Homo sapiens OX=9606 GN=ATE1 PE=1 SV=2	1406	12	10	28.3784	7	C	UR	11.3075	11.429	11.3505	10.9515	11.3139	11.2454	11.1053	10.8126	10.4844	12.041	12.0569	11.9378	10.7591	11.3301	10.9749	10.5797	10.3912	9.9294	1.06487	1.05494	1.05174	0.982435	1.00143	0.975939	0.952672	0.96103	0.947064
sp|P15336|ATF2_HUMAN	ATF2	Cyclic AMP-dependent transcription factor ATF-2 OS=Homo sapiens OX=9606 GN=ATF2 PE=1 SV=4	775	8	7	17.4257	5	C	UR	12.0568	11.6804	10.0843	10.6292	10.6099	9.63664	12.0486	10.7291	12.5249	13.3664	13.4561	12.2075	9.87149	9.54754	10.2644	9.70401	10.398	11.1845	1.10862	1.15202	1.21054	0.928716	0.89987	1.06514	0.805403	0.969135	0.892976
sp|P18847|ATF3_HUMAN	ATF3	Cyclic AMP-dependent transcription factor ATF-3 OS=Homo sapiens OX=9606 GN=ATF3 PE=1 SV=2	5976	2	2	9.39227	2	C	UR	6.54578	7.4716	6.16489	13.2824	13.7269	13.0227	12.6618	12.6902	14.4338	7.66601	7.66298	7.8892	13.2913	12.295	13.0098	11.953	13.0547	13.178	1.17114	1.02561	1.2797	1.00068	0.895686	0.999016	0.944021	1.02872	0.912995
sp|Q99941|ATF6B_HUMAN	ATF6B	Cyclic AMP-dependent transcription factor ATF-6 beta OS=Homo sapiens OX=9606 GN=ATF6B PE=1 SV=2	6221	2	2	4.83642	2	C	UR	12.5348	11.6224	11.6241	11.8704	10.0484	9.89224	10.4368	10.3757	11.5951	9.59407	13.3077	12.0344	12.1395	10.2287	10.4099	11.3834	9.72256	11.1797	0.765392	1.14501	1.0353	1.02267	1.01794	1.05233	1.0907	0.937051	0.964176
sp|P17544|ATF7_HUMAN	ATF7	Cyclic AMP-dependent transcription factor ATF-7 OS=Homo sapiens OX=9606 GN=ATF7 PE=1 SV=3	32	2	2	5.38302	2	C	UR	14.4361	12.3826	13.6536	9.34735	8.24987	9.08168	10.4824	11.2558	11.1106	13.1898	13.765	12.7872	9.53799	9.40944	9.99443	10.7208	10.9881	9.6072	0.913672	1.11164	0.936543	1.0204	1.14056	1.1005	1.02275	0.976217	0.86469
sp|Q6VMQ6|MCAF1_HUMAN	ATF7IP	Activating transcription factor 7-interacting protein 1 OS=Homo sapiens OX=9606 GN=ATF7IP PE=1 SV=3	2615	12	10	11.9685	5	C	UR	9.6564	11.3612	11.3641	11.2473	11.0995	11.7796	12.0296	11.0864	10.376	8.60348	7.54589	8.65742	12.5128	12.0187	12.0051	13.5178	12.8136	12.3251	0.890962	0.664183	0.76182	1.11252	1.08282	1.01915	1.12371	1.15579	1.18786
sp|Q9H0Y0|ATG10_HUMAN	ATG10	Ubiquitin-like-conjugating enzyme ATG10 OS=Homo sapiens OX=9606 GN=ATG10 PE=1 SV=1	3628	1	1	5	1	C	UR	11.5752	11.4496	13.248	10.1771	10.9765	11.1894	11.0419	10.3571	9.98519	12.6069	14.1177	12.6236	10.2468	10.1478	10.2664	9.76182	10.65	9.57904	1.08913	1.23303	0.95287	1.00685	0.924499	0.91751	0.884073	1.02828	0.959325
sp|Q9BSB4|ATGA1_HUMAN	ATG101	Autophagy-related protein 101 OS=Homo sapiens OX=9606 GN=ATG101 PE=1 SV=1	4396	6	4	28.4404	2	C	UR	11.8272	10.5023	11.283	11.0969	11.4233	11.3646	10.771	10.7523	10.9795	12.1738	10.4062	10.9214	11.0375	10.6503	11.0282	10.9253	11.2956	11.5617	1.0293	0.990852	0.967953	0.994647	0.932333	0.970403	1.01433	1.05053	1.05303
sp|O75143|ATG13_HUMAN	ATG13	Autophagy-related protein 13 OS=Homo sapiens OX=9606 GN=ATG13 PE=1 SV=1	2512	4	3	8.12379	2	C	UR	12.6374	12.7117	11.6501	9.45535	9.36236	9.79052	11.5577	10.9983	11.8366	13.3276	12.2409	12.4535	8.83607	10.7923	9.32109	10.755	10.508	11.7657	1.05461	0.962963	1.06896	0.934505	1.15273	0.952052	0.930547	0.955422	0.994009
sp|Q676U5|A16L1_HUMAN	ATG16L1	Autophagy-related protein 16-1 OS=Homo sapiens OX=9606 GN=ATG16L1 PE=1 SV=2	3402	10	9	22.2405	7	C	UR	12.6678	10.8154	9.64586	10.91	11.5441	11.4425	10.4196	12.0669	10.488	10.7754	10.3239	10.9534	11.737	11.0657	10.8131	10.7971	11.5631	11.9714	0.850616	0.954556	1.13555	1.07581	0.958557	0.94499	1.03622	0.958253	1.14145
sp|Q96BY7|ATG2B_HUMAN	ATG2B	Autophagy-related protein 2 homolog B OS=Homo sapiens OX=9606 GN=ATG2B PE=1 SV=5	4330	5	4	1.92493	3	C	UR	12.0305	12.0937	12.5065	10.4648	10.2221	9.62282	12.7895	9.61937	10.6508	11.1109	11.9372	12.9563	10.4566	11.543	11.1761	10.9587	10.1687	9.69253	0.923563	0.987058	1.03597	0.99922	1.12922	1.16141	0.856854	1.0571	0.910028
sp|Q9NT62|ATG3_HUMAN	ATG3	Ubiquitin-like-conjugating enzyme ATG3 OS=Homo sapiens OX=9606 GN=ATG3 PE=1 SV=1	1788	12	8	35.6688	11	C	UR	12.0163	12.0157	12.651	10.4541	10.6133	10.959	10.4088	10.5966	10.2851	12.1359	12.3681	12.6176	10.2973	10.2981	10.9259	10.6018	10.6754	10.0799	1.00995	1.02933	0.997357	0.984999	0.970305	0.996976	1.01854	1.00743	0.980051
sp|Q8WYN0|ATG4A_HUMAN	ATG4A	Cysteine protease ATG4A OS=Homo sapiens OX=9606 GN=ATG4A PE=1 SV=1	6022	1	1	3.76884	1	C	UR	10.8859	11.9687	10.5398	11.1147	11.0327	11.0461	10.7386	11.5301	11.1435	14.1953	11.1458	10.7916	10.224	11.264	10.6666	10.3223	10.9576	10.4328	1.304	0.931253	1.02389	0.919866	1.02097	0.965646	0.961227	0.95035	0.936221
sp|Q9Y4P1|ATG4B_HUMAN	ATG4B	Cysteine protease ATG4B OS=Homo sapiens OX=9606 GN=ATG4B PE=1 SV=2	3375	15	12	37.659	11	C	UR	10.6431	11.0262	10.9574	11.1064	11.1129	11.1211	11.5403	11.1569	11.3357	12.4394	11.5071	11.0212	10.2803	11.0139	10.9524	10.6871	11.3558	10.7427	1.16878	1.04361	1.00582	0.925628	0.991088	0.98483	0.926072	1.01782	0.947693
sp|Q96DT6|ATG4C_HUMAN	ATG4C	Cysteine protease ATG4C OS=Homo sapiens OX=9606 GN=ATG4C PE=1 SV=1	2888	9	6	18.3406	5	C	UR	10.9536	10.8361	11.2856	11.1661	11.5964	11.3475	10.6819	10.7179	11.4149	11.6705	10.2947	11.2271	11.4138	11.1784	11.1081	10.6117	10.3985	12.0972	1.06545	0.950041	0.994812	1.02219	0.963958	0.978901	0.993424	0.970197	1.05977
sp|Q9H1Y0|ATG5_HUMAN	ATG5	Autophagy protein 5 OS=Homo sapiens OX=9606 GN=ATG5 PE=1 SV=2	4777	11	9	37.8182	6	C	UR	11.7902	11.175	11.2316	10.8232	10.9839	10.4651	11.6623	10.7633	11.1053	10.3497	11.3758	10.4581	10.7863	11.3053	11.9108	11.5595	11.2479	11.0066	0.877819	1.01796	0.931137	0.996593	1.02926	1.13814	0.991184	1.04502	0.991111
sp|O95352|ATG7_HUMAN	ATG7	Ubiquitin-like modifier-activating enzyme ATG7 OS=Homo sapiens OX=9606 GN=ATG7 PE=1 SV=1	3988	20	13	25.1778	11	C	UR	11.2911	11.567	9.0907	11.0992	11.3182	11.203	11.5549	11.4209	11.455	11.3167	11.4759	10.9773	11.175	11.4225	10.8654	10.6357	11.2849	10.8467	1.00227	0.992122	1.20753	1.00682	1.00921	0.969867	0.920444	0.988098	0.946901
sp|P31939|PUR9_HUMAN	ATIC	Bifunctional purine biosynthesis protein ATIC OS=Homo sapiens OX=9606 GN=ATIC PE=1 SV=3	866	96	48	75.8446	27	C	UR	11.6482	11.4156	11.476	10.7374	10.6137	10.9807	11.9251	10.5007	10.7026	11.9649	13.0474	12.3887	10.1172	10.3065	11.1647	10.5129	10.1453	10.3524	1.02719	1.14294	1.07953	0.942242	0.971054	1.01675	0.881576	0.966151	0.967282
sp|Q8NHH9|ATLA2_HUMAN	ATL2	Atlastin-2 OS=Homo sapiens OX=9606 GN=ATL2 PE=1 SV=2	3730	3	3	5.48885	2	C	UR	13.3765	13.3737	13.8665	9.27515	9.61806	10.0403	9.15376	10.2488	11.0472	14.4058	11.612	12.8166	9.44741	10.5497	8.93675	11.3327	10.894	10.005	1.07695	0.868271	0.924286	1.01857	1.09686	0.890085	1.23803	1.06296	0.905661
sp|Q6DD88|ATLA3_HUMAN	ATL3	Atlastin-3 OS=Homo sapiens OX=9606 GN=ATL3 PE=1 SV=1	1714	47	27	63.2163	21	C	UR	11.575	11.4936	11.0809	10.7482	10.934	10.925	10.9133	11.2556	11.0743	11.2278	11.7011	11.7929	10.8387	10.7799	10.1572	10.9739	11.1121	11.4165	0.970007	1.01805	1.06425	1.00842	0.985904	0.92972	1.00555	0.987245	1.0309
sp|Q13315|ATM_HUMAN	ATM	Serine-protein kinase ATM OS=Homo sapiens OX=9606 GN=ATM PE=1 SV=4	4494	16	13	4.18848	14	C	UR	11.3412	10.7926	11.1265	10.8201	11.065	10.9095	11.449	11.2288	11.2672	11.3723	11.0682	11.6702	11.0542	11.4382	10.8849	10.6799	11.3131	10.5189	1.00274	1.02554	1.04887	1.02163	1.03372	0.997745	0.932822	1.00751	0.933591
sp|O43313|ATMIN_HUMAN	ATMIN	ATM interactor OS=Homo sapiens OX=9606 GN=ATMIN PE=1 SV=2	6651	1	1	1.8226	1	C	UR	13.7112	10.9063	15.5361	10.2836	10.9892	11.2021	11.0114	7.25718	9.10294	8.73142	12.8602	9.72304	12.0601	11.78	12.817	8.73501	12.3475	10.9456	0.636812	1.17916	0.625835	1.17276	1.07196	1.14417	0.793267	1.70141	1.20243
sp|P54259|ATN1_HUMAN	ATN1	Atrophin-1 OS=Homo sapiens OX=9606 GN=ATN1 PE=1 SV=3	5893	2	2	2.52101	1	C	UR	10.8645	9.67093	10.9506	10.6093	12.9029	10.5532	10.9056	10.6741	12.869	11.0582	10.2676	9.56164	10.7947	10.6197	12.4218	12.5447	10.5546	12.1769	1.01784	1.0617	0.873159	1.01748	0.823049	1.17707	1.1503	0.98881	0.946222
sp|O00244|ATOX1_HUMAN	ATOX1	Copper transport protein ATOX1 OS=Homo sapiens OX=9606 GN=ATOX1 PE=1 SV=1	5534	4	4	64.7059	1	C	UR	11.2825	12.9452	11.8449	13.3775	11.7889	9.40587	10.9606	9.89066	8.50383	13.0293	13.3659	11.2691	10.6256	12.1479	10.1019	9.65346	12.0655	7.74136	1.15482	1.0325	0.951391	0.794292	1.03045	1.074	0.880739	1.21989	0.910337
sp|P98196|AT11A_HUMAN	ATP11A	Phospholipid-transporting ATPase IH OS=Homo sapiens OX=9606 GN=ATP11A PE=1 SV=3	1490	6	6	6.70194	4	C	UR	12.0001	12.0198	11.9601	10.7009	10.7104	11.166	10.3748	11.2623	9.8056	13.2168	12.6773	12.9969	10.0169	10.6118	9.40447	9.90754	10.4043	10.7639	1.10139	1.05469	1.08669	0.936081	0.990802	0.842239	0.954959	0.92382	1.09774
sp|Q9Y2G3|AT11B_HUMAN	ATP11B	Phospholipid-transporting ATPase IF OS=Homo sapiens OX=9606 GN=ATP11B PE=1 SV=2	1490	20	17	19.0314	12	C	UR	10.4049	10.1428	10.3766	11.592	11.5627	11.7658	11.3968	11.1657	11.5926	9.9879	10.4496	10.4128	11.4996	11.6396	11.3814	10.8757	11.6998	12.0537	0.959923	1.03024	1.00349	0.992032	1.00665	0.967323	0.954273	1.04783	1.03977
sp|Q8NB49-3|AT11C-3_HUMAN	ATP11C	Isoform of Q8NB49, Isoform 3 of Phospholipid-transporting ATPase IG OS=Homo sapiens OX=9606 GN=ATP11C PE=1 SV=3	1490	15	13	16.8901	11	C	UR	12.3434	12.7536	12.5485	10.3919	10.0281	10.2708	11.1057	10.1594	10.3986	12.947	13.5581	13.729	9.9866	9.94927	10.6545	9.60872	9.58756	9.9791	1.0489	1.06308	1.09408	0.961002	0.992135	1.03736	0.865207	0.943716	0.959656
sp|Q9HD20|AT131_HUMAN	ATP13A1	Endoplasmic reticulum transmembrane helix translocase OS=Homo sapiens OX=9606 GN=ATP13A1 PE=1 SV=2	917	21	19	17.608	15	C	UR	11.5717	10.948	11.1288	10.6813	10.9705	11.0552	11.0355	10.9177	11.6913	11.0518	11.6219	11.7691	10.7676	10.637	10.8895	10.8528	10.8754	11.535	0.955071	1.06156	1.05754	1.00808	0.9696	0.985011	0.983439	0.996124	0.98663
sp|Q9NQ11|AT132_HUMAN	ATP13A2	Polyamine-transporting ATPase 13A2 OS=Homo sapiens OX=9606 GN=ATP13A2 PE=1 SV=2	6176	1	1	0.677966	1	C	UR	9.18756	9.45332	9.5663	11.37	12.4339	13.5313	10.4134	10.8377	13.2065	9.29315	9.4981	9.24034	11.7125	12.7833	11.5686	11.2194	12.151	12.5335	1.01149	1.00474	0.965927	1.03013	1.0281	0.854953	1.0774	1.12118	0.94904
sp|Q9H7F0|AT133_HUMAN	ATP13A3	Polyamine-transporting ATPase 13A3 OS=Homo sapiens OX=9606 GN=ATP13A3 PE=1 SV=4	1434	6	6	6.28059	4	C	UR	12.4025	12.0258	11.5523	10.0468	10.5847	10.5351	9.79422	11.2614	11.7972	11.5754	12.6888	11.5873	11.3345	11.1867	9.84122	9.78499	10.4545	11.5465	0.933307	1.05513	1.00303	1.12817	1.05688	0.934135	0.999057	0.928352	0.978749
sp|P05023|AT1A1_HUMAN	ATP1A1	Sodium/potassium-transporting ATPase subunit alpha-1 OS=Homo sapiens OX=9606 GN=ATP1A1 PE=1 SV=1	468	50	36	34.0176	23	C	UR	10.9782	10.99	11.3056	11.214	11.5953	11.0437	11.0541	11.1453	10.6738	10.7483	11.131	10.807	11.5115	11.8446	11.2148	10.8454	10.652	11.2453	0.979058	1.01283	0.955902	1.02653	1.0215	1.0155	0.981121	0.955738	1.05354
sp|P13637|AT1A3_HUMAN	ATP1A3	Sodium/potassium-transporting ATPase subunit alpha-3 OS=Homo sapiens OX=9606 GN=ATP1A3 PE=1 SV=3	468	14	12	16.387	9	C	UR	10.8337	10.7805	10.5724	11.6468	11.8359	10.9666	10.8745	11.2819	11.2077	10.7024	10.7171	10.5799	11.8298	11.6193	11.5902	10.6113	11.2453	11.1047	0.987881	0.99412	1.00071	1.01571	0.981704	1.05686	0.975796	0.996752	0.990809
sp|P05026|AT1B1_HUMAN	ATP1B1	Sodium/potassium-transporting ATPase subunit beta-1 OS=Homo sapiens OX=9606 GN=ATP1B1 PE=1 SV=1	3327	6	4	22.4422	4	C	UR	10.2697	10.5611	10.9417	11.4494	10.6441	11.2738	11.833	11.5699	11.4573	10.3067	9.93837	10.5703	12.4865	11.4213	11.3271	11.514	11.4123	11.0234	1.0036	0.941038	0.966059	1.09058	1.07302	1.00472	0.973039	0.986372	0.962132
sp|P54709|AT1B3_HUMAN	ATP1B3	Sodium/potassium-transporting ATPase subunit beta-3 OS=Homo sapiens OX=9606 GN=ATP1B3 PE=1 SV=1	3885	27	16	47.6703	10	C	UR	10.5055	10.5184	11.394	11.2133	11.7054	10.3469	11.2658	11.9184	11.1323	10.754	11.4127	10.6623	11.553	11.3712	11.8105	10.5737	10.9824	10.8801	1.02365	1.08502	0.935788	1.0303	0.971444	1.14146	0.938567	0.92147	0.977347
sp|Q9Y6H3|ATP23_HUMAN	ATP23	Mitochondrial inner membrane protease ATP23 homolog OS=Homo sapiens OX=9606 GN=ATP23 PE=1 SV=3	2702	4	4	19.1057	4	C	UR	11.8573	10.8297	10.5991	9.93363	10.737	11.3097	12.4113	11.1366	11.1858	10.1093	11.6461	12.4161	10.3165	11.068	11.3033	10.7499	10.3657	12.0252	0.852586	1.07539	1.17143	1.03854	1.03083	0.999434	0.866141	0.930777	1.07504
sp|P16615|AT2A2_HUMAN	ATP2A2	Sarcoplasmic/endoplasmic reticulum calcium ATPase 2 OS=Homo sapiens OX=9606 GN=ATP2A2 PE=1 SV=1	854	62	42	43.2821	31	C	UR	11.2301	11.2728	10.8004	11.0406	11.3642	11.1765	10.5437	11.3056	11.2659	11.7067	11.6491	11.987	11.0133	10.9976	9.99695	10.5146	10.8415	11.2931	1.04244	1.03338	1.10987	0.997527	0.96774	0.894462	0.99724	0.958948	1.00241
sp|Q93084|AT2A3_HUMAN	ATP2A3	Sarcoplasmic/endoplasmic reticulum calcium ATPase 3 OS=Homo sapiens OX=9606 GN=ATP2A3 PE=1 SV=3	854	32	18	22.022	16	C	UR	11.006	10.4128	10.6592	11.346	11.3483	11.1285	10.7619	11.5177	11.8197	10.893	11.5374	11.622	10.8746	11.0816	10.388	10.6709	11.5439	11.3886	0.989731	1.10799	1.09033	0.958455	0.976505	0.933465	0.991549	1.00227	0.963525
sp|P20020|AT2B1_HUMAN	ATP2B1	Plasma membrane calcium-transporting ATPase 1 OS=Homo sapiens OX=9606 GN=ATP2B1 PE=1 SV=4	1490	6	4	5.57377	5	C	UR	10.5954	10.3106	10.1549	11.7762	11.8848	11.6362	11.6495	10.7276	11.2649	11.0425	12.1125	11.1835	11.0716	11.0176	11.1007	10.2179	11.2042	11.0494	1.0422	1.17476	1.1013	0.940169	0.927037	0.953979	0.877113	1.04443	0.98087
sp|P23634|AT2B4_HUMAN	ATP2B4	Plasma membrane calcium-transporting ATPase 4 OS=Homo sapiens OX=9606 GN=ATP2B4 PE=1 SV=2	1490	42	36	32.7961	22	C	UR	12.019	11.9527	11.6904	10.8661	11.0189	10.969	10.8321	10.3059	10.346	11.5583	12.1469	12.4828	10.7679	10.6172	11.0937	10.6775	10.146	10.5097	0.961666	1.01625	1.06778	0.990964	0.963544	1.01137	0.985732	0.984492	1.01582
sp|P98194|AT2C1_HUMAN	ATP2C1	Calcium-transporting ATPase type 2C member 1 OS=Homo sapiens OX=9606 GN=ATP2C1 PE=1 SV=3	1019	15	11	15.6692	12	C	UR	11.6024	11.1132	12.428	10.7215	11.1092	10.3522	10.5588	10.8486	11.2662	12.5681	12.8781	12.8125	10.5185	10.4936	9.88482	9.9201	10.5072	10.4171	1.08323	1.15881	1.03094	0.981063	0.944588	0.954852	0.93951	0.968532	0.924635
sp|P20648|ATP4A_HUMAN	ATP4A	Potassium-transporting ATPase alpha chain 1 OS=Homo sapiens OX=9606 GN=ATP4A PE=1 SV=5	468	5	4	3.86473	4	C	UR	11.3136	11.3762	11.2664	11.2635	11.2084	11.5582	10.1148	10.6508	11.2481	10.4176	10.5723	11.0991	11.3061	11.8716	11.2045	10.7633	11.2458	11.5195	0.9208	0.929334	0.985154	1.00378	1.05918	0.9694	1.06412	1.05586	1.02414
sp|P25705|ATPA_HUMAN	ATP5F1A	ATP synthase subunit alpha, mitochondrial OS=Homo sapiens OX=9606 GN=ATP5F1A PE=1 SV=1	2239	155	49	66.3653	26	C	UR	10.9329	10.5445	11.0852	11.2327	11.1236	10.8341	11.2583	11.3104	11.6785	10.4672	10.6621	10.5752	11.2486	11.1992	11.7725	11.3694	11.0655	11.6402	0.95741	1.01116	0.953995	1.00142	1.0068	1.08662	1.00987	0.978349	0.996724
sp|P06576|ATPB_HUMAN	ATP5F1B	ATP synthase subunit beta, mitochondrial OS=Homo sapiens OX=9606 GN=ATP5F1B PE=1 SV=3	1202	165	43	72.2117	20	C	UR	11.1555	10.0655	10.4345	11.5856	11.4222	11.3117	11.1053	11.2986	11.621	9.71999	10.2003	10.3095	11.3721	11.9276	11.3087	11.3633	11.5518	12.2467	0.871321	1.01339	0.988022	0.98157	1.04425	0.999734	1.02323	1.02241	1.05383
sp|P36542|ATPG_HUMAN	ATP5F1C	ATP synthase subunit gamma, mitochondrial OS=Homo sapiens OX=9606 GN=ATP5F1C PE=1 SV=1	4518	53	16	38.9262	15	C	UR	10.3913	10.6396	10.2457	11.7364	11.657	11.4768	11.1863	11.2031	11.4639	10.4316	10.2523	10.4242	11.6158	11.8634	11.0818	11.5905	11.0667	11.6736	1.00388	0.963596	1.01742	0.989724	1.01771	0.965584	1.03613	0.987825	1.0183
sp|P30049|ATPD_HUMAN	ATP5F1D	ATP synthase subunit delta, mitochondrial OS=Homo sapiens OX=9606 GN=ATP5F1D PE=1 SV=2	2315	3	3	22.619	2	C	UR	9.13357	10.0313	11.8968	13.0236	11.2675	10.7303	10.0526	10.1247	13.7397	10.9424	11.332	11.0188	11.7713	11.1196	10.0238	10.1393	12.3542	11.2985	1.19804	1.12966	0.926202	0.903849	0.986876	0.93416	1.00863	1.22021	0.822326
sp|P56381|ATP5E_HUMAN	ATP5F1E	ATP synthase subunit epsilon, mitochondrial OS=Homo sapiens OX=9606 GN=ATP5F1E PE=1 SV=2	6427	3	2	29.4118	1	C	UR	9.82307	11.059	10.8351	12.6752	11.6345	11.1722	10.6003	11.0446	11.1561	10.1729	10.8573	10.7269	11.7197	11.2329	11.3878	11.2769	10.5355	12.0903	1.03561	0.981762	0.990013	0.924611	0.965481	1.0193	1.06383	0.953903	1.08374
sp|Q9UII2|ATIF1_HUMAN	ATP5IF1	ATPase inhibitor, mitochondrial OS=Homo sapiens OX=9606 GN=ATP5IF1 PE=1 SV=1	4682	6	5	17.9245	3	C	UR	10.8522	11.944	9.55958	13.6735	9.4623	13.0343	11.2786	10.2432	9.95234	6.58081	8.22279	7.61743	8.91634	11.1034	12.9874	17.8622	10.7753	15.9343	0.606403	0.688447	0.796837	0.652087	1.17343	0.996406	1.58373	1.05194	1.60106
sp|P56385|ATP5I_HUMAN	ATP5ME	ATP synthase subunit e, mitochondrial OS=Homo sapiens OX=9606 GN=ATP5ME PE=1 SV=2	4467	6	4	52.1739	4	C	UR	8.74457	12.4969	12.3312	11.3318	11.7319	10.0984	11.112	10.1909	11.9624	10.2166	10.6029	10.3171	11.4688	12.2726	11.727	11.48	10.9875	10.9275	1.16833	0.84844	0.836672	1.01209	1.04608	1.16127	1.03312	1.07817	0.913491
tr|G3V325|G3V325_HUMAN	ATP5MF-PTCD1	ATP5MF-PTCD1 readthrough, ATP5MF-PTCD1 readthrough OS=Homo sapiens OX=9606 GN=ATP5MF-PTCD1 PE=4 SV=1	1919	11	5	5.60748	4	C	UR	10.8357	10.5934	10.0612	11.574	11.4687	11.1495	11.2562	11.5426	11.5187	10.7886	9.67755	9.97016	11.4758	11.5867	11.7159	11.6167	11.8985	11.27	0.995652	0.913541	0.990948	0.991515	1.01029	1.0508	1.03203	1.03083	0.978413
sp|O75964|ATP5L_HUMAN	ATP5MG	ATP synthase subunit g, mitochondrial OS=Homo sapiens OX=9606 GN=ATP5MG PE=1 SV=3	5326	9	6	53.3981	8	C	UR	9.05032	11.9644	10.8769	11.4394	10.9188	10.5387	11.9469	10.6635	12.601	10.1064	10.0104	9.36573	10.1676	13.4527	12.5532	12.6861	11.2782	10.3797	1.11669	0.836681	0.861063	0.888822	1.23207	1.19115	1.06187	1.05764	0.82372
sp|Q96IX5|ATPMK_HUMAN	ATP5MK	ATP synthase membrane subunit K, mitochondrial OS=Homo sapiens OX=9606 GN=ATP5MK PE=1 SV=1	6815	1	1	17.2414	1	C	UR	9.52571	12.4491	9.96279	10.1954	7.08939	9.18041	19.8095	11.7489	10.0389	12.7315	11.2618	8.36421	10.9274	11.2545	13.2763	12.6042	9.05124	10.5288	1.33654	0.904628	0.839544	1.0718	1.58752	1.44616	0.636272	0.770392	1.04881
sp|P24539|AT5F1_HUMAN	ATP5PB	ATP synthase F(0) complex subunit B1, mitochondrial OS=Homo sapiens OX=9606 GN=ATP5PB PE=1 SV=2	2320	18	13	46.875	11	C	UR	10.301	10.4354	10.4091	11.8532	11.6664	11.109	11.0722	11.263	11.8907	9.28942	9.99875	10.5101	11.5049	12.1377	12.1498	11.495	11.0153	11.8992	0.901796	0.958158	1.0097	0.970617	1.04039	1.09368	1.03818	0.978009	1.00071
sp|O75947|ATP5H_HUMAN	ATP5PD	ATP synthase subunit d, mitochondrial OS=Homo sapiens OX=9606 GN=ATP5PD PE=1 SV=3	1333	24	10	63.354	14	C	UR	8.92248	10.745	11.1928	11.9007	11.8578	10.739	11.2927	10.9024	12.4472	10.4432	10.7139	10.4931	12.5285	12.242	11.3428	11.1977	10.9856	10.0531	1.17044	0.997105	0.937487	1.05275	1.0324	1.05623	0.991587	1.00764	0.807662
sp|P18859|ATP5J_HUMAN	ATP5PF	ATP synthase-coupling factor 6, mitochondrial OS=Homo sapiens OX=9606 GN=ATP5PF PE=1 SV=1	6470	4	3	36.1111	2	C	UR	8.97095	12.9867	13.3515	13.4401	11.6321	9.25842	9.53967	9.43544	11.3851	11.2242	11.4759	10.6734	11.0175	12.9699	10.173	11.4091	10.6503	10.4065	1.25118	0.88367	0.799419	0.819744	1.11501	1.09879	1.19597	1.12876	0.914038
sp|P48047|ATPO_HUMAN	ATP5PO	ATP synthase subunit O, mitochondrial OS=Homo sapiens OX=9606 GN=ATP5PO PE=1 SV=1	5099	24	15	65.7277	15	C	UR	10.1476	10.1666	10.1018	11.6058	11.088	11.4072	12.006	11.7107	11.7662	9.19386	9.70232	9.92461	11.6959	11.7181	12.0834	12.1818	11.3324	12.1676	0.906012	0.954338	0.982457	1.00777	1.05682	1.05927	1.01464	0.967695	1.03411
sp|Q15904|VAS1_HUMAN	ATP6AP1	V-type proton ATPase subunit S1 OS=Homo sapiens OX=9606 GN=ATP6AP1 PE=1 SV=2	3773	14	8	24.0426	7	C	UR	11.044	11.6605	10.8095	10.8852	11.682	10.7795	10.5673	11.4196	11.1522	11.7922	11.4192	11.9468	11.1143	11.2069	10.417	10.2661	10.9454	10.8921	1.06775	0.979303	1.10522	1.02105	0.959332	0.966365	0.971493	0.95847	0.976674
sp|O75787|RENR_HUMAN	ATP6AP2	Renin receptor OS=Homo sapiens OX=9606 GN=ATP6AP2 PE=1 SV=2	2190	12	8	29.7143	7	C	UR	11.068	11.9027	11.8966	10.4865	10.2233	9.51165	11.5634	11.0462	12.3017	10.8893	11.9785	11.4818	11.1982	9.97416	12.0624	11.4315	9.95048	11.0337	0.983856	1.00637	0.965138	1.06787	0.975629	1.26817	0.988591	0.900803	0.896921
sp|Q93050|VPP1_HUMAN	ATP6V0A1	V-type proton ATPase 116 kDa subunit a1 OS=Homo sapiens OX=9606 GN=ATP6V0A1 PE=1 SV=3	635	19	13	21.3859	14	C	UR	10.3209	10.8345	11.0104	11.3417	10.6171	10.773	12.2741	11.0924	11.7359	9.30519	10.1485	10.1578	11.0238	11.6375	12.2052	12.2196	11.3831	11.9193	0.901588	0.936688	0.922556	0.971973	1.0961	1.13295	0.995567	1.0262	1.01563
sp|Q9Y487|VPP2_HUMAN	ATP6V0A2	V-type proton ATPase 116 kDa subunit a2 OS=Homo sapiens OX=9606 GN=ATP6V0A2 PE=1 SV=2	635	15	11	19.2757	12	C	UR	11.1196	11.1692	11.2611	10.5447	11.0588	10.9597	11.4789	11.3091	11.0989	11.1244	11.5149	10.9075	11.3177	11.6672	11.1442	10.4973	10.6681	11.1588	1.00043	1.03095	0.968601	1.07331	1.05501	1.01684	0.91448	0.94332	1.00539
sp|P27449|VATL_HUMAN	ATP6V0C	V-type proton ATPase 16 kDa proteolipid subunit OS=Homo sapiens OX=9606 GN=ATP6V0C PE=1 SV=1	6544	1	1	11.6129	1	C	UR	9.54352	12.6634	7.92147	11.7446	11.5247	10.6234	13.4623	11.1568	11.3599	10.5935	11.6954	11.5402	10.2838	11.8949	12.6045	11.0729	11.0272	9.28756	1.11002	0.92356	1.45683	0.875623	1.03212	1.18649	0.822515	0.988383	0.817578
sp|P61421|VA0D1_HUMAN	ATP6V0D1	V-type proton ATPase subunit d 1 OS=Homo sapiens OX=9606 GN=ATP6V0D1 PE=1 SV=1	583	14	9	32.7635	10	C	UR	7.1207	11.3477	10.7757	12.6165	11.3021	10.2534	11.6439	10.8446	14.0953	11.3354	11.2851	10.2328	10.222	13.7788	10.8304	12.1018	11.4505	8.76312	1.59189	0.994486	0.949618	0.810212	1.21913	1.05627	1.03933	1.05587	0.621707
sp|P38606|VATA_HUMAN	ATP6V1A	V-type proton ATPase catalytic subunit A OS=Homo sapiens OX=9606 GN=ATP6V1A PE=1 SV=2	1730	56	33	53.3225	25	C	UR	10.8945	11.0056	10.3667	11.7331	11.543	11.3597	11.132	11.1855	10.7799	10.4383	10.4075	10.493	11.5949	11.5391	11.0887	11.6984	11.2751	11.4652	0.958128	0.945649	1.01218	0.988223	0.99966	0.976144	1.05088	1.00801	1.06357
sp|P21281|VATB2_HUMAN	ATP6V1B2	V-type proton ATPase subunit B, brain isoform OS=Homo sapiens OX=9606 GN=ATP6V1B2 PE=1 SV=3	2858	46	26	64.3836	15	C	UR	11.1772	10.7782	10.507	11.8627	11.2716	10.9767	11.1055	11.2666	11.0544	10.2456	10.3789	10.1805	11.8078	11.8181	10.9831	11.6716	10.9991	11.9154	0.916651	0.962946	0.968923	0.995376	1.04848	1.00058	1.05097	0.976259	1.07788
sp|P21283|VATC1_HUMAN	ATP6V1C1	V-type proton ATPase subunit C 1 OS=Homo sapiens OX=9606 GN=ATP6V1C1 PE=1 SV=4	3448	17	14	35.3403	12	C	UR	10.6595	11.3274	11.4438	11.0099	11.5038	11.1891	10.6433	11.1407	11.0825	11.6816	10.9322	10.8733	10.7825	11.0904	10.9309	10.9387	11.2913	11.4789	1.09589	0.965116	0.950148	0.979345	0.964065	0.976924	1.02776	1.01353	1.03577
sp|Q9Y5K8|VATD_HUMAN	ATP6V1D	V-type proton ATPase subunit D OS=Homo sapiens OX=9606 GN=ATP6V1D PE=1 SV=1	187	12	9	46.9636	8	C	UR	10.7515	11.1145	10.9171	11.4856	11.6752	11.3007	10.5511	11.2862	10.9182	10.9507	10.5176	11.227	11.3678	11.482	10.4436	11.0686	11.257	11.6855	1.01853	0.946297	1.02839	0.989745	0.983458	0.924156	1.04905	0.997416	1.07028
sp|P36543|VATE1_HUMAN	ATP6V1E1	V-type proton ATPase subunit E 1 OS=Homo sapiens OX=9606 GN=ATP6V1E1 PE=1 SV=1	2428	13	10	35.8407	7	C	UR	9.30663	11.4402	10.4307	12.3263	12.9096	12.6252	7.9679	12.2268	10.7667	12.8071	10.7476	11.334	12.0923	11.3205	7.71971	9.73686	11.7568	12.4852	1.37612	0.939455	1.08659	0.981017	0.876908	0.611452	1.22201	0.961565	1.15961
sp|O75348|VATG1_HUMAN	ATP6V1G1	V-type proton ATPase subunit G 1 OS=Homo sapiens OX=9606 GN=ATP6V1G1 PE=1 SV=3	4221	5	4	38.9831	3	C	UR	10.3171	10.8164	11.3716	12.205	11.0434	11.5443	10.9792	12.0661	9.6569	10.8465	10.9344	10.4197	10.0175	11.6049	11.1711	11.7341	11.5604	11.7113	1.05131	1.01091	0.916298	0.82077	1.05085	0.967665	1.06875	0.958094	1.21274
sp|Q9UI12|VATH_HUMAN	ATP6V1H	V-type proton ATPase subunit H OS=Homo sapiens OX=9606 GN=ATP6V1H PE=1 SV=1	5978	23	18	38.5093	17	C	UR	11.239	10.9448	10.5959	11.532	11.1091	11.2842	11.1407	11.1485	11.0057	10.9642	10.4864	10.6651	11.2115	11.3969	11.0961	11.2098	11.4923	11.4776	0.975553	0.958118	1.00653	0.972207	1.02591	0.983336	1.0062	1.03084	1.04287
sp|Q04656|ATP7A_HUMAN	ATP7A	Copper-transporting ATPase 1 OS=Homo sapiens OX=9606 GN=ATP7A PE=1 SV=4	6787	2	1	0.666667	2	C	UR	10.7529	11.1629	10.8021	12.0515	10.792	11.3497	10.3413	11.1392	11.6084	10.0638	10.1664	10.547	11.8376	12.1597	11.587	10.9056	11.1983	11.5345	0.93592	0.910731	0.976378	0.98225	1.12673	1.02092	1.05457	1.00531	0.993636
sp|Q9Y2Q0|AT8A1_HUMAN	ATP8A1	Phospholipid-transporting ATPase IA OS=Homo sapiens OX=9606 GN=ATP8A1 PE=1 SV=1	6167	2	2	2.31959	2	C	UR	9.0008	10.2722	11.6813	12.3868	11.1909	11.3872	11.1505	11.382	11.5483	9.68558	11.0639	11.5399	11.6053	10.7624	11.7974	10.7407	11.5202	11.2846	1.07608	1.07706	0.987897	0.936909	0.961714	1.03602	0.963253	1.01215	0.97716
sp|P98198|AT8B2_HUMAN	ATP8B2	Phospholipid-transporting ATPase ID OS=Homo sapiens OX=9606 GN=ATP8B2 PE=1 SV=2	6681	2	1	1.48883	2	C	UR	12.7193	12.6262	11.9244	10.8787	10.4719	9.62198	10.6259	12.0815	9.05013	12.5952	12.7319	11.893	10.683	10.33	11.3612	8.88762	10.4808	11.0373	0.990239	1.00837	0.997367	0.982015	0.98645	1.18076	0.836409	0.867514	1.21957
sp|O43861|ATP9B_HUMAN	ATP9B	Probable phospholipid-transporting ATPase IIB OS=Homo sapiens OX=9606 GN=ATP9B PE=2 SV=4	3760	5	4	4.18483	2	C	UR	11.6983	10.7935	10.3979	11.8044	9.91641	11.8813	11.1898	11.2601	11.0583	11.0759	10.9065	10.8946	10.7558	10.8407	11.0275	11.5062	10.8462	12.1467	0.9468	1.01047	1.04777	0.911168	1.09321	0.928136	1.02828	0.963237	1.09842
sp|Q5TC12|ATPF1_HUMAN	ATPAF1	ATP synthase mitochondrial F1 complex assembly factor 1 OS=Homo sapiens OX=9606 GN=ATPAF1 PE=1 SV=1	3985	11	9	28.0488	6	C	UR	11.533	11.6064	11.025	10.828	10.7295	10.9093	11.3048	10.8648	11.1993	10.9723	11.1307	11.9271	10.4169	10.8262	11.2868	10.9559	11.2562	11.2279	0.951384	0.959016	1.08183	0.962039	1.00901	1.0346	0.969131	1.03602	1.00256
sp|Q8N5M1|ATPF2_HUMAN	ATPAF2	ATP synthase mitochondrial F1 complex assembly factor 2 OS=Homo sapiens OX=9606 GN=ATPAF2 PE=1 SV=1	4998	10	6	19.7232	3	C	UR	8.5772	10.2018	11.2001	11.2155	12.1233	10.7229	11.1712	12.1135	12.6747	10.8508	10.9224	10.8153	11.9272	10.8542	10.68	10.6218	11.3547	11.9737	1.26507	1.07064	0.965648	1.06345	0.895318	0.996003	0.950817	0.937359	0.944698
sp|Q13535|ATR_HUMAN	ATR	Serine/threonine-protein kinase ATR OS=Homo sapiens OX=9606 GN=ATR PE=1 SV=3	2263	11	9	4.46293	8	C	UR	11.1168	11.0658	10.6856	10.6939	11.1358	11.4863	10.9573	11.6417	11.2169	11.4829	11.5611	10.9916	10.8461	10.9795	10.4872	11.3142	10.9042	11.4332	1.03294	1.04476	1.02864	1.01424	0.985963	0.913017	1.03257	0.936655	1.01928
sp|P46100|ATRX_HUMAN	ATRX	Transcriptional regulator ATRX OS=Homo sapiens OX=9606 GN=ATRX PE=1 SV=5	1441	20	18	10.1926	11	C	UR	10.9328	9.88131	9.73719	11.4089	11.736	12.1129	11.7985	11.061	11.3313	8.87242	8.37783	8.55296	12.0846	13.1917	12.2352	11.7622	12.521	12.4021	0.811538	0.847846	0.878381	1.05922	1.12404	1.01009	0.996929	1.13199	1.0945
sp|Q9UBB4|ATX10_HUMAN	ATXN10	Ataxin-10 OS=Homo sapiens OX=9606 GN=ATXN10 PE=1 SV=1	829	43	22	39.1579	20	C	UR	12.6587	12.4794	12.3027	10.1169	10.9734	10.6538	10.2041	10.5272	10.0837	12.306	12.2939	12.0539	10.3891	10.8027	10.4366	10.403	10.5457	10.7691	0.972142	0.985133	0.979776	1.0269	0.984442	0.979608	1.01949	1.00176	1.06797
sp|P0C7T5|ATX1L_HUMAN	ATXN1L	Ataxin-1-like OS=Homo sapiens OX=9606 GN=ATXN1L PE=1 SV=1	5169	4	3	9.14369	2	C	UR	14.1905	11.7922	10.6193	10.7565	10.7215	9.83197	11.8813	9.92079	10.2861	11.4705	11.5019	11.6235	10.7548	10.863	11.2649	10.4707	10.8449	11.206	0.808322	0.975375	1.09457	0.999839	1.0132	1.14574	0.881278	1.09315	1.08943
sp|Q99700|ATX2_HUMAN	ATXN2	Ataxin-2 OS=Homo sapiens OX=9606 GN=ATXN2 PE=1 SV=2	2186	11	9	11.3481	7	C	UR	11.5807	11.8492	12.686	11.0035	10.579	10.8353	10.7242	10.4085	10.3335	10.9971	11.2014	10.9737	11.0719	11.0133	10.7157	11.1042	11.3996	11.5231	0.949605	0.945326	0.865027	1.00622	1.04105	0.988962	1.03543	1.09522	1.11512
sp|Q8WWM7|ATX2L_HUMAN	ATXN2L	Ataxin-2-like protein OS=Homo sapiens OX=9606 GN=ATXN2L PE=1 SV=2	3368	49	37	32.6512	24	C	UR	12.3792	12.0371	12.6407	10.2061	10.3665	10.4809	10.6041	10.7227	10.5627	12.0321	12.1764	11.6015	10.7351	10.8298	10.7825	10.6373	10.7196	10.4858	0.971958	1.01157	0.917784	1.05183	1.04469	1.02878	1.00313	0.99971	0.992728
tr|H3BUF6|H3BUF6_HUMAN	ATXN2L	Isoform of Q8WWM7, Ataxin-2-like protein OS=Homo sapiens OX=9606 GN=ATXN2L PE=1 SV=1	3368	3	3	4.30712	2	C	UR	13.1647	12.0391	12.9593	11.4791	11.1236	9.27336	10.531	8.29617	11.1336	13.0759	11.7848	11.8901	11.103	11.121	9.37132	10.6481	10.5699	10.4358	0.993251	0.978874	0.9175	0.967235	0.999764	1.01056	1.01112	1.27407	0.937329
sp|P54252|ATX3_HUMAN	ATXN3	Ataxin-3 OS=Homo sapiens OX=9606 GN=ATXN3 PE=1 SV=5	6049	5	5	15.7895	4	C	UR	11.6941	11.3604	11.8567	10.7638	10.9697	10.6548	11.2088	10.5275	10.9642	12.2472	12.2893	11.9522	10.5118	10.5662	12.4911	10.5111	10.1457	9.2854	1.0473	1.08176	1.00806	0.976586	0.963211	1.17235	0.937757	0.963737	0.846883
sp|O15265|ATX7_HUMAN	ATXN7	Ataxin-7 OS=Homo sapiens OX=9606 GN=ATXN7 PE=1 SV=1	4313	1	1	1.79372	1	C	UR	10.2504	9.5224	9.87897	11.285	12.7793	11.9816	10.046	12.6283	11.6282	8.60469	9.08944	8.28746	12.1009	12.4333	13.3266	12.4853	11.306	12.3662	0.83945	0.954533	0.838899	1.07231	0.972925	1.11226	1.24282	0.895296	1.06347
sp|Q96GX2|A7L3B_HUMAN	ATXN7L3B	Ataxin-7-like protein 3B OS=Homo sapiens OX=9606 GN=ATXN7L3B PE=1 SV=2	3413	3	2	30.9278	1	C	UR	10.7864	13.0637	12.6556	12.0251	11.1329	13.6736	8.37151	9.67447	8.61679	13.059	14.991	12.7495	7.69677	11.4817	9.68319	10.0342	10.2801	10.0244	1.2107	1.14754	1.00742	0.64006	1.03133	0.708166	1.19862	1.0626	1.16336
sp|Q13825|AUHM_HUMAN	AUH	Methylglutaconyl-CoA hydratase, mitochondrial OS=Homo sapiens OX=9606 GN=AUH PE=1 SV=1	2745	6	4	15.6342	5	C	UR	11.9823	11.3966	11.8309	10.6215	10.2407	10.5269	10.9512	10.9523	11.4976	11.278	11.3805	11.9968	11.313	11.0487	8.94824	11.083	11.6226	11.3292	0.941225	0.998584	1.01402	1.0651	1.0789	0.850039	1.01204	1.0612	0.98535
sp|Q9Y679|AUP1_HUMAN	AUP1	Lipid droplet-regulating VLDL assembly factor AUP1 OS=Homo sapiens OX=9606 GN=AUP1 PE=1 SV=2	4794	6	5	15.3659	6	C	UR	13.0085	12.8467	10.4631	10.3122	9.86753	9.85341	11.3096	10.7394	11.5996	12.2351	12.5551	12.7929	9.8133	9.92031	10.1332	10.4686	10.6534	11.4282	0.940545	0.9773	1.22267	0.951622	1.00535	1.02839	0.925634	0.991992	0.985227
sp|O14965|AURKA_HUMAN	AURKA	Aurora kinase A OS=Homo sapiens OX=9606 GN=AURKA PE=1 SV=2	3582	20	14	46.6501	13	C	UR	5.36302	5.31293	5.64495	14.6835	14.7533	14.1288	13.4912	13.1079	13.5146	6.28363	6.22463	6.86694	14.2312	13.8488	13.9373	12.4753	12.8057	13.3265	1.17166	1.1716	1.21648	0.9692	0.938692	0.986448	0.924701	0.97695	0.986083
sp|Q96GD4|AURKB_HUMAN	AURKB	Aurora kinase B OS=Homo sapiens OX=9606 GN=AURKB PE=1 SV=3	3582	7	6	20.9302	2	C	UR	4.5226	4.3506	5.21582	14.3987	15.7664	15.6251	13.7121	14.0618	12.347	5.97791	5.02934	5.83279	14.3518	16.111	13.2058	12.1252	13.3411	14.025	1.32179	1.15601	1.11829	0.996741	1.02186	0.845169	0.884269	0.948747	1.13591
sp|Q9NQS1|AVEN_HUMAN	AVEN	Cell death regulator Aven OS=Homo sapiens OX=9606 GN=AVEN PE=1 SV=1	1992	4	4	16.2983	2	C	UR	12.227	12.6445	13.1986	10.4123	10.305	10.9153	9.70773	10.7466	9.84302	13.239	12.2809	12.4509	9.90222	10.399	9.26783	11.2821	10.4437	10.7344	1.08276	0.971241	0.943353	0.951014	1.00912	0.849069	1.16218	0.971818	1.09056
sp|Q8NBF6|AVL9_HUMAN	AVL9	Late secretory pathway protein AVL9 homolog OS=Homo sapiens OX=9606 GN=AVL9 PE=1 SV=1	2749	16	15	31.3272	10	C	UR	11.0975	11.3433	11.3234	10.5638	11.4081	10.9476	11.3815	11.123	10.8119	11.9052	11.9207	11.5856	10.0258	10.9952	11.5734	10.324	10.9424	10.7278	1.07278	1.0509	1.02315	0.949071	0.96381	1.05717	0.907079	0.983771	0.99222
sp|P25311|ZA2G_HUMAN	AZGP1	Zinc-alpha-2-glycoprotein OS=Homo sapiens OX=9606 GN=AZGP1 PE=1 SV=2	1256	14	11	43.6242	10	C	UR	9.69119	8.66433	13.2422	25.1563	10.7386	9.75851	6.09618	9.1717	7.48095	9.55573	7.62349	11.8122	10.3547	8.64353	10.5958	18.0591	14.0933	9.26223	0.986023	0.879871	0.892007	0.411612	0.804906	1.0858	2.96237	1.5366	1.23811
sp|P61769|B2MG_HUMAN	B2M	Beta-2-microglobulin OS=Homo sapiens OX=9606 GN=B2M PE=1 SV=1	5578	13	6	41.1765	4	C	UR	9.25063	11.904	11.8337	12.7986	11.8428	10.5189	10.2358	9.78753	11.828	10.8654	11.2766	10.9135	11.4051	12.125	10.5024	10.9266	11.1172	10.8681	1.17456	0.947293	0.922238	0.891125	1.02382	0.998434	1.06749	1.13585	0.91885
sp|Q96L58|B3GT6_HUMAN	B3GALT6	Beta-1,3-galactosyltransferase 6 OS=Homo sapiens OX=9606 GN=B3GALT6 PE=1 SV=2	5544	2	2	6.07903	1	C	UR	12.6146	14.0167	11.4099	9.79214	11.3485	9.46967	9.94632	11.2362	10.1661	11.7553	12.6193	13.1322	9.46109	12.2039	11.0763	8.21229	11.437	10.1026	0.931883	0.900303	1.15095	0.966192	1.07538	1.16966	0.825661	1.01788	0.993756
sp|O94766|B3GA3_HUMAN	B3GAT3	Galactosylgalactosylxylosylprotein 3-beta-glucuronosyltransferase 3 OS=Homo sapiens OX=9606 GN=B3GAT3 PE=1 SV=2	3854	4	4	21.194	3	C	UR	10.1174	11.2855	11.8989	12.4786	9.50027	11.8846	11.2004	11.3094	10.325	8.15766	8.5851	8.73736	12.6252	12.5667	11.4027	12.8837	11.6677	13.374	0.806298	0.760722	0.734299	1.01175	1.32277	0.95945	1.1503	1.03168	1.29531
sp|Q6Y288|B3GLT_HUMAN	B3GLCT	Beta-1,3-glucosyltransferase OS=Homo sapiens OX=9606 GN=B3GLCT PE=1 SV=2	1835	10	8	20.4819	8	C	UR	10.8563	10.6888	10.6204	11.3466	10.6781	10.5761	12.2428	11.0579	11.933	10.1433	10.5524	10.8244	11.1034	11.0398	11.9056	11.6622	11.3863	11.3826	0.934324	0.987232	1.01921	0.978569	1.03388	1.12571	0.952572	1.02969	0.953879
sp|Q9NY97|B3GN2_HUMAN	B3GNT2	N-acetyllactosaminide beta-1,3-N-acetylglucosaminyltransferase 2 OS=Homo sapiens OX=9606 GN=B3GNT2 PE=1 SV=2	3429	7	4	9.3199	1	C	UR	13.2471	12.155	9.79683	10.5285	10.816	10.6679	12.1151	10.2588	10.4148	11.581	11.615	12.0554	11.4813	11.2153	11.2752	10.55	9.64542	10.5814	0.87423	0.955578	1.23054	1.09049	1.03692	1.05693	0.870808	0.940207	1.016
sp|Q67FW5|B3GNL_HUMAN	B3GNTL1	UDP-GlcNAc:betaGal beta-1,3-N-acetylglucosaminyltransferase-like protein 1 OS=Homo sapiens OX=9606 GN=B3GNTL1 PE=2 SV=2	5759	3	3	10.2493	1	C	UR	9.8524	10.6369	11.3973	12.8748	10.956	11.2287	11.1963	10.9509	10.9067	11.583	11.7345	11.6467	9.77231	10.7281	10.218	10.6235	11.5117	12.1822	1.17565	1.10319	1.02188	0.759027	0.979195	0.909985	0.94884	1.05121	1.11695
sp|P15291|B4GT1_HUMAN	B4GALT1	Beta-1,4-galactosyltransferase 1 OS=Homo sapiens OX=9606 GN=B4GALT1 PE=1 SV=5	4763	5	5	22.1106	2	C	UR	9.31242	8.62382	8.57553	10.7219	11.792	12.2114	13.5401	12.2103	13.0124	8.23644	9.55212	8.70282	11.4156	12.8807	13.4447	11.7959	11.8276	12.1441	0.884458	1.10764	1.01484	1.0647	1.09233	1.10099	0.871184	0.968652	0.933272
sp|Q9UBV7|B4GT7_HUMAN	B4GALT7	Beta-1,4-galactosyltransferase 7 OS=Homo sapiens OX=9606 GN=B4GALT7 PE=1 SV=1	378	1	1	3.0581	1	C	UR	12.2597	9.87708	13.4384	10.2576	11.5745	9.89602	10.8326	10.9454	10.9186	11.2734	11.635	11.2846	11.0822	9.85316	10.0298	11.9855	11.3929	11.4634	0.919549	1.17797	0.839731	1.08038	0.85128	1.01352	1.10643	1.04088	1.0499
sp|O43505|B4GA1_HUMAN	B4GAT1	Beta-1,4-glucuronyltransferase 1 OS=Homo sapiens OX=9606 GN=B4GAT1 PE=1 SV=1	4592	3	3	11.8072	2	C	UR	9.89625	9.27762	9.4277	10.1694	11.9895	11.5376	10.5332	13.0918	14.0769	8.98689	10.0265	10.4517	11.9141	10.9981	10.8495	11.691	10.8836	14.1986	0.908111	1.08072	1.10862	1.17156	0.917311	0.940364	1.10992	0.831327	1.00865
sp|Q9NWV8|BABA1_HUMAN	BABAM1	BRISC and BRCA1-A complex member 1 OS=Homo sapiens OX=9606 GN=BABAM1 PE=1 SV=1	2741	11	9	30.6991	4	C	UR	11.3947	10.3095	10.8508	10.3651	11.6245	10.3243	12.1381	12.5885	10.4044	10.533	10.2198	11.4138	10.674	10.937	11.6698	11.693	11.4394	11.4201	0.924376	0.991303	1.05188	1.0298	0.940857	1.13032	0.963334	0.90872	1.09762
sp|Q9NXR7|BABA2_HUMAN	BABAM2	BRISC and BRCA1-A complex member 2 OS=Homo sapiens OX=9606 GN=BABAM2 PE=1 SV=2	3891	13	12	44.9086	10	C	UR	10.3125	11.6189	11.1905	12.5828	10.7409	11.5368	11.8369	10.2023	9.97838	10.2544	10.754	11.0819	11.0602	11.6311	10.8298	11.4895	11.0684	11.8308	0.994363	0.92556	0.990287	0.878994	1.08288	0.938717	0.970653	1.08489	1.18564
sp|Q9BYV9|BACH2_HUMAN	BACH2	Transcription regulator protein BACH2 OS=Homo sapiens OX=9606 GN=BACH2 PE=1 SV=1	5854	4	4	6.89655	3	C	UR	6.24427	6.52262	8.4435	12.2978	12.5145	11.7095	16.1107	11.6426	14.5144	6.83856	5.81281	7.18315	12.769	13.5461	15.6359	12.8135	13.1479	12.2531	1.09517	0.891176	0.850731	1.03831	1.08244	1.33532	0.795341	1.12929	0.844198
sp|Q92934|BAD_HUMAN	BAD	Bcl2-associated agonist of cell death OS=Homo sapiens OX=9606 GN=BAD PE=1 SV=3	6317	3	3	24.4048	2	C	UR	13.5119	13.0368	13.9706	9.91638	10.0182	10.2973	9.91175	9.57374	9.76329	13.1429	12.858	12.9425	9.97949	10.3438	9.89953	10.1621	9.87781	10.7939	0.972691	0.986279	0.926408	1.00636	1.0325	0.961369	1.02526	1.03176	1.10556
sp|Q99933|BAG1_HUMAN	BAG1	BAG family molecular chaperone regulator 1 OS=Homo sapiens OX=9606 GN=BAG1 PE=1 SV=4	2621	7	7	21.7391	5	C	UR	11.6549	11.0012	11.4956	10.7633	11.1438	11.1003	11.7436	10.3093	10.7881	11.1767	11.237	11.4707	10.9005	10.6386	11.1526	10.7659	11.1752	11.4828	0.95897	1.02144	0.997828	1.01275	0.954665	1.00471	0.91675	1.08399	1.0644
sp|O95816|BAG2_HUMAN	BAG2	BAG family molecular chaperone regulator 2 OS=Homo sapiens OX=9606 GN=BAG2 PE=1 SV=1	4094	14	10	44.5498	7	C	UR	10.7227	11.287	12.3639	9.82448	11.0636	11.2336	10.1308	11.4465	11.9275	10.9775	11.2225	11.0043	10.9122	11.429	11.0239	10.5587	11.9796	10.8923	1.02377	0.994292	0.890031	1.11072	1.03302	0.981332	1.04224	1.04658	0.913205
sp|O95817|BAG3_HUMAN	BAG3	BAG family molecular chaperone regulator 3 OS=Homo sapiens OX=9606 GN=BAG3 PE=1 SV=3	361	18	17	40.5217	7	C	UR	10.0171	9.79369	10.2326	11.8379	12.1819	11.5498	11.7469	11.2343	11.4059	10.0781	9.74634	9.85257	11.6462	12.0075	11.3575	11.5665	11.6526	12.0927	1.00609	0.995165	0.96286	0.983814	0.985679	0.983351	0.984645	1.03723	1.06022
sp|O95429|BAG4_HUMAN	BAG4	BAG family molecular chaperone regulator 4 OS=Homo sapiens OX=9606 GN=BAG4 PE=1 SV=1	54	10	8	30.6346	8	C	UR	13.3832	12.5049	12.3323	10.5333	10.4828	10.2155	10.6942	9.42951	10.4243	12.7069	12.5769	12.4711	10.6748	10.4735	10.2404	10.1997	10.1901	10.4667	0.949471	1.00576	1.01125	1.01343	0.999111	1.00243	0.953761	1.08066	1.00407
sp|Q9UL15|BAG5_HUMAN	BAG5	BAG family molecular chaperone regulator 5 OS=Homo sapiens OX=9606 GN=BAG5 PE=1 SV=1	4807	12	12	30.6488	10	C	UR	11.1349	11.0346	11.8879	11.0547	10.8106	10.7749	10.83	10.9555	11.5169	11.7565	11.501	10.7654	11.1529	11.136	10.8096	10.4573	11.6153	10.806	1.05582	1.04227	0.90558	1.00889	1.0301	1.00321	0.965591	1.06022	0.938273
sp|P46379|BAG6_HUMAN	BAG6	Large proline-rich protein BAG6 OS=Homo sapiens OX=9606 GN=BAG6 PE=1 SV=2	1375	31	25	27.9152	13	C	UR	11.7479	11.5783	11.7465	10.6636	10.9424	10.6895	10.868	10.7778	10.9861	12.0337	11.0604	10.8308	11.2307	11.325	10.8647	10.9121	10.9104	10.8322	1.02433	0.95527	0.922045	1.05318	1.03496	1.01639	1.00406	1.01231	0.985995
sp|Q8TBE0|BAHD1_HUMAN	BAHD1	Bromo adjacent homology domain-containing 1 protein OS=Homo sapiens OX=9606 GN=BAHD1 PE=1 SV=2	5903	4	3	4.48718	2	C	UR	11.7641	12.2626	11.2733	10.6703	11.7177	11.0169	9.6285	10.4753	11.1913	13.191	10.9041	13.0696	10.8362	9.85766	11.4857	10.4392	10.6101	9.6065	1.12129	0.889211	1.15933	1.01555	0.841263	1.04256	1.08419	1.01287	0.858389
sp|Q9UQB8|BAIP2_HUMAN	BAIAP2	Brain-specific angiogenesis inhibitor 1-associated protein 2 OS=Homo sapiens OX=9606 GN=BAIAP2 PE=1 SV=1	4510	5	5	11.413	2	C	UR	13.8126	13.1123	15.4993	9.86719	8.69968	10.1771	9.61992	9.83286	9.37904	11.6985	12.2144	12.7074	10.6455	10.8607	9.43038	12.033	10.7038	9.70634	0.846941	0.931522	0.819869	1.07888	1.2484	0.926627	1.25085	1.08858	1.0349
sp|Q16611|BAK_HUMAN	BAK1	Bcl-2 homologous antagonist/killer OS=Homo sapiens OX=9606 GN=BAK1 PE=1 SV=1	5586	5	4	26.5403	2	C	UR	7.46876	11.491	8.96953	12.5901	12.5094	11.1793	10.181	11.8861	13.7248	12.9243	10.9514	10.7001	10.4882	13.3443	10.083	10.6003	12.5223	8.38595	1.73045	0.953043	1.19294	0.83305	1.06675	0.90194	1.04118	1.05352	0.611005
sp|O75531|BAF_HUMAN	BANF1	Barrier-to-autointegration factor OS=Homo sapiens OX=9606 GN=BANF1 PE=1 SV=1	2932	11	7	65.1685	4	C	UR	5.10325	8.20296	8.39423	14.603	15.1157	12.915	11.51	11.5178	12.6381	12.1551	12.6441	9.13138	9.27234	14.1201	11.2779	11.8278	10.8935	8.67783	2.38184	1.5414	1.08782	0.634961	0.934135	0.873239	1.02761	0.945795	0.686641
sp|Q8N9N5|BANP_HUMAN	BANP	Protein BANP OS=Homo sapiens OX=9606 GN=BANP PE=1 SV=3	5437	2	2	3.46821	2	C	UR	10.549	9.79393	11.4825	12.3891	11.537	12.2414	10.6524	10.8346	10.52	13.5242	12.2625	11.8957	9.64334	10.6646	10.5715	10.8046	10.0037	10.6299	1.28204	1.25205	1.03599	0.778371	0.924386	0.863583	1.01429	0.923305	1.01044
sp|Q92560|BAP1_HUMAN	BAP1	Ubiquitin carboxyl-terminal hydrolase BAP1 OS=Homo sapiens OX=9606 GN=BAP1 PE=1 SV=2	3753	6	6	10.5624	6	C	UR	11.6983	11.2666	11.5816	11.0024	10.8499	11.1778	10.681	10.9603	10.782	10.0606	9.79571	10.0199	11.2804	12.6084	10.8713	12.0155	11.5244	11.8238	0.860003	0.86945	0.865157	1.02527	1.16207	0.972577	1.12494	1.05147	1.09662
sp|Q8IXM2|BAP18_HUMAN	BAP18	Chromatin complexes subunit BAP18 OS=Homo sapiens OX=9606 GN=BAP18 PE=1 SV=1	721	8	6	67.4419	4	C	UR	10.0213	12.0564	10.6689	10.8635	11.6757	10.6812	12.2804	10.6144	11.1382	11.8086	12.5857	11.9034	11.192	11.1852	10.7869	10.6344	10.3814	9.5223	1.17834	1.0439	1.11572	1.03024	0.957986	1.0099	0.86597	0.978048	0.854922
sp|Q99728|BARD1_HUMAN	BARD1	BRCA1-associated RING domain protein 1 OS=Homo sapiens OX=9606 GN=BARD1 PE=1 SV=2	5237	6	5	8.23681	4	C	UR	8.2996	8.51893	8.42582	12.226	12.5833	12.8067	12.2332	12.0385	12.8679	8.69937	7.19551	8.07966	14.7285	13.0822	14.8686	11.3021	11.1049	10.9392	1.04817	0.84465	0.958917	1.20468	1.03965	1.161	0.923887	0.922445	0.850118
sp|Q9NRL2|BAZ1A_HUMAN	BAZ1A	Bromodomain adjacent to zinc finger domain protein 1A OS=Homo sapiens OX=9606 GN=BAZ1A PE=1 SV=2	3418	15	11	7.90488	9	C	UR	8.13343	7.91335	7.16031	13.3871	13.8132	13.9314	12.4388	11.8193	11.4032	8.90431	8.31218	9.12396	13.0693	13.3589	13.0949	10.796	11.8314	11.509	1.09478	1.0504	1.27424	0.976263	0.967116	0.939959	0.867931	1.00103	1.00928
sp|Q9UIG0|BAZ1B_HUMAN	BAZ1B	Tyrosine-protein kinase BAZ1B OS=Homo sapiens OX=9606 GN=BAZ1B PE=1 SV=2	1143	18	17	13.2165	12	C	UR	5.75946	6.70065	6.53336	13.9304	14.3897	15.0156	14.7125	11.9206	11.0377	7.10365	7.29088	7.622	13.7369	13.8003	14.11	12.448	12.6641	11.224	1.23339	1.08809	1.16663	0.986113	0.959046	0.93969	0.846083	1.06237	1.01688
sp|Q8NFJ9|BBS1_HUMAN	BBS1	Bardet-Biedl syndrome 1 protein OS=Homo sapiens OX=9606 GN=BBS1 PE=1 SV=1	6030	1	1	2.19224	1	C	UR	11.3957	9.08038	9.60641	10.251	11.5424	14.8282	10.3871	10.3952	12.5136	11.064	10.9153	12.1092	10.1303	10.9655	11.0151	11.2254	10.5564	12.0189	0.970893	1.20207	1.26053	0.988229	0.950015	0.742849	1.0807	1.01551	0.960464
sp|Q9BXC9|BBS2_HUMAN	BBS2	Bardet-Biedl syndrome 2 protein OS=Homo sapiens OX=9606 GN=BBS2 PE=1 SV=1	4537	4	4	5.54785	2	C	UR	11.1724	11.332	10.4377	10.7841	10.7507	12.8601	10.5463	10.5811	11.5356	10.957	11.1558	10.041	10.512	11.1223	10.4626	11.624	12.326	11.7993	0.980722	0.984446	0.961989	0.974766	1.03456	0.813574	1.10219	1.16491	1.02286
sp|Q96RK4|BBS4_HUMAN	BBS4	Bardet-Biedl syndrome 4 protein OS=Homo sapiens OX=9606 GN=BBS4 PE=1 SV=2	230	1	1	2.11946	1	C	UR	9.44813	10.6284	9.85524	10.6951	11.9243	11.4316	11.9892	12.9404	11.0876	11.9153	10.0208	11.2186	10.9478	11.9991	11.56	9.81198	10.222	12.3044	1.26113	0.942833	1.13834	1.02362	1.00627	1.01123	0.818403	0.789932	1.10975
sp|Q9UHQ4|BAP29_HUMAN	BCAP29	B-cell receptor-associated protein 29 OS=Homo sapiens OX=9606 GN=BCAP29 PE=1 SV=2	2381	7	6	14.1079	4	C	UR	11.6379	12.4388	12.1424	10.612	10.9047	10.5522	9.41821	11.1621	11.1317	12.0367	12.84	12.5443	10.1379	10.4124	10.539	9.93176	10.6992	10.8587	1.03427	1.03225	1.0331	0.95532	0.954856	0.998754	1.05453	0.958531	0.975475
sp|P51572|BAP31_HUMAN	BCAP31	B-cell receptor-associated protein 31 OS=Homo sapiens OX=9606 GN=BCAP31 PE=1 SV=3	930	22	14	32.9268	16	C	UR	12.4182	13.2386	12.6627	10.4741	10.0562	10.2286	10.0034	10.6282	10.29	12.533	12.4231	12.884	10.4931	10.4527	10.0557	10.2559	10.2306	10.6719	1.00925	0.9384	1.01747	1.00181	1.03943	0.983091	1.02525	0.962594	1.03711
sp|O75934|SPF27_HUMAN	BCAS2	Pre-mRNA-splicing factor SPF27 OS=Homo sapiens OX=9606 GN=BCAS2 PE=1 SV=1	4585	15	9	37.7778	10	C	UR	9.49659	11.5014	11.004	12.085	11.368	10.5993	11.1284	11.1814	11.636	11.4467	10.9215	10.8732	11.8286	11.8691	9.8263	10.603	11.5739	11.0578	1.20534	0.949579	0.988114	0.978787	1.04408	0.927072	0.952785	1.0351	0.950312
sp|Q9H6U6|BCAS3_HUMAN	BCAS3	BCAS3 microtubule associated cell migration factor OS=Homo sapiens OX=9606 GN=BCAS3 PE=1 SV=3	4929	11	8	11.5302	4	C	UR	11.7636	11.5389	10.1832	10.5969	11.1609	11.4461	10.4018	11.0257	11.8829	11.2896	11.2533	10.8579	10.6874	11.3475	10.9644	11.7759	10.9295	10.8946	0.959712	0.975245	1.06625	1.00854	1.01672	0.957915	1.13211	0.991276	0.916826
sp|P54687|BCAT1_HUMAN	BCAT1	Branched-chain-amino-acid aminotransferase, cytosolic OS=Homo sapiens OX=9606 GN=BCAT1 PE=1 SV=3	2636	21	14	33.9378	12	C	UR	11.7358	11.5906	9.82249	10.3699	14.5255	12.4063	10.1866	9.78551	9.57727	10.6996	10.415	10.7715	11.1879	11.9514	11.0939	10.6919	11.2873	11.9015	0.911706	0.89857	1.09662	1.07889	0.822788	0.894217	1.0496	1.15347	1.24268
sp|O15382|BCAT2_HUMAN	BCAT2	Branched-chain-amino-acid aminotransferase, mitochondrial OS=Homo sapiens OX=9606 GN=BCAT2 PE=1 SV=2	107	34	19	41.5816	17	C	UR	10.1222	10.1476	10.6379	11.8763	11.3854	11.2637	11.1517	11.4871	11.9281	10.3594	10.4525	10.2019	11.1946	11.2382	11.4787	11.255	11.5174	12.3022	1.02343	1.03005	0.959015	0.942602	0.987076	1.01908	1.00927	1.00264	1.03136
sp|Q9P287-2|BCCIP-2_HUMAN	BCCIP	Isoform of Q9P287, Isoform 2 of BRCA2 and CDKN1A-interacting protein OS=Homo sapiens OX=9606 GN=BCCIP PE=1 SV=1	294	4	3	11.1801	2	C	UR	11.35	12.6254	11.171	11.8384	11.382	9.28135	11.2746	12.6458	8.43145	12.1193	11.6143	12.3755	9.6965	11.5202	9.307	10.6508	12.3224	10.394	1.06778	0.919918	1.10782	0.819072	1.01214	1.00276	0.944674	0.974424	1.23276
sp|Q9P287|BCCIP_HUMAN	BCCIP	BRCA2 and CDKN1A-interacting protein OS=Homo sapiens OX=9606 GN=BCCIP PE=1 SV=1	294	20	11	35.3503	12	C	UR	11.7317	11.9942	12.1354	10.5358	10.523	11.0936	11.0661	10.4784	10.4418	11.7485	11.4278	11.2543	10.6549	10.8868	10.997	11.0665	11.1004	10.8638	1.00143	0.952774	0.927392	1.0113	1.03458	0.991295	1.00004	1.05936	1.04042
sp|Q7Z5W3|BN3D2_HUMAN	BCDIN3D	RNA 5'-monophosphate methyltransferase OS=Homo sapiens OX=9606 GN=BCDIN3D PE=1 SV=1	6483	2	2	9.24658	1	C	UR	10.6415	10.6557	11.3594	10.7017	11.2497	11.4182	11.1477	11.3066	11.5195	10.7184	11.5135	12.3603	10.7891	10.6122	10.8876	10.4732	11.07	11.5757	1.00723	1.08051	1.08812	1.00816	0.943329	0.953532	0.939497	0.979075	1.00488
sp|P12694|ODBA_HUMAN	BCKDHA	2-oxoisovalerate dehydrogenase subunit alpha, mitochondrial OS=Homo sapiens OX=9606 GN=BCKDHA PE=1 SV=2	2692	16	13	42.0225	9	C	UR	9.82449	9.80481	9.77498	11.8533	11.0868	11.4547	12.1517	12.1138	11.9354	10.0965	10.393	10.4851	11.4654	11.2345	11.801	11.2468	11.6037	11.6739	1.02769	1.05999	1.07265	0.967274	1.01332	1.03023	0.925533	0.957889	0.978096
sp|P21953|ODBB_HUMAN	BCKDHB	2-oxoisovalerate dehydrogenase subunit beta, mitochondrial OS=Homo sapiens OX=9606 GN=BCKDHB PE=1 SV=2	5371	14	8	27.8061	10	C	UR	9.75242	10.2272	11.1483	10.4419	10.848	10.342	13.7388	11.0367	12.4646	9.33758	10.1616	9.90464	11.1262	11.2089	12.9268	12.7792	11.3902	11.165	0.957463	0.993588	0.888447	1.06553	1.03326	1.24993	0.930151	1.03204	0.89573
sp|O14874|BCKD_HUMAN	BCKDK	[3-methyl-2-oxobutanoate dehydrogenase [lipoamide]] kinase, mitochondrial OS=Homo sapiens OX=9606 GN=BCKDK PE=1 SV=2	3065	5	4	13.1068	1	C	UR	9.78019	9.37743	13.4167	12.0579	9.99256	8.66298	14.2963	11.83	10.5859	7.57654	8.98869	9.99343	10.5918	10.571	13.9953	15.2712	11.0031	12.009	0.774682	0.958545	0.744849	0.878409	1.05788	1.61553	1.06819	0.9301	1.13443
sp|O95999|BCL10_HUMAN	BCL10	B-cell lymphoma/leukemia 10 OS=Homo sapiens OX=9606 GN=BCL10 PE=1 SV=1	2540	7	5	31.3305	4	C	UR	12.0311	11.7512	11.8866	10.8257	11.1426	11.112	10.1541	10.382	10.7146	12.1325	11.9282	11.7557	10.262	10.5372	11.0938	10.3476	10.6899	11.253	1.00843	1.01506	0.988991	0.947925	0.945673	0.998365	1.01906	1.02966	1.05024
sp|Q9H165|BC11A_HUMAN	BCL11A	B-cell lymphoma/leukemia 11A OS=Homo sapiens OX=9606 GN=BCL11A PE=1 SV=2	3841	2	2	3.9521	1	C	UR	8.39039	7.71184	8.18792	13.875	13.1604	13.6504	10.9682	12.4728	11.583	7.34236	7.49733	8.44396	14.9839	16.9738	13.5476	10.4433	10.3853	10.3823	0.875092	0.972184	1.03127	1.07992	1.28976	0.992469	0.952147	0.832638	0.896344
sp|Q9C0K0|BC11B_HUMAN	BCL11B	B-cell lymphoma/leukemia 11B OS=Homo sapiens OX=9606 GN=BCL11B PE=1 SV=1	193	18	15	25.2796	11	C	UR	10.003	8.39976	8.79378	11.4945	12.1795	12.1729	12.0512	12.3572	12.5481	12.79	10.6081	11.1667	10.8176	11.9866	11.4539	10.0401	10.8177	10.3193	1.27861	1.2629	1.26984	0.941106	0.984169	0.940932	0.833122	0.875419	0.822378
sp|P10415|BCL2_HUMAN	BCL2	Apoptosis regulator Bcl-2 OS=Homo sapiens OX=9606 GN=BCL2 PE=1 SV=2	4856	4	2	19.6653	2	C	UR	9.89792	13.7456	12.2353	11.9815	10.7955	9.95355	9.97078	10.0958	11.3241	10.528	12.6603	10.6402	11.0157	12.7434	9.42899	11.1451	11.3381	10.5002	1.06366	0.92104	0.869629	0.919389	1.18043	0.9473	1.11778	1.12306	0.927249
sp|Q07817|B2CL1_HUMAN	BCL2L1	Bcl-2-like protein 1 OS=Homo sapiens OX=9606 GN=BCL2L1 PE=1 SV=1	4116	5	3	12.0172	2	C	UR	11.5873	11.62	11.7748	10.6348	10.6902	10.2508	11.1721	10.4644	11.8056	11.0679	11.7938	11.1864	11.8898	11.4691	12.0123	10.8229	10.1413	9.61647	0.955178	1.01496	0.950028	1.11801	1.07286	1.17184	0.968746	0.969119	0.814568
sp|Q9BXK5|B2L13_HUMAN	BCL2L13	Bcl-2-like protein 13 OS=Homo sapiens OX=9606 GN=BCL2L13 PE=1 SV=1	434	12	10	31.3402	7	C	UR	11.2478	11.7052	11.4454	11.7518	11.0437	11.0668	10.7988	10.1204	10.8203	11.1842	11.0796	12.0493	11.196	11.0773	10.926	10.9964	10.4534	11.0379	0.994343	0.94656	1.05277	0.952708	1.00304	0.987274	1.0183	1.03291	1.02012
sp|Q4VC05|BCL7A_HUMAN	BCL7A	B-cell CLL/lymphoma 7 protein family member A OS=Homo sapiens OX=9606 GN=BCL7A PE=1 SV=1	4276	8	6	38.5714	6	C	UR	11.5159	11.5131	11.7605	11.7145	11.1234	10.9395	11.0277	10.3148	10.0907	12.6678	11.6312	10.9877	10.1845	11.0196	10.5492	11.164	11.009	10.787	1.10003	1.01026	0.934291	0.869396	0.990667	0.964324	1.01236	1.0673	1.06901
sp|Q4VC05-2|BCL7A-2_HUMAN	BCL7A	Isoform of Q4VC05, Isoform 2 of B-cell CLL/lymphoma 7 protein family member A OS=Homo sapiens OX=9606 GN=BCL7A PE=1 SV=1	4276	2	1	6.92641	1	C	UR	12.2474	11.2838	11.4064	11.3587	11.7303	11.1631	9.426	10.2523	11.132	13.0075	11.5692	12.3188	10.6592	10.5426	9.20256	9.90207	11.5017	11.2964	1.06206	1.02529	1.08	0.938417	0.898746	0.824373	1.05051	1.12187	1.01477
sp|Q9BQE9|BCL7B_HUMAN	BCL7B	B-cell CLL/lymphoma 7 protein family member B OS=Homo sapiens OX=9606 GN=BCL7B PE=1 SV=1	4276	2	2	27.7228	2	C	UR	8.85418	10.1155	11.0251	11.3403	12.2099	11.3782	11.3005	11.7394	12.0369	12.4458	12.4216	11.7545	9.77752	10.3543	10.6031	9.92327	11.3423	11.3776	1.40564	1.22798	1.06616	0.86219	0.848028	0.931878	0.878123	0.966177	0.94523
sp|Q8WUZ0|BCL7C_HUMAN	BCL7C	B-cell CLL/lymphoma 7 protein family member C OS=Homo sapiens OX=9606 GN=BCL7C PE=1 SV=3	4276	4	3	22.5806	4	C	UR	11.5208	10.5549	9.51326	11.4815	11.4917	11.6727	11.274	11.4267	11.0643	11.0565	9.95362	9.55136	12.044	11.536	12.1719	11.311	11.3602	11.0154	0.959696	0.943031	1.004	1.049	1.00385	1.04277	1.00328	0.99418	0.995578
sp|O00512|BCL9_HUMAN	BCL9	B-cell CLL/lymphoma 9 protein OS=Homo sapiens OX=9606 GN=BCL9 PE=1 SV=4	1969	5	5	5.11921	3	C	UR	12.8765	11.7726	8.55529	10.9228	11.0311	10.1801	10.9755	11.2704	12.4156	11.8408	11.3047	11.0193	10.6091	11.3249	10.9214	11.1194	11.2883	10.572	0.919567	0.960257	1.28801	0.971284	1.02663	1.07282	1.0131	1.00159	0.851512
sp|Q86UU0|BCL9L_HUMAN	BCL9L	B-cell CLL/lymphoma 9-like protein OS=Homo sapiens OX=9606 GN=BCL9L PE=1 SV=1	6370	2	2	1.86791	1	C	UR	12.7214	13.4601	11.6096	11.8257	9.32654	10.5469	10.9433	8.05358	11.5128	10.5904	11.8858	12.2053	7.65481	10.4702	11.5528	12.3405	11.6587	11.6414	0.832487	0.883039	1.05131	0.647302	1.12262	1.09538	1.12768	1.44765	1.01117
sp|Q9NYF8|BCLF1_HUMAN	BCLAF1	Bcl-2-associated transcription factor 1 OS=Homo sapiens OX=9606 GN=BCLAF1 PE=1 SV=2	3674	26	20	26.413	19	C	UR	11.9469	11.9089	13.3899	9.84031	9.81252	9.63219	11.91	10.4756	11.0837	11.2302	12.1984	11.3282	10.9286	10.4567	10.988	11.2804	10.7493	10.8401	0.940007	1.02431	0.846031	1.11059	1.06565	1.14076	0.947139	1.02613	0.978028
sp|Q9NYF8-3|BCLF1-3_HUMAN	BCLAF1	Isoform of Q9NYF8, Isoform 3 of Bcl-2-associated transcription factor 1 OS=Homo sapiens OX=9606 GN=BCLAF1 PE=1 SV=2	3674	1	1	1.8412	1	C	UR	14.5747	14.341	15.4467	10.1983	8.09261	9.20199	9.68509	8.66789	9.79162	14.519	14.1459	15.0649	8.94363	9.3096	9.39028	8.53928	9.31866	10.7688	0.996175	0.986395	0.975279	0.876968	1.15038	1.02046	0.881693	1.07508	1.0998
sp|Q6W2J9|BCOR_HUMAN	BCOR	BCL-6 corepressor OS=Homo sapiens OX=9606 GN=BCOR PE=1 SV=1	6275	3	2	1.59544	3	C	UR	9.28882	11.831	12.0212	11.4971	11.6923	10.7621	10.6894	10.4707	11.7473	8.78268	6.97451	9.08713	12.865	12.6969	11.9432	11.9514	13.3033	12.396	0.945511	0.589509	0.755925	1.11897	1.08592	1.10975	1.11806	1.27052	1.05522
sp|P11274|BCR_HUMAN	BCR	Breakpoint cluster region protein OS=Homo sapiens OX=9606 GN=BCR PE=1 SV=2	63	14	12	11.487	7	C	UR	12.8848	12.5245	11.4585	10.5142	10.1671	10.6042	10.809	10.523	10.5148	12.8049	12.4567	13.0218	10.4793	10.3122	10.458	10.4396	10.1626	9.86483	0.993802	0.994588	1.13644	0.996676	1.01427	0.986213	0.965832	0.965756	0.938182
sp|Q9Y276|BCS1_HUMAN	BCS1L	Mitochondrial chaperone BCS1 OS=Homo sapiens OX=9606 GN=BCS1L PE=1 SV=1	3650	11	11	30.7876	8	C	UR	11.2539	10.5241	11.9333	11.1672	11.4717	11.0152	10.4472	10.8341	11.3535	10.956	11.3992	11.6023	11.4787	11.1304	10.1664	10.3643	11.3462	11.5565	0.973537	1.08315	0.972265	1.0279	0.970254	0.922945	0.992063	1.04726	1.01788
sp|Q02338|BDH_HUMAN	BDH1	D-beta-hydroxybutyrate dehydrogenase, mitochondrial OS=Homo sapiens OX=9606 GN=BDH1 PE=1 SV=3	4951	4	3	13.4111	2	C	UR	11.7539	12.1026	9.77527	12.369	10.1522	11.3717	11.2735	10.5142	10.6876	10.3009	10.1838	11.1972	11.8909	11.8338	9.95122	14.1041	11.1082	9.42984	0.876377	0.84145	1.14546	0.961352	1.16564	0.875085	1.25109	1.0565	0.882318
sp|Q9BUT1|BDH2_HUMAN	BDH2	3-hydroxybutyrate dehydrogenase type 2 OS=Homo sapiens OX=9606 GN=BDH2 PE=1 SV=2	457	10	9	34.6939	6	C	UR	10.1943	10.8327	10.175	11.4026	11.5644	11.096	12.1918	11.1965	11.3467	10.6846	10.7999	10.6239	11.3933	11.3086	11.1693	11.2246	11.7668	11.0291	1.04809	0.996968	1.04412	0.999186	0.977885	1.00661	0.920662	1.05093	0.972014
sp|A6H8Y1|BDP1_HUMAN	BDP1	Transcription factor TFIIIB component B'' homolog OS=Homo sapiens OX=9606 GN=BDP1 PE=1 SV=3	6666	1	1	0.495427	1	C	UR	7.50924	8.83107	10.9019	10.7146	12.4634	12.9728	12.3103	11.5614	12.7353	8.10274	5.9988	7.09638	12.1248	14.3228	14.4076	11.8725	12.8311	13.2433	1.07904	0.679284	0.65093	1.13162	1.14919	1.11059	0.964439	1.10982	1.03989
tr|J3KRN6|J3KRN6_HUMAN	BEAN1	Isoform of Q3B7T3, Protein BEAN1 (Fragment) OS=Homo sapiens OX=9606 GN=BEAN1 PE=4 SV=1	6800	1	1	8.53659	1	C	UR	6.02989	8.55708	5.09755	12.2669	13.78	11.5748	11.4426	20.4269	10.8242	8.492	6.75446	7.46907	8.94139	13.246	7.80696	14.9937	18.4329	13.8635	1.40832	0.789342	1.46523	0.728905	0.961246	0.674477	1.31034	0.902385	1.28078
sp|Q14457|BECN1_HUMAN	BECN1	Beclin-1 OS=Homo sapiens OX=9606 GN=BECN1 PE=1 SV=2	4550	4	4	10	3	C	UR	11.6257	11.7148	10.9183	10.1959	11.1543	11.5047	10.7073	11.2263	10.9526	11.0387	10.6596	11.0334	10.6548	10.6856	11.1037	11.8127	11.315	11.6965	0.949507	0.909927	1.01054	1.04501	0.957976	0.965146	1.10323	1.0079	1.06792
sp|Q5T5X7|BEND3_HUMAN	BEND3	BEN domain-containing protein 3 OS=Homo sapiens OX=9606 GN=BEND3 PE=1 SV=1	3280	9	6	10.7488	6	C	UR	12.7453	12.2334	13.2413	10.3313	9.70408	10.2731	10.0295	10.6044	10.8376	11.7905	10.3832	11.2019	11.4688	12.4141	12.1353	10.0109	10.3807	10.2146	0.925086	0.848758	0.845982	1.1101	1.27927	1.18126	0.998149	0.978903	0.942517
sp|O15155|BET1_HUMAN	BET1	BET1 homolog OS=Homo sapiens OX=9606 GN=BET1 PE=1 SV=1	6067	5	3	24.5763	4	C	UR	11.0848	10.7987	11.1306	11.5523	11.2739	11.2849	11.0696	10.9225	10.8827	11.4678	11.7789	11.4024	10.5551	11.7125	10.4764	10.85	11.2395	10.5175	1.03456	1.09077	1.02442	0.913677	1.0389	0.928354	0.980158	1.02902	0.96644
sp|Q96G01|BICD1_HUMAN	BICD1	Protein bicaudal D homolog 1 OS=Homo sapiens OX=9606 GN=BICD1 PE=1 SV=3	1577	7	7	9.64103	5	C	UR	13.4653	12.621	12.3061	10.4076	9.95322	10.6466	9.99851	10.322	10.2797	13.399	13.2061	12.2515	9.32093	11.5398	11.3633	9.24454	9.61002	10.0648	0.995078	1.04636	0.995564	0.895591	1.1594	1.06732	0.924591	0.931023	0.979098
sp|Q8TD16|BICD2_HUMAN	BICD2	Protein bicaudal D homolog 2 OS=Homo sapiens OX=9606 GN=BICD2 PE=1 SV=1	1577	15	11	15.2913	12	C	UR	11.5558	11.3166	11.6065	10.8627	10.8781	11.174	11.0387	10.5492	11.0185	13.5076	12.4998	12.5769	10.4843	9.98039	10.3423	10.312	10.4964	9.80038	1.1689	1.10455	1.08361	0.965168	0.917477	0.925567	0.934171	0.994997	0.889446
sp|Q9NZM4|BICRA_HUMAN	BICRA	BRD4-interacting chromatin-remodeling complex-associated protein OS=Homo sapiens OX=9606 GN=BICRA PE=1 SV=2	6095	3	3	2.62821	2	C	UR	9.73611	10.1011	9.97288	11.5646	10.5624	12.5849	9.53164	12.2553	13.691	10.9594	11.4144	10.652	11.1899	10.4081	11.4499	12.4065	10.239	11.2807	1.12564	1.13001	1.0681	0.967599	0.985394	0.909812	1.30161	0.835477	0.82395
sp|P55957|BID_HUMAN	BID	BH3-interacting domain death agonist OS=Homo sapiens OX=9606 GN=BID PE=1 SV=1	3649	15	9	46.6667	10	C	UR	11.8638	13.4697	13.6727	10.9989	10.5165	9.97886	9.91615	9.79432	9.78915	13.3844	14.3642	14.9571	10.0485	10.8937	9.55553	8.8691	8.86993	9.05754	1.12818	1.06641	1.09394	0.913591	1.03587	0.957577	0.894409	0.90562	0.925264
sp|O00499|BIN1_HUMAN	BIN1	Myc box-dependent-interacting protein 1 OS=Homo sapiens OX=9606 GN=BIN1 PE=1 SV=1	1240	8	8	18.3811	6	C	UR	12.2663	11.9162	12.0315	11.5668	10.4763	10.9108	10.2784	10.5319	10.0219	12.3331	11.7354	11.5832	10.2322	10.4836	10.6229	10.7261	11.7479	10.5356	1.00544	0.984829	0.962739	0.884624	1.00069	0.973617	1.04356	1.11546	1.05126
sp|Q9UBW5|BIN2_HUMAN	BIN2	Bridging integrator 2 OS=Homo sapiens OX=9606 GN=BIN2 PE=1 SV=3	1269	28	17	46.5487	18	C	UR	9.74816	10.0364	9.60097	11.4764	11.334	11.4878	12.5996	11.6491	12.0675	10.276	10.0991	9.55169	11.3528	11.3016	11.4979	12.2463	12.0425	11.632	1.05415	1.00625	0.994867	0.989236	0.997134	1.00088	0.971956	1.03377	0.963915
sp|Q13490|BIRC2_HUMAN	BIRC2	Baculoviral IAP repeat-containing protein 2 OS=Homo sapiens OX=9606 GN=BIRC2 PE=1 SV=2	4426	4	3	5.33981	4	C	UR	11.8936	12.5255	12.2943	10.9526	10.4456	10.8976	10.0989	10.6489	10.2429	11.766	11.3209	12.1034	10.8381	11.0772	11.1321	9.9683	10.963	10.8309	0.989273	0.903826	0.984474	0.989551	1.06046	1.02152	0.987065	1.02949	1.05741
sp|O15392|BIRC5_HUMAN	BIRC5	Baculoviral IAP repeat-containing protein 5 OS=Homo sapiens OX=9606 GN=BIRC5 PE=1 SV=3	1521	5	4	45.7746	4	C	UR	5.01731	7.31706	8.19728	15.6556	11.8442	14.3925	15.5039	11.8011	10.2711	4.91589	5.34171	5.7345	14.902	15.6003	13.2331	14.1503	11.8646	14.2577	0.979787	0.730036	0.699561	0.951862	1.31712	0.919447	0.912692	1.00538	1.38814
sp|Q9NR09|BIRC6_HUMAN	BIRC6	Baculoviral IAP repeat-containing protein 6 OS=Homo sapiens OX=9606 GN=BIRC6 PE=1 SV=2	511	35	28	8.56496	21	C	UR	12.262	11.6149	12.0876	10.9053	10.8387	10.6702	10.3107	10.7863	10.5243	12.6714	12.056	12.1924	10.5015	10.7387	10.1445	10.2254	10.8576	10.6125	1.03339	1.03798	1.00868	0.962968	0.990774	0.950727	0.991727	1.00661	1.00837
tr|A0A3B3IUB9|A0A3B3IUB9_HUMAN	BIRC6	Isoform of Q9NR09, Baculoviral IAP repeat-containing protein 6 (Fragment) OS=Homo sapiens OX=9606 GN=BIRC6 PE=1 SV=1	511	1	1	0.182197	1	C	UR	13.3322	12.6515	12.4705	10.5867	10.3023	11.4243	8.13063	11.7095	9.39239	14.808	11.5886	11.5628	10.6929	7.79163	12.9113	9.10464	10.1745	11.3655	1.1107	0.915987	0.927215	1.01004	0.756303	1.13016	1.1198	0.868904	1.21007
sp|P54132|BLM_HUMAN	BLM	Bloom syndrome protein OS=Homo sapiens OX=9606 GN=BLM PE=1 SV=1	2414	17	14	15.2435	9	C	UR	10.9125	10.017	10.3769	10.9578	11.5021	11.2517	11.0533	11.5053	12.4235	7.70786	7.41592	7.74035	12.3662	13.2027	12.9834	12.3756	12.969	13.239	0.706333	0.740334	0.745921	1.12853	1.14785	1.15391	1.11963	1.12722	1.06565
sp|Q13867|BLMH_HUMAN	BLMH	Bleomycin hydrolase OS=Homo sapiens OX=9606 GN=BLMH PE=1 SV=1	2350	35	20	39.1209	14	C	UR	11.3264	11.0643	10.033	10.6953	15.0401	12.2628	10.5111	9.98282	9.08414	11.155	10.2337	11.1782	11.0329	11.3493	11.1734	11.1817	11.7575	10.9383	0.984865	0.924929	1.11415	1.03156	0.754606	0.911165	1.06379	1.17777	1.20411
sp|P78537|BL1S1_HUMAN	BLOC1S1	Biogenesis of lysosome-related organelles complex 1 subunit 1 OS=Homo sapiens OX=9606 GN=BLOC1S1 PE=1 SV=2	4429	2	2	13.7255	1	C	UR	8.70958	14.0074	13.1554	11.0469	10.8231	10.618	11.1928	10.2468	10.2	10.5218	11.7368	10.5566	10.9549	12.3285	11.6422	10.6405	11.0986	10.52	1.20808	0.837898	0.802456	0.99167	1.13909	1.09647	0.950656	1.08314	1.03137
sp|Q6QNY0|BL1S3_HUMAN	BLOC1S3	Biogenesis of lysosome-related organelles complex 1 subunit 3 OS=Homo sapiens OX=9606 GN=BLOC1S3 PE=1 SV=1	3740	2	2	11.3861	2	C	UR	10.6685	11.7344	11.3313	10.6731	11.0245	11.1146	11.5552	11.2339	10.6645	12.3262	11.2478	12.2693	11.0046	12.0204	10.4521	10.1667	10.0949	10.4182	1.15538	0.958531	1.08277	1.03105	1.09034	0.940393	0.879834	0.898609	0.976902
sp|Q9NUP1|BL1S4_HUMAN	BLOC1S4	Biogenesis of lysosome-related organelles complex 1 subunit 4 OS=Homo sapiens OX=9606 GN=BLOC1S4 PE=1 SV=1	740	2	2	10.5991	2	C	UR	10.1502	10.7961	10.9033	11.7968	11.5543	10.3147	13.1739	9.93321	11.3776	10.0006	12.071	11.7401	10.7326	11.1719	11.436	11.6908	10.4419	10.715	0.985262	1.1181	1.07675	0.909785	0.966908	1.10871	0.887422	1.05122	0.941765
sp|Q8TDH9|BL1S5_HUMAN	BLOC1S5	Biogenesis of lysosome-related organelles complex 1 subunit 5 OS=Homo sapiens OX=9606 GN=BLOC1S5 PE=1 SV=1	3685	6	6	36.8984	5	C	UR	10.9429	11.2267	12.3111	10.8171	11.1113	11.8881	10.7036	10.6722	10.3271	10.941	11.636	11.8212	9.81283	11.0798	10.6563	10.6105	11.7105	11.7318	0.999828	1.03646	0.960213	0.907163	0.99717	0.896388	0.991294	1.09729	1.13602
sp|P53004|BIEA_HUMAN	BLVRA	Biliverdin reductase A OS=Homo sapiens OX=9606 GN=BLVRA PE=1 SV=2	3751	29	16	47.973	18	C	UR	10.5627	10.8312	11.0039	11.6024	11.2456	11.2996	11.0675	11.4782	10.9088	10.9182	10.9475	11.0725	10.7591	11.2621	10.4583	11.1824	11.3251	12.0748	1.03366	1.01073	1.00624	0.927309	1.00147	0.925545	1.01039	0.98666	1.10689
sp|P30043|BLVRB_HUMAN	BLVRB	Flavin reductase (NADPH) OS=Homo sapiens OX=9606 GN=BLVRB PE=1 SV=3	6157	18	8	37.8641	7	C	UR	9.97065	10.1556	10.7063	10.609	10.826	10.9227	14.417	10.7789	11.6138	10.3587	10.2797	10.827	10.8752	10.8364	12.796	11.8961	11.3815	10.7494	1.03892	1.01222	1.01127	1.02509	1.00096	1.17151	0.825144	1.0559	0.92557
sp|Q9NSY1|BMP2K_HUMAN	BMP2K	BMP-2-inducible protein kinase OS=Homo sapiens OX=9606 GN=BMP2K PE=1 SV=2	3525	13	10	13.609	6	C	UR	9.49878	9.83951	11.2621	10.9614	11.4642	11.1525	11.8749	11.1914	12.7552	11.4905	10.8226	10.5273	11.1069	11.0767	11.1065	10.747	11.478	11.6445	1.20968	1.09991	0.934753	1.01328	0.966195	0.995878	0.90502	1.02561	0.912919
sp|Q14692|BMS1_HUMAN	BMS1	Ribosome biogenesis protein BMS1 homolog OS=Homo sapiens OX=9606 GN=BMS1 PE=1 SV=1	4228	28	22	21.1388	14	C	UR	9.9289	9.96537	9.9903	9.13707	9.54414	9.38358	13.4951	14.5143	14.0413	13.0087	13.6699	13.2576	9.8883	10.1034	9.9544	10.2129	10.1086	9.79619	1.31019	1.37174	1.32705	1.08222	1.0586	1.06083	0.756789	0.696455	0.697672
sp|P51813|BMX_HUMAN	BMX	Cytoplasmic tyrosine-protein kinase BMX OS=Homo sapiens OX=9606 GN=BMX PE=1 SV=1	2859	2	2	3.25926	2	C	UR	8.42148	7.35851	8.89925	10.2053	10.2287	10.8892	15.07	13.9778	14.9497	8.78193	9.22409	9.72425	12.5185	12.6544	12.5624	11.6727	11.6345	11.2272	1.0428	1.25353	1.0927	1.22667	1.23715	1.15366	0.774567	0.832351	0.750994
sp|Q12981|SEC20_HUMAN	BNIP1	Vesicle transport protein SEC20 OS=Homo sapiens OX=9606 GN=BNIP1 PE=1 SV=3	892	10	9	36.4035	8	C	UR	10.4565	10.3632	10.6989	11.3063	11.2319	11.1855	11.1437	11.5926	12.0215	10.182	10.1516	10.4895	11.9405	11.4336	11.5224	11.104	11.4934	11.6829	0.973755	0.979584	0.980427	1.0561	1.01796	1.03012	0.996432	0.991451	0.97184
sp|Q12982|BNIP2_HUMAN	BNIP2	BCL2/adenovirus E1B 19 kDa protein-interacting protein 2 OS=Homo sapiens OX=9606 GN=BNIP2 PE=1 SV=1	5456	6	5	12.7389	3	C	UR	9.83815	9.98017	12.0291	12.1413	11.1202	11.7814	11.5432	11.4417	10.1247	11.1019	11.9163	12.3225	10.4319	11.0204	10.1532	10.1993	11.6142	11.2404	1.12846	1.194	1.02439	0.859206	0.991024	0.861796	0.883574	1.01508	1.1102
sp|Q12983|BNIP3_HUMAN	BNIP3	BCL2/adenovirus E1B 19 kDa protein-interacting protein 3 OS=Homo sapiens OX=9606 GN=BNIP3 PE=1 SV=3	5285	2	2	4.2471	2	C	UR	10.037	10.4496	8.87325	11.4912	12.0811	12.4367	11.2115	12.0024	11.4173	9.6929	10.3383	9.97216	10.1794	12.9889	12.1501	11.6432	11.7741	11.2609	0.965721	0.989351	1.12385	0.885844	1.07514	0.976954	1.03851	0.980979	0.986302
sp|Q8NFC6|BD1L1_HUMAN	BOD1L1	Biorientation of chromosomes in cell division protein 1-like 1 OS=Homo sapiens OX=9606 GN=BOD1L1 PE=1 SV=2	102	53	47	21.1734	29	C	UR	10.7885	10.9889	11.9536	11.1843	11.0124	10.9439	10.8537	11.1782	11.0965	11.3695	11.2994	11.198	10.8423	10.9386	10.6881	10.8914	11.125	11.6477	1.05385	1.02825	0.936786	0.96942	0.993299	0.976631	1.00347	0.995244	1.04968
sp|Q9H3K6|BOLA2_HUMAN	BOLA2B	BolA-like protein 2 OS=Homo sapiens OX=9606 GN=BOLA2B PE=1 SV=1	3657	7	4	59.3023	5	C	UR	10.2363	12.3181	12.0566	11.8431	11.2545	10.4241	10.2107	10.7162	10.9404	12.3236	12.3339	11.7179	10.9398	11.9234	10.3206	10.5057	10.6845	9.25055	1.20391	1.00128	0.971909	0.923728	1.05943	0.990069	1.02889	0.997043	0.845544
sp|Q53S33|BOLA3_HUMAN	BOLA3	BolA-like protein 3 OS=Homo sapiens OX=9606 GN=BOLA3 PE=1 SV=1	5652	3	2	20.5607	3	C	UR	11.0824	11.3428	11.5799	11.7391	11.3309	11.0381	9.97833	11.3354	10.573	11.0182	11.4123	11.7665	10.1582	11.0915	11.0369	11.2379	10.9528	11.3257	0.994212	1.00613	1.01612	0.865329	0.978868	0.999885	1.12623	0.966245	1.07119
sp|Q14137|BOP1_HUMAN	BOP1	Ribosome biogenesis protein BOP1 OS=Homo sapiens OX=9606 GN=BOP1 PE=1 SV=2	3071	25	18	35.7909	12	C	UR	7.61218	7.90779	8.35686	11.5553	11.155	11.2725	13.9638	14.2223	13.9542	11.0208	9.03214	9.09328	11.7013	12.1761	12.0398	11.5754	11.8549	11.5063	1.44779	1.14218	1.08812	1.01263	1.09153	1.06807	0.828956	0.833538	0.824582
sp|Q6PGQ7|BORA_HUMAN	BORA	Protein aurora borealis OS=Homo sapiens OX=9606 GN=BORA PE=1 SV=2	4470	2	2	5.54562	2	C	UR	14.2608	12.0326	11.644	9.68854	9.58137	11.1411	10.9684	8.89388	11.7894	10.9585	8.8603	12.8351	12.1387	11.8027	11.6728	10.2364	11.6831	9.8124	0.76844	0.736358	1.10229	1.2529	1.23183	1.04772	0.93327	1.31361	0.83231
sp|Q969J3|BORC5_HUMAN	BORCS5	BLOC-1-related complex subunit 5 OS=Homo sapiens OX=9606 GN=BORCS5 PE=1 SV=1	5375	3	3	23.4694	2	C	UR	9.48185	12.9464	12.1771	12.2414	11.853	11.283	10.1124	9.37585	10.529	11.4828	11.9855	12.2674	9.70448	12.1621	11.1837	10.193	10.5914	10.4296	1.21102	0.925779	1.00741	0.792762	1.02608	0.991199	1.00797	1.12965	0.990564
sp|Q96GS4|BORC6_HUMAN	BORCS6	BLOC-1-related complex subunit 6 OS=Homo sapiens OX=9606 GN=BORCS6 PE=1 SV=2	2002	6	4	18.4874	4	C	UR	11.3938	10.3722	9.71032	11.4283	11.0923	11.5407	11.2831	11.6416	11.5377	11.0858	10.371	10.8388	10.3431	11.753	11.1842	11.305	11.267	11.8523	0.972961	0.999877	1.11622	0.905046	1.05956	0.969107	1.00194	0.967821	1.02727
sp|Q96B45|BORC7_HUMAN	BORCS7	BLOC-1-related complex subunit 7 OS=Homo sapiens OX=9606 GN=BORCS7 PE=3 SV=2	6387	1	1	16.0377	1	C	UR	7.64138	12.7777	11.1662	10.5286	13.5633	10.3605	9.03988	12.9776	11.9449	12.4256	12.6385	8.62702	11.3242	13.6227	11.5166	11.546	10.8997	7.39974	1.62609	0.989107	0.772601	1.07557	1.00438	1.11158	1.27723	0.839885	0.61949
sp|Q96FH0|BORC8_HUMAN	BORCS8	BLOC-1-related complex subunit 8 OS=Homo sapiens OX=9606 GN=BORCS8 PE=1 SV=1	6571	1	1	7.56303	1	C	UR	7.80089	10.3619	11.9726	13.3612	11.6356	9.99489	11.8548	12.1443	10.8739	11.7723	9.96257	10.655	11.037	12.0252	11.2726	12.1948	9.92512	11.1554	1.50909	0.961466	0.889947	0.826052	1.03349	1.12784	1.02868	0.817263	1.02589
sp|P07738|PMGE_HUMAN	BPGM	Bisphosphoglycerate mutase OS=Homo sapiens OX=9606 GN=BPGM PE=1 SV=2	2748	6	5	24.3243	4	C	UR	12.3744	11.5808	11.3765	12.0823	10.5546	10.765	10.5789	10.8365	9.85111	11.9734	11.8285	12.4149	10.9558	11.2577	10.5444	10.1571	10.1958	10.6725	0.967593	1.02139	1.09128	0.90676	1.06662	0.979507	0.96013	0.940872	1.08338
sp|Q86WA6|BPHL_HUMAN	BPHL	Valacyclovir hydrolase OS=Homo sapiens OX=9606 GN=BPHL PE=1 SV=1	3442	4	4	11.3402	3	C	UR	11.2531	9.76981	10.8386	11.2429	11.713	12.8678	9.27823	12.3372	10.6995	9.56712	10.1848	11.9998	10.1732	11.5202	8.24119	11.4255	12.2844	14.6039	0.850179	1.04248	1.10713	0.904857	0.983539	0.640451	1.23143	0.995719	1.36492
sp|Q9NP55|BPIA1_HUMAN	BPIFA1	BPI fold-containing family A member 1 OS=Homo sapiens OX=9606 GN=BPIFA1 PE=1 SV=1	6286	2	2	9.76562	1	C	UR	7.80292	6.31096	37.7209	8.21332	5.04811	15.19	5.77514	7.1566	6.78208	10.6816	8.40333	10.1192	8.60101	11.8449	13.7543	16.6464	8.28122	11.6682	1.36892	1.33154	0.268264	1.0472	2.3464	0.905483	2.88243	1.15715	1.72044
sp|Q8TDL5|BPIB1_HUMAN	BPIFB1	BPI fold-containing family B member 1 OS=Homo sapiens OX=9606 GN=BPIFB1 PE=1 SV=1	1810	25	17	36.3636	16	C	UR	7.74289	5.90143	35.2153	9.0677	4.94091	16.6774	5.45908	9.21719	5.77812	7.8429	8.14333	9.42839	8.69182	11.3673	14.8526	20.1366	9.73717	9.79993	1.01292	1.37989	0.267736	0.958547	2.30065	0.890581	3.68863	1.05641	1.69604
sp|Q8N4F0|BPIB2_HUMAN	BPIFB2	BPI fold-containing family B member 2 OS=Homo sapiens OX=9606 GN=BPIFB2 PE=1 SV=2	2007	1	1	4.58515	1	C	UR	10.3796	6.67513	24.6315	9.31733	9.4055	16.6985	6.51671	6.88045	9.49532	6.62892	15.1498	7.70967	8.62964	6.72907	16.0808	22.7685	9.38786	6.91574	0.638647	2.26958	0.313001	0.926192	0.71544	0.96301	3.49387	1.36443	0.728332
sp|O95861|BPNT1_HUMAN	BPNT1	3'(2'),5'-bisphosphate nucleotidase 1 OS=Homo sapiens OX=9606 GN=BPNT1 PE=1 SV=1	1481	25	16	62.013	12	C	UR	11.0899	10.9415	10.9771	11.1161	11.3431	10.6126	11.8799	11.2738	10.766	10.6377	10.8113	10.7159	10.908	11.3502	11.8218	11.3329	11.0176	11.4047	0.959222	0.988099	0.976203	0.98128	1.00063	1.11394	0.953955	0.977269	1.05933
sp|Q9NX62|IMPA3_HUMAN	BPNT2	Golgi-resident adenosine 3',5'-bisphosphate 3'-phosphatase OS=Homo sapiens OX=9606 GN=BPNT2 PE=1 SV=1	1813	9	8	39.5543	7	C	UR	15.3837	14.4245	14.9194	8.90896	9.59572	9.86223	8.65558	9.41764	8.83236	13.9623	14.3088	14.752	9.18968	9.71681	9.30596	9.32412	9.54432	9.89597	0.907604	0.991985	0.988782	1.03151	1.01262	0.943596	1.07724	1.01345	1.12042
sp|Q12830|BPTF_HUMAN	BPTF	Nucleosome-remodeling factor subunit BPTF OS=Homo sapiens OX=9606 GN=BPTF PE=1 SV=3	3608	32	30	13.9527	21	C	UR	10.4651	10.5801	9.71929	11.7254	12.0068	12.1484	10.8605	11.373	11.1215	8.78852	7.96304	8.72392	13.0392	12.541	12.6947	11.843	12.5933	11.8134	0.839795	0.752645	0.897588	1.11205	1.04449	1.04497	1.09046	1.10729	1.06222
sp|P15056|BRAF_HUMAN	BRAF	Serine/threonine-protein kinase B-raf OS=Homo sapiens OX=9606 GN=BRAF PE=1 SV=4	3927	9	6	11.2272	7	C	UR	11.781	11.2488	11.7762	11.53	10.9159	10.5996	10.9201	10.3228	10.9056	11.6383	11.7487	11.915	10.5126	10.7291	10.3348	10.485	11.2811	11.3555	0.987888	1.04444	1.01179	0.911761	0.982891	0.975011	0.960154	1.09283	1.04125
sp|Q7Z569|BRAP_HUMAN	BRAP	BRCA1-associated protein OS=Homo sapiens OX=9606 GN=BRAP PE=1 SV=2	2187	8	7	12.8378	5	C	UR	12.9055	12.0508	12.2279	9.83933	10.8284	11.0509	10.1496	10.7197	10.2278	12.4595	11.8269	11.6647	10.5107	11.0461	11.0437	10.4374	10.3621	10.6488	0.965441	0.981426	0.95394	1.06824	1.0201	0.999347	1.02835	0.966634	1.04117
sp|Q6PJG6|BRAT1_HUMAN	BRAT1	BRCA1-associated ATM activator 1 OS=Homo sapiens OX=9606 GN=BRAT1 PE=1 SV=2	1142	16	13	25.335	9	C	UR	12.5829	12.8218	12.4196	10.4595	10.558	10.628	10.342	9.88943	10.2988	14.8216	14.1965	13.7073	9.61719	9.98963	9.85571	8.98748	10.0608	8.76373	1.17792	1.10722	1.10369	0.919468	0.946171	0.927338	0.869024	1.01733	0.850946
sp|Q69YU5|BWNIN_HUMAN	BRAWNIN	Protein BRAWNIN OS=Homo sapiens OX=9606 GN=BRAWNIN PE=1 SV=2	6310	3	2	36.6197	2	C	UR	10.9193	14.9506	16.216	10.7762	9.76837	8.04823	8.19356	10.8827	10.245	13.4257	12.4758	13.272	9.11185	10.0748	9.20662	10.6091	11.1577	10.6665	1.22953	0.834468	0.81845	0.84555	1.03137	1.14393	1.29481	1.02527	1.04115
sp|P38398|BRCA1_HUMAN	BRCA1	Breast cancer type 1 susceptibility protein OS=Homo sapiens OX=9606 GN=BRCA1 PE=1 SV=2	5100	10	8	5.68975	8	C	UR	9.09344	9.05698	9.39214	11.9513	12.0503	12.0168	11.8639	12.1238	12.4514	7.56312	7.31253	7.28513	12.9302	13.1379	13.1147	12.6126	13.3014	12.7425	0.831711	0.807392	0.775663	1.0819	1.09026	1.09136	1.0631	1.09713	1.02338
sp|P51587|BRCA2_HUMAN	BRCA2	Breast cancer type 2 susceptibility protein OS=Homo sapiens OX=9606 GN=BRCA2 PE=1 SV=3	5497	4	3	1.46284	3	C	UR	12.636	12.0449	11.5417	9.2727	11.2449	11.0068	11.0664	10.3379	10.8487	15.0409	14.408	7.16599	10.2974	14.5359	11.4945	8.37544	11.9224	6.75943	1.19033	1.19618	0.620875	1.11051	1.29267	1.04431	0.756837	1.15327	0.623063
sp|P46736|BRCC3_HUMAN	BRCC3	Lys-63-specific deubiquitinase BRCC36 OS=Homo sapiens OX=9606 GN=BRCC3 PE=1 SV=2	4260	9	9	31.6456	5	C	UR	11.1911	11.756	11.3451	11.7192	11.517	11.2636	9.66623	11.2107	10.331	11.2123	10.5736	11.4705	11.0718	11.6717	10.1244	10.7	11.4877	11.688	1.00189	0.899422	1.01105	0.944754	1.01343	0.898859	1.10695	1.02471	1.13136
sp|O95696|BRD1_HUMAN	BRD1	Bromodomain-containing protein 1 OS=Homo sapiens OX=9606 GN=BRD1 PE=1 SV=1	4801	4	4	3.40265	3	C	UR	5.82585	5.27744	5.45524	15.0897	15.7817	16.6565	12.7175	11.6879	11.5082	7.07118	7.03025	8.33694	13.8716	13.4197	14.1666	11.6166	12.7935	11.6937	1.21376	1.33213	1.52824	0.919273	0.850334	0.850513	0.913432	1.0946	1.01612
sp|P25440|BRD2_HUMAN	BRD2	Bromodomain-containing protein 2 OS=Homo sapiens OX=9606 GN=BRD2 PE=1 SV=2	43	19	15	24.0949	13	C	UR	11.5461	11.0681	10.5938	11.4589	11.8278	11.7918	10.2191	10.7032	10.7912	10.2122	8.64803	9.2964	12.1785	12.4033	12.5704	11.2399	11.9052	11.5461	0.88447	0.781347	0.877532	1.0628	1.04866	1.06603	1.09989	1.11229	1.06996
sp|Q15059|BRD3_HUMAN	BRD3	Bromodomain-containing protein 3 OS=Homo sapiens OX=9606 GN=BRD3 PE=1 SV=1	43	5	5	7.43802	3	C	UR	9.48978	10.4087	10.4468	11.4647	11.816	11.4999	11.7438	11.3398	11.7905	10.3398	9.90954	11.3523	11.1656	11.214	11.5629	10.4906	12.5353	11.4299	1.08957	0.952041	1.08667	0.97391	0.949055	1.00548	0.893293	1.10542	0.96942
sp|O60885|BRD4_HUMAN	BRD4	Bromodomain-containing protein 4 OS=Homo sapiens OX=9606 GN=BRD4 PE=1 SV=2	43	24	19	15.5653	10	C	UR	10.1313	10.8236	11.4474	11.6612	10.8416	11.1929	10.8474	11.3736	11.681	10.2161	9.00413	9.68791	11.5833	11.8869	10.8134	11.6746	11.7371	13.3965	1.00837	0.831897	0.846298	0.993321	1.09641	0.966102	1.07626	1.03196	1.14686
sp|Q9NPI1|BRD7_HUMAN	BRD7	Bromodomain-containing protein 7 OS=Homo sapiens OX=9606 GN=BRD7 PE=1 SV=1	2840	8	7	19.8157	6	C	UR	7.48062	7.16001	6.83451	13.2293	13.774	13.0181	13.993	11.9704	12.54	8.74631	8.59914	7.67742	11.634	13.4024	13.2361	12.0704	12.4237	12.2106	1.1692	1.20099	1.12333	0.879407	0.973019	1.01674	0.862602	1.03787	0.973731
sp|Q9H0E9|BRD8_HUMAN	BRD8	Bromodomain-containing protein 8 OS=Homo sapiens OX=9606 GN=BRD8 PE=1 SV=2	2579	19	15	14.9798	12	C	UR	11.3573	10.9296	11.0844	11.2105	11.3198	10.511	10.4432	11.3679	11.7764	11.2294	10.9632	10.6238	11.564	11.5827	11.71	10.1838	11.4791	10.664	0.988741	1.00307	0.958448	1.03154	1.02322	1.11407	0.975158	1.00978	0.905544
sp|Q9H8M2|BRD9_HUMAN	BRD9	Bromodomain-containing protein 9 OS=Homo sapiens OX=9606 GN=BRD9 PE=1 SV=2	6103	3	2	4.52261	2	C	UR	11.3861	10.4817	10.2892	11.2937	12.0317	11.3004	12.1372	11.037	10.0429	10.0331	12.5019	11.3024	11.3707	12.822	10.7707	10.0329	11.6511	9.51522	0.881173	1.19273	1.09847	1.00682	1.06568	0.953126	0.826624	1.05563	0.94746
sp|Q8WY22|BRI3B_HUMAN	BRI3BP	BRI3-binding protein OS=Homo sapiens OX=9606 GN=BRI3BP PE=1 SV=1	6598	5	4	17.1315	2	C	UR	10.1462	11.2257	11.5524	11.1835	11.4208	11.0096	10.9017	11.6452	10.9149	10.3096	10.9794	11.0001	11.2522	11.7727	10.9599	10.4485	11.2026	12.0751	1.0161	0.97806	0.952189	1.00615	1.03081	0.995485	0.958423	0.961994	1.10629
sp|Q9BX63|FANCJ_HUMAN	BRIP1	Fanconi anemia group J protein OS=Homo sapiens OX=9606 GN=BRIP1 PE=1 SV=2	2770	9	9	8.40673	5	C	UR	12.4211	11.6537	12.1233	11.686	10.4566	10.2511	10.5975	10.8424	9.96835	11.7903	10.9235	12.0814	11.4706	11.7853	11.3312	10.7262	10.5531	9.33849	0.949221	0.937339	0.996544	0.981571	1.12707	1.10537	1.01214	0.973312	0.936814
sp|Q8TDN6|BRX1_HUMAN	BRIX1	Ribosome biogenesis protein BRX1 homolog OS=Homo sapiens OX=9606 GN=BRIX1 PE=1 SV=2	3043	33	19	56.6572	17	C	UR	8.41384	8.214	8.44009	11.3738	11.4773	11.5468	13.8037	13.1772	13.5532	6.52898	7.03231	6.69383	13.6114	13.1884	12.3241	13.5766	13.6699	13.3745	0.77598	0.856137	0.7931	1.19673	1.14909	1.06732	0.983544	1.03738	0.986817
sp|Q9HCU9|BRMS1_HUMAN	BRMS1	Breast cancer metastasis-suppressor 1 OS=Homo sapiens OX=9606 GN=BRMS1 PE=1 SV=1	2232	3	3	14.2276	2	C	UR	11.4332	12.091	10.8711	9.96068	10.7191	10.9364	10.9172	11.0121	12.0594	10.1207	18.268	8.63865	11.3112	10.2997	11.4418	10.1401	9.16077	10.6191	0.885203	1.51088	0.79464	1.13559	0.960873	1.04621	0.928824	0.831886	0.880568
sp|Q5VW32|BROX_HUMAN	BROX	BRO1 domain-containing protein BROX OS=Homo sapiens OX=9606 GN=BROX PE=1 SV=1	4611	11	8	22.6277	6	C	UR	11.6805	10.9539	10.1998	11.5918	11.4019	11.8485	10.9263	10.9765	10.4208	11.4746	10.8205	10.7692	10.9872	11.2922	11.4738	11.0951	11.1048	10.9827	0.982372	0.987823	1.05583	0.947835	0.990379	0.968376	1.01545	1.01169	1.05391
sp|P55201|BRPF1_HUMAN	BRPF1	Peregrin OS=Homo sapiens OX=9606 GN=BRPF1 PE=1 SV=2	3506	6	4	6.01318	4	C	UR	8.68821	7.60542	7.95955	13.9552	12.715	14.1062	11.4609	11.6469	11.8627	6.548	6.01153	6.54845	14.8345	13.9889	12.5319	12.828	13.684	13.0247	0.753665	0.790428	0.822716	1.06301	1.10019	0.8884	1.11929	1.17491	1.09795
sp|Q96G97|BSCL2_HUMAN	BSCL2	Seipin OS=Homo sapiens OX=9606 GN=BSCL2 PE=1 SV=3	6751	1	1	2.26131	1	C	UR	14.273	10.5397	12.4367	15.6636	9.65895	8.39427	11.9292	9.8545	7.25001	13.3301	10.2976	7.42582	14.8249	8.14465	10.8641	14.322	9.85757	10.9333	0.933937	0.977028	0.597087	0.946454	0.843223	1.29422	1.20058	1.00031	1.50805
sp|Q9NW68|BSDC1_HUMAN	BSDC1	BSD domain-containing protein 1 OS=Homo sapiens OX=9606 GN=BSDC1 PE=1 SV=1	964	13	11	31.3953	6	C	UR	12.6235	11.3385	11.6021	10.6332	10.603	10.6638	10.5303	10.8889	11.1166	11.8623	11.8577	12.5965	10.4137	10.1958	10.073	11.14	10.7984	11.0626	0.939701	1.04579	1.08571	0.979356	0.961593	0.944598	1.0579	0.991683	0.99514
sp|P35613|BASI_HUMAN	BSG	Basigin OS=Homo sapiens OX=9606 GN=BSG PE=1 SV=2	4928	20	13	34.2857	11	C	UR	12.4245	11.3157	11.0868	11.2115	11.261	11.0545	10.6494	10.4538	10.5428	11.7308	11.192	11.6313	11.1741	11.5005	11.1063	10.6284	10.1699	10.8667	0.944167	0.989066	1.04911	0.996669	1.02126	1.00469	0.998035	0.97284	1.03072
sp|Q10589|BST2_HUMAN	BST2	Bone marrow stromal antigen 2 OS=Homo sapiens OX=9606 GN=BST2 PE=1 SV=1	5875	2	2	8.33333	2	C	UR	12.5268	11.65	12.1667	10.6924	9.85051	11.6592	11.2578	9.95076	10.2458	12.0831	13.4487	12.9693	10.651	11.1902	10.5353	9.61778	9.85429	9.65048	0.96458	1.15439	1.06597	0.996122	1.136	0.903603	0.85432	0.990305	0.941895
sp|O14981|BTAF1_HUMAN	BTAF1	TATA-binding protein-associated factor 172 OS=Homo sapiens OX=9606 GN=BTAF1 PE=1 SV=2	2351	31	24	15.9546	13	C	UR	10.9399	11.2243	10.5532	11.2703	11.2548	11.3107	11.4951	11.0616	10.8901	11.8045	11.1601	10.9766	10.4625	10.7375	13.1185	11.0167	10.7707	9.95278	1.07904	0.994278	1.04012	0.928329	0.95404	1.15983	0.958379	0.973704	0.913929
sp|Q9BX70|BTBD2_HUMAN	BTBD2	BTB/POZ domain-containing protein 2 OS=Homo sapiens OX=9606 GN=BTBD2 PE=1 SV=1	667	4	3	7.2381	1	C	UR	13.5877	14.9417	12.6827	10.0924	9.8758	9.15703	9.88034	10.1598	9.62247	13.8701	13.3554	13.0046	9.44354	10.1203	10.0964	10.7641	10.1127	9.23286	1.02078	0.893831	1.02538	0.935704	1.02476	1.10258	1.08944	0.99537	0.95951
sp|Q96KE9|BTBD6_HUMAN	BTBD6	BTB/POZ domain-containing protein 6 OS=Homo sapiens OX=9606 GN=BTBD6 PE=1 SV=3	6507	1	1	1.85567	1	C	UR	8.20589	12.1704	9.92147	11.8884	13.4955	14.5321	5.9631	13.5299	10.2932	16.5202	11.4318	14.3336	10.0295	11.8816	4.29224	8.59895	12.4036	10.5085	2.01322	0.93931	1.4447	0.843644	0.880416	0.295362	1.44203	0.916752	1.02091
sp|P20290|BTF3_HUMAN	BTF3	Transcription factor BTF3 OS=Homo sapiens OX=9606 GN=BTF3 PE=1 SV=1	2256	44	13	71.3592	20	C	UR	13.8953	13.3695	13.7744	10.8624	9.36366	9.71514	10.7685	9.09215	9.15902	12.6518	14.2243	13.6567	9.53795	10.2092	10.3919	10.0366	9.70057	9.59095	0.910508	1.06393	0.991457	0.878072	1.0903	1.06966	0.932039	1.06692	1.04716
sp|Q96K17|BT3L4_HUMAN	BTF3L4	Transcription factor BTF3 homolog 4 OS=Homo sapiens OX=9606 GN=BTF3L4 PE=1 SV=1	2256	16	8	64.557	12	C	UR	11.2552	11.3853	11.0298	11.0903	11.4423	11.452	10.8196	10.9712	10.5544	11.4186	11.3134	11.0442	10.7578	11.0918	10.9289	10.8278	11.0662	11.5512	1.01452	0.993687	1.00131	0.970017	0.969368	0.954321	1.00076	1.00867	1.09445
sp|Q7KYR7|BT2A1_HUMAN	BTN2A1	Butyrophilin subfamily 2 member A1 OS=Homo sapiens OX=9606 GN=BTN2A1 PE=1 SV=3	5566	7	5	15.1803	2	C	UR	11.2193	9.81917	13.5041	10.9846	12.708	8.9216	11.3879	10.4071	11.0481	10.3305	10.7333	11.1102	10.0019	11.0169	12.0971	11.7169	11.8739	11.1191	0.920776	1.0931	0.822726	0.910537	0.866929	1.35594	1.02889	1.14094	1.00642
sp|O00481|BT3A1_HUMAN	BTN3A1	Butyrophilin subfamily 3 member A1 OS=Homo sapiens OX=9606 GN=BTN3A1 PE=1 SV=3	3123	4	2	5.84795	2	C	UR	8.53968	9.78015	11.2856	11.9751	11.6129	10.8361	12.5902	12.0762	11.3041	11.2142	12.3778	10.0768	12.7655	11.1977	10.9536	11.104	10.6261	9.68428	1.31319	1.26561	0.892886	1.066	0.964245	1.01085	0.881954	0.879923	0.856707
sp|O00478|BT3A3_HUMAN	BTN3A3	Butyrophilin subfamily 3 member A3 OS=Homo sapiens OX=9606 GN=BTN3A3 PE=1 SV=1	3123	5	4	8.21918	3	C	UR	10.8781	10.895	10.1647	11.2313	10.2426	10.6018	12.202	12.1653	11.6192	10.3819	10.6315	12.2183	12.3469	12.5057	9.86797	10.4017	10.8776	10.7685	0.954384	0.975815	1.20204	1.09932	1.22095	0.93078	0.852457	0.894149	0.926786
sp|Q9Y297|FBW1A_HUMAN	BTRC	F-box/WD repeat-containing protein 1A OS=Homo sapiens OX=9606 GN=BTRC PE=1 SV=1	466	7	6	10.4132	4	C	UR	11.0132	11.5635	10.8781	10.8444	11.9646	10.9677	10.8063	10.6957	11.2665	12.7038	12.4778	12.6871	10.7293	10.2881	9.69406	9.69544	10.5854	11.139	1.15351	1.07906	1.1663	0.989387	0.859883	0.883871	0.897204	0.989683	0.988686
sp|O43683|BUB1_HUMAN	BUB1	Mitotic checkpoint serine/threonine-protein kinase BUB1 OS=Homo sapiens OX=9606 GN=BUB1 PE=1 SV=1	2216	14	11	15.2074	11	C	UR	8.05214	7.48706	7.25372	13.8613	13.1304	13.808	12.7328	11.4189	12.2556	8.11005	7.70079	7.64884	14.3158	13.6532	14.1674	11.7419	11.6484	11.0137	1.00719	1.02855	1.05447	1.03279	1.03981	1.02602	0.922173	1.0201	0.89867
sp|O60566|BUB1B_HUMAN	BUB1B	Mitotic checkpoint serine/threonine-protein kinase BUB1 beta OS=Homo sapiens OX=9606 GN=BUB1B PE=1 SV=3	1061	34	31	36	20	C	UR	8.53826	8.39881	8.68572	12.692	12.5026	12.5609	12.2775	11.9569	12.3874	10.328	9.38665	9.74805	11.9741	11.8691	12.2986	11.4097	11.9268	11.0591	1.20961	1.11762	1.12231	0.943436	0.949328	0.97912	0.92932	0.997477	0.892775
sp|O43684|BUB3_HUMAN	BUB3	Mitotic checkpoint protein BUB3 OS=Homo sapiens OX=9606 GN=BUB3 PE=1 SV=1	3164	25	15	53.9634	13	C	UR	11.1173	10.8445	10.4078	11.4865	11.2978	11.3218	11.6212	10.9792	10.9239	11.4069	11.7762	11.2133	11.0257	11.094	10.734	10.8933	11.2787	10.578	1.02605	1.08591	1.07739	0.959877	0.981965	0.948082	0.937364	1.02728	0.968338
sp|Q9BRD0|BUD13_HUMAN	BUD13	BUD13 homolog OS=Homo sapiens OX=9606 GN=BUD13 PE=1 SV=1	3923	9	9	17.609	5	C	UR	10.4722	10.0232	10.7569	10.8611	11.2129	10.8634	11.6681	12.4025	11.7397	10.2513	11.3429	11.0469	10.968	11.2371	10.6156	11.2696	11.7105	11.5581	0.97891	1.13166	1.02696	1.00984	1.00216	0.977184	0.965845	0.944211	0.984535
sp|O43709|BUD23_HUMAN	BUD23	Probable 18S rRNA (guanine-N(7))-methyltransferase OS=Homo sapiens OX=9606 GN=BUD23 PE=1 SV=2	1265	7	4	23.8434	6	C	UR	13.8933	13.255	11.2986	10.5574	10.2177	11.0453	9.75391	10.4958	9.48299	14.2742	14.1573	14.3559	9.58093	9.55578	8.51489	9.52171	9.71392	10.3253	1.02742	1.06807	1.2706	0.907506	0.93522	0.770909	0.976194	0.925502	1.08883
sp|P41223|BUD31_HUMAN	BUD31	Protein BUD31 homolog OS=Homo sapiens OX=9606 GN=BUD31 PE=1 SV=2	2279	11	7	47.2222	7	C	UR	10.3042	9.34339	9.96983	11.3287	11.7471	10.2074	12.5023	12.2112	12.3859	10.1875	10.6616	10.8219	10.2743	10.9445	11.4137	12.0608	11.6863	11.9493	0.988681	1.14108	1.08547	0.906926	0.931676	1.11818	0.964692	0.957013	0.964747
sp|Q13895|BYST_HUMAN	BYSL	Bystin OS=Homo sapiens OX=9606 GN=BYSL PE=1 SV=3	1513	17	14	32.7231	10	C	UR	12.7976	13.255	12.563	9.13306	9.74083	9.64393	10.6711	10.8275	11.368	14.0776	13.006	13.065	10.5869	10.5629	10.1229	9.1289	9.79436	9.65551	1.10002	0.981212	1.03996	1.15919	1.0844	1.04966	0.855477	0.904581	0.849361
sp|Q7L1Q6|BZW1_HUMAN	BZW1	Basic leucine zipper and W2 domain-containing protein 1 OS=Homo sapiens OX=9606 GN=BZW1 PE=1 SV=1	715	29	20	33.4129	17	C	UR	12.0751	12.151	11.8166	10.5167	11.0496	10.7946	10.6742	10.5068	10.4154	12.9101	12.078	11.9295	10.4936	9.88416	10.785	10.6539	10.8806	10.3851	1.06915	0.993993	1.00956	0.997798	0.894529	0.999114	0.998095	1.03557	0.997096
sp|Q9Y6E2|BZW2_HUMAN	BZW2	Basic leucine zipper and W2 domain-containing protein 2 OS=Homo sapiens OX=9606 GN=BZW2 PE=1 SV=1	715	26	19	51.5513	19	C	UR	12.1726	11.8101	11.6056	10.5455	10.8576	10.7875	11.1243	10.7183	10.3785	11.9769	11.8757	11.3675	10.3729	10.7839	11.6116	10.7048	10.9093	10.3975	0.983922	1.00555	0.979482	0.983633	0.993203	1.07639	0.962285	1.01782	1.00184
sp|Q9H0W9|CK054_HUMAN	C11orf54	Ester hydrolase C11orf54 OS=Homo sapiens OX=9606 GN=C11orf54 PE=1 SV=1	59	15	9	36.1905	11	C	UR	10.6124	10.3247	10.0629	11.2961	12.3939	11.4702	11.93	10.9812	10.9286	10.1832	10.4809	10.0026	11.1179	11.5088	11.9399	11.4908	11.4276	11.8482	0.959555	1.01513	0.994006	0.984228	0.928587	1.04095	0.963183	1.04065	1.08415
sp|Q9H3H3|CK068_HUMAN	C11orf68	UPF0696 protein C11orf68 OS=Homo sapiens OX=9606 GN=C11orf68 PE=1 SV=3	5930	5	5	19.1781	3	C	UR	10.7249	10.3657	10.2389	11.9257	10.9514	11.1107	12.2072	11.4638	11.0117	10.1825	10.1417	9.88314	11.4762	11.733	11.3758	11.4476	11.9182	11.8418	0.949431	0.97839	0.965251	0.96231	1.07137	1.02386	0.937775	1.03964	1.07538
sp|E9PRG8|CK098_HUMAN	C11orf98	Uncharacterized protein C11orf98 OS=Homo sapiens OX=9606 GN=C11orf98 PE=4 SV=2	2169	3	3	25.2033	1	C	UR	10.5499	11.4845	16.1132	8.39877	10.6382	9.04731	9.75637	14.2228	9.78905	12.9119	10.6546	9.68345	9.81588	8.12944	11.0267	12.7692	15.7747	9.23404	1.22389	0.92774	0.600965	1.16873	0.764176	1.21879	1.30881	1.10911	0.943303
sp|Q8N999|CL029_HUMAN	C12orf29	Uncharacterized protein C12orf29 OS=Homo sapiens OX=9606 GN=C12orf29 PE=1 SV=2	1723	8	7	24.6154	5	C	UR	13.4861	11.8764	12.322	12.3306	10.2769	8.8902	10.9786	10.863	8.97612	13.1192	13.6167	13.5201	9.47322	10.0126	10.2193	9.96156	10.1558	9.92149	0.972794	1.14654	1.09723	0.768268	0.974278	1.1495	0.907358	0.934899	1.10532
sp|Q8WUR7|CO040_HUMAN	C15orf40	UPF0235 protein C15orf40 OS=Homo sapiens OX=9606 GN=C15orf40 PE=1 SV=2	4640	6	5	50.9804	5	C	UR	11.2394	10.9509	10.3147	11.8492	11.2262	11.7798	11.0079	10.8311	10.8007	10.9181	10.7019	10.3663	10.4608	11.8319	11.3141	11.559	11.3227	11.5252	0.971409	0.977263	1.005	0.882829	1.05395	0.960464	1.05007	1.04539	1.06707
sp|Q6UWD8|CP054_HUMAN	C16orf54	Transmembrane protein C16orf54 OS=Homo sapiens OX=9606 GN=C16orf54 PE=1 SV=1	2573	2	1	12.5	2	C	UR	12.2868	15.4852	15.1513	10.8448	10.2413	9.84426	9.06948	7.84304	9.23384	15.6843	13.9069	16.492	9.07106	9.09942	7.90431	7.99912	9.56785	10.2751	1.27652	0.898074	1.08849	0.836443	0.888505	0.802937	0.881983	1.21992	1.11277
sp|Q14CZ0|CP072_HUMAN	C16orf72	UPF0472 protein C16orf72 OS=Homo sapiens OX=9606 GN=C16orf72 PE=1 SV=1	6498	1	1	4	1	C	UR	11.4284	12.0018	9.98954	10.3199	11.6086	10.9962	10.146	11.902	11.6074	11.0928	11.8386	9.99706	10.6544	12.4244	9.43299	12.3369	11.0688	11.154	0.970635	0.986403	1.00075	1.03241	1.07028	0.857838	1.21593	0.929993	0.960939
sp|Q9HAS0|NJMU_HUMAN	C17orf75	Protein Njmu-R1 OS=Homo sapiens OX=9606 GN=C17orf75 PE=1 SV=2	4126	16	12	40.1515	10	C	UR	10.7189	11.4179	11.696	10.5504	10.9777	11.0336	11.0292	11.1104	11.466	12.2301	12.1911	11.855	10.4635	10.6248	10.2988	10.4441	10.9157	10.9769	1.14098	1.06771	1.0136	0.991769	0.967857	0.933406	0.946948	0.982476	0.957348
sp|Q9BSJ5|CQ080_HUMAN	C17orf80	Uncharacterized protein C17orf80 OS=Homo sapiens OX=9606 GN=C17orf80 PE=1 SV=2	6272	3	3	6.40394	3	C	UR	11.2478	10.5544	11.5174	10.6494	11.6084	10.842	10.9986	11.1348	11.4474	11.3729	11.3857	11.8009	11.0696	10.8935	10.5021	10.5703	11.1828	11.2224	1.01112	1.07876	1.02461	1.03946	0.938418	0.968648	0.961059	1.00432	0.980343
sp|Q32NC0|CR021_HUMAN	C18orf21	UPF0711 protein C18orf21 OS=Homo sapiens OX=9606 GN=C18orf21 PE=1 SV=1	6615	1	1	3.63636	1	C	UR	10.5779	10.0037	9.43515	11.1261	11.5924	11.186	11.9175	12.1598	12.0014	9.28363	9.61255	10.0238	12.5584	12.1472	11.2273	11.6788	12.2283	11.24	0.877642	0.960896	1.06239	1.12873	1.04786	1.0037	0.979965	1.00564	0.936559
sp|Q96B23|CR025_HUMAN	C18orf25	Uncharacterized protein C18orf25 OS=Homo sapiens OX=9606 GN=C18orf25 PE=1 SV=3	3520	7	7	27.2277	3	C	UR	13.9304	12.7229	7.93033	11.262	11.2847	11.5364	10.7441	10.4791	10.11	12.4505	11.9151	11.8204	10.5191	11.0686	10.6661	11.0108	10.6205	9.92877	0.893765	0.936506	1.49053	0.934038	0.980856	0.924564	1.02482	1.01349	0.982071
sp|Q96B23-2|CR025-2_HUMAN	C18orf25	Isoform of Q96B23, Isoform 2 of Uncharacterized protein C18orf25 OS=Homo sapiens OX=9606 GN=C18orf25 PE=1 SV=3	3520	2	1	5.53936	2	C	UR	12.4263	11.8253	12.1432	10.4194	9.21127	12.1475	10.7214	11.8037	9.30185	12.2235	11.7084	11.7931	10.2787	10.8198	10.5518	10.0276	10.9643	11.6329	0.983677	0.990107	0.971169	0.986492	1.17463	0.868638	0.935285	0.928884	1.25061
sp|Q8TCD1|CR032_HUMAN	C18orf32	UPF0729 protein C18orf32 OS=Homo sapiens OX=9606 GN=C18orf32 PE=1 SV=1	5429	1	1	10.5263	1	C	UR	10.4435	11.2374	12.0652	11.895	12.1228	10.1984	10.4256	10.5393	11.0726	10.7368	10.5331	10.1028	11.3156	12.3539	10.7031	11.1592	11.0496	12.046	1.02808	0.93732	0.837347	0.951289	1.01906	1.04949	1.07036	1.04842	1.08791
sp|Q5BKX5|CS054_HUMAN	C19orf54	UPF0692 protein C19orf54 OS=Homo sapiens OX=9606 GN=C19orf54 PE=1 SV=2	1301	4	4	14.5299	3	C	UR	11.7791	11.2674	12.1188	11.3906	10.603	10.4722	10.1221	11.6465	10.6004	10.7519	11.731	11.1154	11.2467	10.204	10.7833	10.7949	11.5099	11.8628	0.912791	1.04115	0.917207	0.987366	0.96237	1.02971	1.06647	0.988274	1.11909
sp|Q9NS00|C1GLT_HUMAN	C1GALT1	Glycoprotein-N-acetylgalactosamine 3-beta-galactosyltransferase 1 OS=Homo sapiens OX=9606 GN=C1GALT1 PE=1 SV=1	3153	3	3	10.7438	3	C	UR	16.0324	17.4358	16.8984	8.95785	7.46031	7.34347	8.63829	8.94911	8.28434	16.8167	16.8759	16.4774	6.91381	8.55898	8.78509	8.47147	8.1286	8.97211	1.04892	0.967889	0.975082	0.771815	1.14727	1.19631	0.980688	0.908314	1.08302
sp|Q9NX04|CA109_HUMAN	C1orf109	Uncharacterized protein C1orf109 OS=Homo sapiens OX=9606 GN=C1orf109 PE=1 SV=1	2999	2	2	19.7044	2	C	UR	8.87133	10.6115	11.7709	11.2791	10.8565	12.3048	12.28	10.8492	11.1768	11.2887	12.6596	13.9864	10.3378	12.1035	10.9231	9.80924	9.12685	9.76482	1.27249	1.19301	1.18823	0.916544	1.11486	0.887714	0.798798	0.84125	0.873665
sp|Q8NDD1|CA131_HUMAN	C1orf131	Uncharacterized protein C1orf131 OS=Homo sapiens OX=9606 GN=C1orf131 PE=1 SV=4	1587	8	8	22.8669	4	C	UR	11.0356	10.6427	10.3072	10.5842	10.2729	10.5691	11.5969	12.0964	12.895	12.759	13.0046	13.0693	10.6116	10.479	9.98071	9.80429	9.86049	10.431	1.15616	1.22193	1.26798	1.00259	1.02006	0.944333	0.845422	0.815159	0.808917
sp|Q8IYL3|CA174_HUMAN	C1orf174	UPF0688 protein C1orf174 OS=Homo sapiens OX=9606 GN=C1orf174 PE=1 SV=2	1660	17	12	62.5514	2	C	UR	11.6779	11.4408	10.685	10.6545	10.2274	12.7249	11.8114	10.1375	10.6406	12.2043	11.3912	11.2033	10.6478	10.2256	10.3397	12.3773	10.8736	10.7372	1.04508	0.995667	1.04851	0.999373	0.999815	0.812557	1.04791	1.0726	1.00908
sp|Q9H425|CA198_HUMAN	C1orf198	Uncharacterized protein C1orf198 OS=Homo sapiens OX=9606 GN=C1orf198 PE=1 SV=1	4931	2	2	9.17431	2	C	UR	12.7249	12.4767	12.5325	10.7205	11.1026	10.8365	9.84833	9.02313	10.7348	12.3968	12.0534	12.1493	11.4118	11.4765	8.90522	9.89559	9.87845	11.833	0.974219	0.966071	0.969424	1.06448	1.03368	0.821777	1.0048	1.09479	1.1023
sp|Q9BV19|CA050_HUMAN	C1orf50	Uncharacterized protein C1orf50 OS=Homo sapiens OX=9606 GN=C1orf50 PE=1 SV=2	1234	2	2	15.5779	1	C	UR	6.68883	12.1017	10.7361	12.418	12.0345	11.2747	11.5952	11.3878	11.763	15.6733	14.4447	10.6724	8.08584	13.4327	10.8103	9.15566	9.43763	8.28751	2.3432	1.19361	0.994066	0.651136	1.11618	0.958806	0.789607	0.828748	0.704539
sp|Q8N6N3|CA052_HUMAN	C1orf52	UPF0690 protein C1orf52 OS=Homo sapiens OX=9606 GN=C1orf52 PE=1 SV=1	5865	6	4	17.5824	1	C	UR	11.7959	13.2532	12.9714	9.21658	8.53224	10.0827	11.1805	12.6436	10.324	13.6543	12.4581	12.6841	10.4117	10.8111	10.2706	8.88249	12.3917	8.43595	1.15755	0.940006	0.977852	1.12967	1.26709	1.01863	0.794465	0.980082	0.817117
sp|Q07021|C1QBP_HUMAN	C1QBP	Complement component 1 Q subcomponent-binding protein, mitochondrial OS=Homo sapiens OX=9606 GN=C1QBP PE=1 SV=1	1179	42	14	43.2624	15	C	UR	11.2909	10.3513	11.8449	10.7677	10.6159	10.5874	12.4387	10.4995	11.6037	11.2462	11.8794	11.1145	10.8472	10.4296	12.1497	10.6428	10.9576	10.733	0.996044	1.14762	0.938332	1.00739	0.982449	1.14756	0.855624	1.04363	0.924964
sp|Q9GZN8|CT027_HUMAN	C20orf27	UPF0687 protein C20orf27 OS=Homo sapiens OX=9606 GN=C20orf27 PE=1 SV=3	2990	10	7	44.8276	7	C	UR	13.0952	11.9664	11.8734	10.1502	10.2958	11.3485	10.9122	10.769	9.58938	11.3873	11.633	11.7333	11.0616	10.9953	10.7873	10.7707	10.3981	11.2334	0.869578	0.972145	0.988203	1.08979	1.06794	0.95055	0.987031	0.965556	1.17144
sp|Q6P5X5|CV039_HUMAN	C22orf39	UPF0545 protein C22orf39 OS=Homo sapiens OX=9606 GN=C22orf39 PE=1 SV=2	6328	2	2	19.7183	1	C	UR	10.9089	10.4182	10.8816	11.3304	11.581	11.9235	10.9823	11.4537	10.5204	11.5514	11.5672	13.5031	10.3922	10.9076	9.59559	10.7299	11.6501	10.103	1.05889	1.11029	1.24091	0.917194	0.941852	0.804766	0.977016	1.01715	0.960323
sp|O14523|C2C2L_HUMAN	C2CD2L	Phospholipid transfer protein C2CD2L OS=Homo sapiens OX=9606 GN=C2CD2L PE=1 SV=3	1198	9	9	16.7139	3	C	UR	12.8395	11.3465	11.3658	9.93743	10.6741	11.2239	9.98113	11.7128	10.9189	10.8276	10.5684	11.9444	9.99086	11.2235	11.0286	11.4553	11.2668	11.6945	0.843308	0.931423	1.05091	1.00538	1.05147	0.982601	1.14769	0.961922	1.07104
sp|Q4AC94|C2CD3_HUMAN	C2CD3	C2 domain-containing protein 3 OS=Homo sapiens OX=9606 GN=C2CD3 PE=1 SV=4	3721	3	3	1.40246	1	C	UR	12.6437	12.5884	13.3758	11.0009	10.3266	10.704	8.93968	9.16385	11.2571	13.303	11.7435	12.4266	10.4829	10.4042	10.2195	9.64072	10.1295	11.6501	1.05215	0.932882	0.929043	0.952912	1.00752	0.954736	1.07842	1.10537	1.03491
sp|Q86YS7|C2CD5_HUMAN	C2CD5	C2 domain-containing protein 5 OS=Homo sapiens OX=9606 GN=C2CD5 PE=1 SV=1	2450	24	16	23.8	19	C	UR	11.5177	11.1495	10.9967	11.1915	10.8112	11.1853	10.882	11.0106	11.2557	11.1213	11.2382	10.8291	10.8383	11.1802	10.859	11.0163	11.4956	11.4219	0.965586	1.00796	0.984758	0.968442	1.03414	0.970834	1.01235	1.04405	1.01477
sp|Q9BVC5|ASHWN_HUMAN	C2orf49	Ashwin OS=Homo sapiens OX=9606 GN=C2orf49 PE=1 SV=1	4218	6	6	34.9138	4	C	UR	12.0761	12.0595	11.9658	10.5689	9.91701	10.3191	11.7651	10.5639	10.7646	9.90763	9.72823	9.52055	10.3465	11.3584	11.4182	13.0361	12.3683	12.3161	0.820436	0.806684	0.795647	0.978951	1.14535	1.10651	1.10803	1.17081	1.14413
sp|Q3KRA6|CB076_HUMAN	C2orf76	UPF0538 protein C2orf76 OS=Homo sapiens OX=9606 GN=C2orf76 PE=1 SV=3	2182	4	2	11.1111	2	C	UR	11.9581	12.6309	11.0412	10.5984	10.8235	11.9224	11.2109	10.4672	9.34732	10.9817	12.8609	11.7512	9.62257	11.2793	10.9709	10.3925	11.5674	10.5737	0.918346	1.0182	1.06431	0.907926	1.0421	0.920191	0.927003	1.1051	1.1312
sp|P01024|CO3_HUMAN	C3	Complement C3 OS=Homo sapiens OX=9606 GN=C3 PE=1 SV=2	507	5	5	3.12688	3	C	UR	7.75972	14.4911	14.2766	12.8175	6.87469	22.1342	7.10215	7.46289	7.08114	5.9657	5.72392	12.0293	16.2051	9.54508	16.2119	11.6422	14.4691	8.20777	0.768803	0.394995	0.842585	1.2643	1.38844	0.732437	1.63925	1.9388	1.1591
sp|Q6P1S2|CC033_HUMAN	C3orf33	Protein C3orf33 OS=Homo sapiens OX=9606 GN=C3orf33 PE=1 SV=2	5115	1	1	4.42177	1	C	UR	10.5272	10.0978	11.0406	11.2958	10.8472	11.4868	11.4633	10.414	12.8273	8.99654	11.8564	9.41384	12.2256	10.5282	10.3791	10.1725	11.7158	14.7119	0.854601	1.17416	0.852653	1.08232	0.970593	0.903567	0.887395	1.12501	1.14693
sp|Q5JPI3|CC038_HUMAN	C3orf38	Uncharacterized protein C3orf38 OS=Homo sapiens OX=9606 GN=C3orf38 PE=1 SV=1	3100	8	6	28.8754	5	C	UR	10.9518	11.3608	10.7264	10.7573	10.2743	10.3524	12.779	10.7885	12.0094	12.7913	13.5789	11.3879	9.87058	10.2596	11.4252	10.5339	10.9653	9.18737	1.16795	1.19524	1.06167	0.917569	0.998567	1.10363	0.824315	1.01639	0.765013
sp|P0C0L5|CO4B_HUMAN	C4B_2	Complement C4-B OS=Homo sapiens OX=9606 GN=C4B_2 PE=1 SV=2	5816	6	4	3.84174	5	C	UR	12.0243	12.383	11.7972	11.0948	9.92717	11.7121	10.2663	10.5381	10.2569	10.4772	10.5082	10.8883	11.8632	11.4922	11.2723	11.2464	11.7379	10.5143	0.871336	0.848602	0.922956	1.06925	1.15765	0.962446	1.09546	1.11385	1.02509
sp|P04003|C4BPA_HUMAN	C4BPA	C4b-binding protein alpha chain OS=Homo sapiens OX=9606 GN=C4BPA PE=1 SV=2	6689	1	1	1.34003	1	C	UR	8.99837	9.13713	9.22635	13.5239	11.9275	12.593	11.6486	11.8096	11.1356	10.2812	9.13695	8.63259	12.9992	12.3474	10.254	10.9821	12.7653	12.6012	1.14256	0.99998	0.935645	0.961207	1.03521	0.814264	0.94278	1.08093	1.13162
sp|Q49AR2|CE022_HUMAN	C5orf22	UPF0489 protein C5orf22 OS=Homo sapiens OX=9606 GN=C5orf22 PE=1 SV=2	4589	19	10	34.8416	7	C	UR	12.9084	12.5595	12.6718	10.6244	10.1973	10.9573	10.4958	9.67079	9.91468	11.9546	11.4611	11.0716	10.6746	11.2636	10.936	11.1843	10.7132	10.7409	0.926106	0.912541	0.873722	1.00472	1.10457	0.998063	1.0656	1.10779	1.08333
sp|A6NDU8|CE051_HUMAN	C5orf51	UPF0600 protein C5orf51 OS=Homo sapiens OX=9606 GN=C5orf51 PE=1 SV=1	5530	4	4	22.7891	4	C	UR	12.5951	12.2715	12.2394	10.7166	11.216	10.3758	9.78681	10.398	10.4007	14.2979	13.8151	13.1534	9.84555	9.53358	10.4943	9.3332	10.1772	9.34981	1.1352	1.12579	1.07468	0.918716	0.849995	1.01142	0.953651	0.978766	0.898956
sp|Q7Z4R8|CF120_HUMAN	C6orf120	UPF0669 protein C6orf120 OS=Homo sapiens OX=9606 GN=C6orf120 PE=1 SV=1	5193	3	2	34.0314	2	C	UR	9.89379	12.5924	7.64845	13.3012	10.4519	11.9782	13.494	11.14	9.49995	8.92776	10.8378	10.9049	12.3435	12.0818	11.464	11.4281	11.1466	10.8655	0.90236	0.860662	1.42576	0.928002	1.15595	0.957073	0.846899	1.00059	1.14374
sp|Q6UWU4|CF089_HUMAN	C6orf89	Bombesin receptor-activated protein C6orf89 OS=Homo sapiens OX=9606 GN=C6orf89 PE=1 SV=1	4505	3	3	11.5274	2	C	UR	12.847	11.4431	11.8862	9.91918	9.92557	11.0003	10.8506	10.4817	11.6464	10.788	11.7051	11.0467	10.3889	11.1994	11.1787	11.445	10.9766	11.2715	0.839731	1.0229	0.929366	1.04736	1.12833	1.01623	1.05479	1.04722	0.967806
sp|Q9BPX7|CG025_HUMAN	C7orf25	UPF0415 protein C7orf25 OS=Homo sapiens OX=9606 GN=C7orf25 PE=1 SV=1	4615	1	1	3.32542	1	C	UR	10.834	11.7615	10.2415	12.1076	12.0218	12.5206	8.33447	12.1813	9.99721	13.1709	11.2661	15.5856	12.1956	8.59689	8.48707	9.25821	11.2959	10.1438	1.2157	0.957876	1.52181	1.00727	0.715106	0.677848	1.11083	0.927316	1.01466
sp|Q96N11|CG026_HUMAN	C7orf26	Uncharacterized protein C7orf26 OS=Homo sapiens OX=9606 GN=C7orf26 PE=2 SV=1	2058	4	3	10.4677	3	C	UR	11.839	11.0998	11.1722	10.4172	10.7476	11.138	11.4311	11.2509	10.9042	10.1596	11.6935	11.5072	11.2836	10.9647	10.8466	11.2316	11.6818	10.6315	0.858148	1.05348	1.02999	1.08316	1.0202	0.973838	0.982551	1.0383	0.97499
sp|Q9BRJ6|CG050_HUMAN	C7orf50	Uncharacterized protein C7orf50 OS=Homo sapiens OX=9606 GN=C7orf50 PE=1 SV=1	2436	12	8	61.8557	6	C	UR	11.6458	11.053	11.4575	10.5118	10.5356	10.6086	10.7235	11.8167	11.6474	11.5226	10.7453	10.2523	11.3143	11.4649	11.0695	10.8792	11.3505	11.4012	0.98942	0.97216	0.894812	1.07634	1.08821	1.04345	1.01452	0.960552	0.978861
sp|Q9H7E9|CH033_HUMAN	C8orf33	UPF0488 protein C8orf33 OS=Homo sapiens OX=9606 GN=C8orf33 PE=1 SV=1	73	5	5	24.0175	3	C	UR	12.0079	11.5936	10.0814	10.7132	10.8306	10.2058	11.0369	11.6382	11.8926	13.5284	13.492	12.2368	9.76801	10.0504	10.7726	10.3909	9.97317	9.78762	1.12663	1.16375	1.2138	0.911778	0.927969	1.05554	0.941473	0.856935	0.823004
sp|Q96K31|CH076_HUMAN	C8orf76	Uncharacterized protein C8orf76 OS=Homo sapiens OX=9606 GN=C8orf76 PE=2 SV=1	5886	1	1	5.52632	1	C	UR	10.6584	13.3362	12.2745	10.0032	10.9899	11.7241	11.5416	10.3748	9.09733	11.9555	11.3394	10.6988	11.7049	12.2187	11.2887	10.2975	10.0814	10.4149	1.1217	0.850272	0.871629	1.17013	1.11181	0.962861	0.892211	0.971723	1.14484
sp|Q6P1X6|CH082_HUMAN	C8orf82	UPF0598 protein C8orf82 OS=Homo sapiens OX=9606 GN=C8orf82 PE=1 SV=2	2973	5	4	22.6852	3	C	UR	8.2051	9.96368	11.2211	11.3979	11.3935	10.3651	12.7115	12.2396	12.5025	10.1736	11.736	10.5224	10.9863	11.2939	11.2141	11.0789	12.025	10.9697	1.23992	1.17788	0.937737	0.963887	0.991255	1.08191	0.871568	0.982468	0.8774
sp|Q8IXQ3|CI040_HUMAN	C9orf40	Uncharacterized protein C9orf40 OS=Homo sapiens OX=9606 GN=C9orf40 PE=1 SV=1	4186	5	3	37.1134	1	C	UR	9.0049	11.355	13.3173	11.7534	11.131	10.584	10.882	10.8672	11.1051	11.3449	13.6405	13.1002	11.8519	10.5246	9.80857	10.1501	10.0921	9.48721	1.25986	1.20128	0.983698	1.00838	0.945516	0.926735	0.932736	0.928671	0.854309
sp|Q5T6V5|QSPP_HUMAN	C9orf64	Queuosine salvage protein OS=Homo sapiens OX=9606 GN=C9orf64 PE=1 SV=1	3282	9	8	24.9267	8	C	UR	11.0928	10.3755	10.8383	11.454	11.4029	10.8243	11.5166	11.5459	10.9496	9.70315	9.66791	10.0253	11.6462	12.0298	11.6525	11.7468	11.6229	11.9056	0.874728	0.931801	0.924989	1.01677	1.05497	1.07651	1.01999	1.00666	1.08731
sp|Q96LT7|CI072_HUMAN	C9orf72	Guanine nucleotide exchange C9orf72 OS=Homo sapiens OX=9606 GN=C9orf72 PE=1 SV=2	3954	6	5	10.6029	3	C	UR	18.8601	11.0497	9.85244	9.89805	10.2873	10.4705	9.29609	9.945	10.3407	11.429	12.2013	12.2163	10.2624	10.6675	10.6535	10.472	10.9674	11.1306	0.605986	1.10422	1.23993	1.03681	1.03696	1.01748	1.12649	1.1028	1.07638
sp|Q9NZ63|TLS1_HUMAN	C9orf78	Telomere length and silencing protein 1 homolog OS=Homo sapiens OX=9606 GN=C9orf78 PE=1 SV=1	2582	31	19	49.1349	15	C	UR	13.1704	12.6873	11.2089	10.2758	11.0025	10.0332	10.8529	10.331	10.4379	13.0242	13.5636	13.1263	9.44314	9.98314	10.3657	10.1415	10.1684	10.1839	0.988904	1.06907	1.17107	0.918967	0.907348	1.03314	0.934444	0.984264	0.975669
sp|Q96MD7-1|CI085-1_HUMAN	C9orf85	Isoform of Q96MD7, Isoform 2 of Uncharacterized protein C9orf85 OS=Homo sapiens OX=9606 GN=C9orf85 PE=1 SV=1	5845	2	1	6.36943	1	C	UR	13.2406	9.51426	11.52	11.2821	11.3827	10.6517	10.5302	10.2131	11.6655	10.6965	11.5246	10.6308	9.99092	11.4506	9.26798	11.6551	12.0522	12.7313	0.807855	1.2113	0.922814	0.885559	1.00597	0.870096	1.10683	1.18008	1.09136
sp|P35219|CAH8_HUMAN	CA8	Carbonic anhydrase-related protein OS=Homo sapiens OX=9606 GN=CA8 PE=1 SV=3	2837	10	5	30.3448	4	C	UR	12.2349	11.5225	11.5427	11.5539	10.4423	11.5601	10.3494	10.2639	10.5303	12.8963	11.1841	11.1468	10.8398	11.2593	10.33	10.3989	11.182	10.7628	1.05405	0.970635	0.965703	0.938195	1.07824	0.893591	1.00478	1.08944	1.02209
sp|Q9H8G2|CAAP1_HUMAN	CAAP1	Caspase activity and apoptosis inhibitor 1 OS=Homo sapiens OX=9606 GN=CAAP1 PE=1 SV=2	428	3	3	11.9114	2	C	UR	11.2097	12.2052	9.41539	11.7954	10.6395	11.8406	10.0374	11.672	11.1847	11.0537	13.7827	12.318	11.4336	10.96	10.2936	9.07057	10.1974	10.8903	0.986084	1.12925	1.30829	0.969323	1.03012	0.869346	0.903678	0.873668	0.973681
sp|Q9Y376|CAB39_HUMAN	CAB39	Calcium-binding protein 39 OS=Homo sapiens OX=9606 GN=CAB39 PE=1 SV=1	3991	18	13	42.8152	9	C	UR	11.9791	11.8145	11.6056	10.8171	11.0791	11.1976	10.772	10.77	9.96512	11.3521	11.3963	11.5815	10.7674	11.1322	11.1885	10.6834	10.7723	11.1262	0.947664	0.964604	0.997925	0.995408	1.0048	0.999188	0.991778	1.00022	1.11651
sp|Q9H9S4|CB39L_HUMAN	CAB39L	Calcium-binding protein 39-like OS=Homo sapiens OX=9606 GN=CAB39L PE=1 SV=3	3991	4	4	11.8694	2	C	UR	11.8214	12.2382	11.271	9.76105	10.7838	10.9674	11.7999	11.6567	9.70057	10.3304	10.8959	10.7785	11.4423	10.2983	10.6901	12.2237	12.0969	11.244	0.873872	0.890323	0.956302	1.17224	0.954977	0.974715	1.03591	1.03777	1.15911
sp|Q9UGQ2|FLOWR_HUMAN	CACFD1	Calcium channel flower homolog OS=Homo sapiens OX=9606 GN=CACFD1 PE=1 SV=1	5888	1	1	5.23256	1	C	UR	12.6496	10.6853	10.9029	10.822	13.7543	10.4669	9.09247	12.1122	9.51417	11.6727	9.39736	10.5789	11.977	10.9435	11.6515	11.0502	10.3674	12.3614	0.922773	0.879467	0.970276	1.10672	0.795644	1.11318	1.21531	0.855948	1.29926
sp|P54284|CACB3_HUMAN	CACNB3	Voltage-dependent L-type calcium channel subunit beta-3 OS=Homo sapiens OX=9606 GN=CACNB3 PE=1 SV=1	2618	2	2	8.47107	1	C	UR	11.7122	13.6052	5.92017	13.4711	11.1336	12.5376	7.72336	10.1318	13.7649	10.5014	8.82205	11.9034	11.2131	12.1043	10.8753	11.3562	10.6438	12.5806	0.896615	0.648432	2.01065	0.832383	1.08718	0.86741	1.47037	1.05053	0.913961
sp|Q8WUQ7|CATIN_HUMAN	CACTIN	Cactin OS=Homo sapiens OX=9606 GN=CACTIN PE=1 SV=3	1671	15	10	17.2823	9	C	UR	9.29653	9.43349	9.76623	11.9211	11.3657	11.6915	11.7392	12.0977	12.6885	10.6479	9.98926	10.154	11.9062	11.485	11.3907	11.0699	11.5628	11.7944	1.14536	1.05892	1.0397	0.998745	1.01049	0.974272	0.942981	0.955785	0.929534
sp|Q9HB71|CYBP_HUMAN	CACYBP	Calcyclin-binding protein OS=Homo sapiens OX=9606 GN=CACYBP PE=1 SV=2	889	52	21	64.4737	18	C	UR	11.1107	11.1774	11.4293	11.1148	11.4031	11.4351	11.0279	10.8662	10.4355	11.5945	11.681	11.2672	11.0635	10.9674	10.8435	10.4608	11.2874	10.8347	1.04354	1.04506	0.985814	0.995388	0.96179	0.948267	0.948571	1.03876	1.03826
sp|P27708|PYR1_HUMAN	CAD	CAD protein OS=Homo sapiens OX=9606 GN=CAD PE=1 SV=3	1471	163	95	51.3258	32	C	UR	12.3109	11.9807	11.9801	10.5106	10.616	10.797	10.8867	10.5044	10.4137	13.071	12.9574	12.5066	9.3875	9.66954	9.84586	10.8056	11.0133	10.7432	1.06175	1.08152	1.04395	0.89315	0.910844	0.911907	0.992555	1.04845	1.03164
sp|Q9P1Z2|CACO1_HUMAN	CALCOCO1	Calcium-binding and coiled-coil domain-containing protein 1 OS=Homo sapiens OX=9606 GN=CALCOCO1 PE=1 SV=2	1319	2	2	4.77569	1	C	UR	10.3623	10.1224	9.16406	12.256	11.7764	12.9762	10.2734	11.2586	11.8107	10.7399	7.13549	7.21421	11.4599	14.0477	11.1207	14.0607	12.3786	11.8428	1.03645	0.704923	0.787228	0.935043	1.19287	0.857004	1.36865	1.09948	1.00271
sp|Q13137|CACO2_HUMAN	CALCOCO2	Calcium-binding and coiled-coil domain-containing protein 2 OS=Homo sapiens OX=9606 GN=CALCOCO2 PE=1 SV=1	578	17	13	45.0673	10	C	UR	12.9841	13.5722	13.7698	10.2866	9.33663	10.2019	10.0867	10.0081	9.75394	14.7985	14.047	13.1253	9.07475	9.69769	9.87914	9.41813	9.97288	9.98663	1.13974	1.03498	0.953191	0.882194	1.03867	0.968363	0.933715	0.996477	1.02386
sp|P0DP25|CALM3_HUMAN	CALM3	Calmodulin-3 OS=Homo sapiens OX=9606 GN=CALM3 PE=1 SV=1	3469	51	12	63.7584	17	C	UR	10.3672	11.5778	10.1423	11.8941	10.9447	11.0418	11.8433	10.8869	11.3019	10.5935	11.3843	12.0882	13.0126	12.3846	11.0148	10.9876	9.83536	8.69903	1.02183	0.983289	1.19186	1.09403	1.13156	0.99755	0.927748	0.903415	0.769697
sp|P27797|CALR_HUMAN	CALR	Calreticulin OS=Homo sapiens OX=9606 GN=CALR PE=1 SV=1	3045	121	28	63.0695	24	C	UR	9.35421	9.28918	11.7599	9.8507	11.7199	10.0489	11.97	11.8116	14.1957	10.9732	11.0144	10.617	12.0904	11.0033	11.5031	11.2149	10.7353	10.8484	1.17307	1.18573	0.902817	1.22736	0.938863	1.14472	0.936918	0.908877	0.764203
sp|O43852|CALU_HUMAN	CALU	Calumenin OS=Homo sapiens OX=9606 GN=CALU PE=1 SV=2	3470	32	17	61.9048	19	C	UR	10.2133	10.4803	10.6103	11.4847	11.7334	11.2665	11.0804	11.5741	11.557	10.3792	10.6264	10.3504	11.3211	11.1898	11.0823	11.7786	11.5405	11.7316	1.01625	1.01394	0.975501	0.985759	0.953675	0.98365	1.06301	0.997103	1.0151
sp|O43852-4|CALU-4_HUMAN	CALU	Isoform of O43852, Isoform 4 of Calumenin OS=Homo sapiens OX=9606 GN=CALU PE=1 SV=2	3470	1	1	3.09598	1	C	UR	10.3903	9.57437	10.4607	12.0592	12.0337	11.121	11.5554	11.0672	11.7381	10.1903	9.94139	9.39868	11.8465	11.6102	11.8557	11.6079	12.0047	11.5447	0.980756	1.03833	0.898474	0.982356	0.964805	1.06606	1.00454	1.08471	0.983523
sp|Q8IU85|KCC1D_HUMAN	CAMK1D	Calcium/calmodulin-dependent protein kinase type 1D OS=Homo sapiens OX=9606 GN=CAMK1D PE=1 SV=1	1017	11	9	32.7273	7	C	UR	11.6656	12.2124	11.8533	10.9602	10.6059	11.1559	10.834	10.5627	10.15	12.9281	11.9496	12.5478	10.279	10.3058	10.4197	10.4194	10.8131	10.3375	1.10822	0.978483	1.05859	0.937846	0.971705	0.93401	0.961731	1.0237	1.01847
sp|Q13557|KCC2D_HUMAN	CAMK2D	Calcium/calmodulin-dependent protein kinase type II subunit delta OS=Homo sapiens OX=9606 GN=CAMK2D PE=1 SV=3	1218	4	2	4.80962	1	C	UR	10.1053	9.92624	10.6676	11.6005	11.505	11.5987	11.511	11.7254	11.3603	10.9101	10.6482	9.84266	12.8665	10.5275	10.7212	11.5354	11.3497	11.5987	1.07965	1.07273	0.922666	1.10913	0.915035	0.92435	1.00212	0.967959	1.02099
sp|Q13555|KCC2G_HUMAN	CAMK2G	Calcium/calmodulin-dependent protein kinase type II subunit gamma OS=Homo sapiens OX=9606 GN=CAMK2G PE=1 SV=4	1218	12	7	21.6846	11	C	UR	10.2182	10.6221	11.5435	11.2627	11.3922	11.3758	11.0118	11.1709	11.4029	11.3062	10.8152	10.5358	11.0218	10.8232	11.067	11.3346	11.8138	11.2824	1.10648	1.01818	0.912704	0.978614	0.950052	0.972851	1.02932	1.05756	0.989432
sp|Q16566|KCC4_HUMAN	CAMK4	Calcium/calmodulin-dependent protein kinase type IV OS=Homo sapiens OX=9606 GN=CAMK4 PE=1 SV=1	3244	30	17	43.5518	19	C	UR	12.0534	11.656	11.5021	10.8266	10.9924	11.1573	10.6544	10.7389	10.419	12.4175	12.4664	12.6187	9.92792	10.4782	10.1229	10.3889	10.735	10.8445	1.0302	1.06953	1.09708	0.916996	0.953227	0.907294	0.975079	0.999636	1.04084
sp|Q96RR4|KKCC2_HUMAN	CAMKK2	Calcium/calmodulin-dependent protein kinase kinase 2 OS=Homo sapiens OX=9606 GN=CAMKK2 PE=1 SV=2	5144	10	7	16.3265	5	C	UR	14.4626	13.3093	12.4746	9.33117	9.97952	10.1614	10.2946	10.1677	9.81912	13.2587	12.6482	13.994	9.47998	9.83159	9.09084	10.128	10.2379	11.3307	0.91676	0.950332	1.1218	1.01595	0.985176	0.894642	0.983821	1.0069	1.15395
sp|P49069|CAMLG_HUMAN	CAMLG	Guided entry of tail-anchored proteins factor CAMLG OS=Homo sapiens OX=9606 GN=CAMLG PE=1 SV=1	5943	8	5	22.973	6	C	UR	12.2108	12.3222	13.1736	10.083	10.2162	9.55151	11.7252	10.0504	10.667	11.5442	11.438	12.0241	10.7474	11.1341	10.7731	11.257	10.8723	10.2098	0.94541	0.928245	0.912746	1.06588	1.08984	1.12789	0.960071	1.08178	0.957137
sp|P49913|CAMP_HUMAN	CAMP	Cathelicidin antimicrobial peptide OS=Homo sapiens OX=9606 GN=CAMP PE=1 SV=1	4846	1	1	5.29412	1	C	UR	5.63475	4.04817	48.4262	10.6573	3.35281	15.4876	3.82479	4.88866	3.67973	12.146	9.15039	9.10086	10.9951	11.4938	13.258	9.57488	9.27333	15.0075	2.15556	2.26038	0.187933	1.0317	3.42811	0.856041	2.50337	1.89691	4.07844
sp|Q5T5Y3|CAMP1_HUMAN	CAMSAP1	Calmodulin-regulated spectrin-associated protein 1 OS=Homo sapiens OX=9606 GN=CAMSAP1 PE=1 SV=2	166	10	8	6.86642	5	C	UR	12.7456	12.1134	12.2639	10.74	10.0011	10.2885	10.1926	10.4675	11.1874	12.016	11.2405	10.8605	10.7953	11.9328	10.8604	10.5604	11.125	10.6091	0.942762	0.927933	0.885567	1.00514	1.19315	1.05559	1.03609	1.06281	0.948305
sp|Q9P1Y5|CAMP3_HUMAN	CAMSAP3	Calmodulin-regulated spectrin-associated protein 3 OS=Homo sapiens OX=9606 GN=CAMSAP3 PE=1 SV=2	163	6	6	9.60769	5	C	UR	11.218	11.8761	11.9879	10.8974	10.3614	10.5979	11.2338	10.8209	11.0066	9.1677	9.15304	8.4537	12.5713	12.9064	11.9252	13.078	11.7077	11.037	0.817233	0.770714	0.705184	1.1536	1.24562	1.12525	1.16416	1.08195	1.00276
sp|Q86VP6|CAND1_HUMAN	CAND1	Cullin-associated NEDD8-dissociated protein 1 OS=Homo sapiens OX=9606 GN=CAND1 PE=1 SV=2	100	105	59	46.5854	22	C	UR	11.1481	11.2273	10.8569	11.3026	11.2614	11.3461	11.1296	11.3151	10.413	10.8857	10.9259	11.2853	11.3028	11.4598	10.8693	10.9898	10.9492	11.3322	0.976459	0.973155	1.03946	1.00002	1.01762	0.95798	0.987436	0.967669	1.08827
sp|O75155|CAND2_HUMAN	CAND2	Cullin-associated NEDD8-dissociated protein 2 OS=Homo sapiens OX=9606 GN=CAND2 PE=1 SV=3	100	17	12	12.4595	14	C	UR	11.5265	11.6485	11.1192	11.045	11.2718	11.2683	10.7182	10.9516	10.4511	11.9723	11.1736	11.2222	10.7501	11.3731	10.7982	10.3757	11.2233	11.1116	1.03868	0.959228	1.00927	0.973301	1.00899	0.958283	0.968043	1.02481	1.0632
sp|Q8WVQ1|CANT1_HUMAN	CANT1	Soluble calcium-activated nucleotidase 1 OS=Homo sapiens OX=9606 GN=CANT1 PE=1 SV=1	1014	7	7	16.2095	7	C	UR	11.688	11.5188	12.09	11.2443	10.4438	10.9913	10.5499	10.7522	10.7218	10.5535	11.3972	11.7181	10.6868	11.0925	10.7276	10.8901	11.1498	11.7844	0.902937	0.989447	0.969243	0.950421	1.06211	0.976013	1.03225	1.03698	1.09911
sp|P27824|CALX_HUMAN	CANX	Calnexin OS=Homo sapiens OX=9606 GN=CANX PE=1 SV=2	788	74	32	46.2838	23	C	UR	11.2527	10.8053	12.1161	10.4043	10.9085	10.2317	11.8201	10.9733	11.4879	9.99637	10.6569	10.7281	11.2764	10.7429	12.0456	12.4404	10.6356	11.4776	0.888354	0.986266	0.885445	1.08383	0.984818	1.17728	1.05248	0.969228	0.999099
tr|Q5T0R8|Q5T0R8_HUMAN	CAP1	Isoform of Q01518, Adenylyl cyclase-associated protein 1 (Fragment) OS=Homo sapiens OX=9606 GN=CAP1 PE=1 SV=1	1201	1	1	36.2069	1	C	UR	12.9209	10.1437	8.99338	10.36	11.499	11.8907	8.65232	13.2523	12.2877	13.8865	11.4683	10.927	11.3178	12.3374	8.81831	9.9192	12.055	9.27034	1.07474	1.13058	1.21501	1.09246	1.07291	0.741615	1.14642	0.909652	0.754438
sp|Q01518|CAP1_HUMAN	CAP1	Adenylyl cyclase-associated protein 1 OS=Homo sapiens OX=9606 GN=CAP1 PE=1 SV=5	1201	61	27	50.7368	15	C	UR	10.4966	10.9988	10.5783	11.2437	12.322	11.6737	11.4088	10.9275	10.3506	10.5328	10.5742	10.5097	11.7919	11.4049	11.1141	11.1136	11.481	11.4778	1.00345	0.961393	0.993518	1.04876	0.925576	0.952064	0.974118	1.05065	1.1089
sp|P40121|CAPG_HUMAN	CAPG	Macrophage-capping protein OS=Homo sapiens OX=9606 GN=CAPG PE=1 SV=2	2144	41	19	55.1724	14	C	UR	11.2263	11.0374	11.8875	11.3481	10.7553	11.1223	10.8983	10.6642	11.0605	11.6991	11.0994	10.5578	11.2331	11.0984	11.1744	10.8574	11.5475	10.7328	1.04211	1.00562	0.888147	0.989868	1.03189	1.00468	0.996249	1.08283	0.970375
sp|P07384|CAN1_HUMAN	CAPN1	Calpain-1 catalytic subunit OS=Homo sapiens OX=9606 GN=CAPN1 PE=1 SV=1	2290	65	33	48.5994	23	C	UR	10.7807	10.7571	10.9579	10.8314	11.2259	10.8666	12.5906	10.9721	11.0177	10.2197	10.7358	10.5747	11.0945	11.0492	12.2357	11.4427	11.1001	11.5476	0.947959	0.99802	0.965036	1.02429	0.984257	1.12599	0.908831	1.01166	1.0481
sp|O15484|CAN5_HUMAN	CAPN5	Calpain-5 OS=Homo sapiens OX=9606 GN=CAPN5 PE=1 SV=2	3364	4	3	6.71875	4	C	UR	10.208	10.0471	10.8013	11.0857	11.1918	11.3601	11.7382	11.6275	11.9402	10.1843	10.2683	10.1845	11.7477	11.8445	12.1994	10.9043	10.9463	11.7207	0.997672	1.02201	0.942892	1.05971	1.05832	1.07388	0.928963	0.941419	0.981618
sp|Q9Y6W3|CAN7_HUMAN	CAPN7	Calpain-7 OS=Homo sapiens OX=9606 GN=CAPN7 PE=1 SV=1	750	6	6	8.61009	3	C	UR	10.1514	11.3858	12.9691	9.70316	11.2836	9.83639	11.1866	11.6945	11.7895	14.2383	11.7567	10.9383	9.83589	11.3493	10.5031	10.2177	11.1373	10.0233	1.40259	1.03258	0.843415	1.01368	1.00582	1.06778	0.913387	0.952359	0.850189
sp|P04632|CPNS1_HUMAN	CAPNS1	Calpain small subunit 1 OS=Homo sapiens OX=9606 GN=CAPNS1 PE=1 SV=1	5282	14	10	61.9403	5	C	UR	9.7368	11.7735	11.2379	12.0694	11.5232	10.3753	11.563	10.6888	11.0322	10.9602	11.2951	11.6475	12.2003	10.5397	11.318	11.6045	10.582	9.85268	1.12565	0.959368	1.03645	1.01084	0.914653	1.09086	1.00359	0.99001	0.893087
tr|K7ES78|K7ES78_HUMAN	CAPNS1	Isoform of P04632, Calpain small subunit 1 (Fragment) OS=Homo sapiens OX=9606 GN=CAPNS1 PE=1 SV=1	5282	1	1	16.6667	1	C	UR	13.0426	7.13031	8.40001	10.1227	10.9822	11.6853	9.05346	15.4111	14.1723	13.1709	18.0002	7.3202	11.268	8.50759	10.7015	7.2358	11.3243	12.4715	1.00984	2.52446	0.871451	1.11314	0.774668	0.91581	0.799231	0.734814	0.879993
sp|Q14444|CAPR1_HUMAN	CAPRIN1	Caprin-1 OS=Homo sapiens OX=9606 GN=CAPRIN1 PE=1 SV=2	3529	35	24	39.6333	18	C	UR	13.7989	13.539	13.7341	9.98968	9.72357	10.5812	9.77785	9.80496	9.05085	13.6744	13.7318	13.766	9.24091	9.91084	9.66923	10.1485	9.7367	10.1215	0.990981	1.01425	1.00232	0.925046	1.01926	0.913816	1.03791	0.993038	1.1183
sp|P52907|CAZA1_HUMAN	CAPZA1	F-actin-capping protein subunit alpha-1 OS=Homo sapiens OX=9606 GN=CAPZA1 PE=1 SV=3	3548	59	20	61.8881	23	C	UR	11.7906	10.9911	9.91098	11.3051	11.0528	11.5536	11.6725	10.7408	10.9824	10.3202	10.7222	10.373	11.1907	11.5398	11.5976	11.4595	11.5108	11.2863	0.875292	0.975532	1.04661	0.989882	1.04406	1.0038	0.981744	1.07169	1.02767
sp|P47755|CAZA2_HUMAN	CAPZA2	F-actin-capping protein subunit alpha-2 OS=Homo sapiens OX=9606 GN=CAPZA2 PE=1 SV=3	3548	24	12	56.993	9	C	UR	11.6834	10.3596	10.2757	10.82	11.6093	11.6833	11.0423	11.3394	11.187	10.6867	10.3622	10.6234	11.359	11.4201	11.364	11.3656	11.2442	11.5749	0.914684	1.00024	1.03384	1.04981	0.983708	0.97267	1.02928	0.9916	1.03467
sp|P47756-2|CAPZB-2_HUMAN	CAPZB	Isoform of P47756, Isoform 2 of F-actin-capping protein subunit beta OS=Homo sapiens OX=9606 GN=CAPZB PE=1 SV=4	3393	45	25	67.2794	23	C	UR	10.6553	10.723	9.47985	10.9965	11.9383	11.4015	11.7669	11.6906	11.3481	10.524	10.6653	10.5841	11.3524	11.8017	10.698	11.6485	11.0605	11.6655	0.987679	0.994619	1.11648	1.03237	0.988561	0.938297	0.989933	0.946102	1.02797
sp|Q9BXL7|CAR11_HUMAN	CARD11	Caspase recruitment domain-containing protein 11 OS=Homo sapiens OX=9606 GN=CARD11 PE=1 SV=3	1572	5	5	4.41941	2	C	UR	11.1487	9.81326	11.425	11.3081	10.8666	11.0755	11.7824	11.0486	11.5317	10.7139	9.98955	9.95593	11.0478	10.5671	12.3017	11.5625	12.6098	11.2518	0.960992	1.01796	0.871414	0.976985	0.972437	1.11071	0.981336	1.1413	0.975727
sp|P57730|CAR18_HUMAN	CARD18	Caspase recruitment domain-containing protein 18 OS=Homo sapiens OX=9606 GN=CARD18 PE=1 SV=1	6747	1	1	10	1	C	UR	8.20063	37.3151	10.4523	11.4862	4.49586	8.83172	6.53357	7.20703	5.47767	7.49938	4.90598	7.76888	23.7916	6.46406	7.83969	27.1085	8.16468	6.4573	0.914488	0.131475	0.74327	2.07132	1.43778	0.887673	4.1491	1.13288	1.17884
sp|Q9Y2G2|CARD8_HUMAN	CARD8	Caspase recruitment domain-containing protein 8 OS=Homo sapiens OX=9606 GN=CARD8 PE=1 SV=2	4958	2	2	5.77281	2	C	UR	11.7587	10.7288	10.8644	11.554	12.048	11.1765	10.5984	10.4832	10.7879	11.1981	11.0655	11.8261	11.0546	10.7962	10.7618	11.2295	10.4284	11.6398	0.952329	1.03138	1.08851	0.95678	0.896099	0.962896	1.05954	0.994767	1.07897
sp|Q9Y2V2|CHSP1_HUMAN	CARHSP1	Calcium-regulated heat-stable protein 1 OS=Homo sapiens OX=9606 GN=CARHSP1 PE=1 SV=2	5305	10	7	55.102	8	C	UR	12.007	10.3229	10.9061	12.0454	11.3759	11.9695	11.0704	9.83165	10.4711	11.5382	11.2393	11.6199	10.5233	11.3458	11.2634	10.6823	10.6977	11.0901	0.96095	1.08877	1.06545	0.873637	0.997352	0.941008	0.964943	1.08809	1.05911
tr|H3BNU9|H3BNU9_HUMAN	CARHSP1	Isoform of Q9Y2V2, Calcium-regulated heat-stable protein 1 (Fragment) OS=Homo sapiens OX=9606 GN=CARHSP1 PE=1 SV=1	5305	1	1	8.39695	1	C	UR	8.15855	9.86789	8.50186	10.1422	10.8741	13.4866	12.3717	14.8626	11.7344	11.1339	11.4496	9.34412	10.3654	12.566	11.7735	10.4722	10.768	12.1274	1.36469	1.16029	1.09907	1.022	1.15559	0.872978	0.84646	0.724499	1.03349
sp|Q86X55|CARM1_HUMAN	CARM1	Histone-arginine methyltransferase CARM1 OS=Homo sapiens OX=9606 GN=CARM1 PE=1 SV=3	1237	22	13	24.1776	12	C	UR	11.1752	11.3189	10.8798	11.1351	11.476	11.153	11.3456	11.1557	10.3608	11.1572	11.0821	11.4642	11.0292	10.9077	11.0449	10.6361	11.2216	11.457	0.998392	0.979081	1.05372	0.990493	0.950482	0.990316	0.937458	1.00591	1.1058
sp|Q6F5E8|CARL2_HUMAN	CARMIL2	Capping protein, Arp2/3 and myosin-I linker protein 2 OS=Homo sapiens OX=9606 GN=CARMIL2 PE=1 SV=2	1879	22	17	17.561	12	C	UR	10.558	10.6578	10.8009	11.1518	10.99	11.136	11.4951	11.4836	11.7268	12.1073	11.9888	11.1951	10.2283	10.7496	10.7493	10.1979	10.993	11.7906	1.14674	1.12489	1.0365	0.917194	0.978123	0.965274	0.887159	0.957278	1.00543
sp|Q8N4J0|CARME_HUMAN	CARNMT1	Carnosine N-methyltransferase OS=Homo sapiens OX=9606 GN=CARNMT1 PE=1 SV=1	3212	10	7	17.1149	5	C	UR	11.091	11.0302	12.1104	10.7462	11.442	10.1741	10.4805	11.6556	11.27	11.7148	12.1455	11.543	11.3589	10.1913	10.725	10.3289	10.8911	11.1016	1.05624	1.10111	0.953146	1.05701	0.890694	1.05414	0.98553	0.934411	0.985058
sp|P49589-3|SYCC-3_HUMAN	CARS1	Isoform of P49589, Isoform 3 of Cysteine--tRNA ligase, cytoplasmic OS=Homo sapiens OX=9606 GN=CARS1 PE=1 SV=3	2078	67	42	50.3008	29	C	UR	10.3406	10.2779	10.3018	11.7916	11.6117	11.4773	11.4966	11.6007	11.1018	9.93981	10.0951	10.1019	11.4176	11.9348	11.1347	11.8859	11.7552	11.735	0.961244	0.982212	0.980598	0.96829	1.02783	0.970143	1.03386	1.01331	1.05704
sp|Q9HA77|SYCM_HUMAN	CARS2	Probable cysteine--tRNA ligase, mitochondrial OS=Homo sapiens OX=9606 GN=CARS2 PE=1 SV=1	2154	12	10	20.922	9	C	UR	11.5883	11.554	11.897	11.0494	10.1719	10.3528	12.0683	11.0889	10.2294	10.5125	10.8275	11.063	10.9825	11.301	10.6341	11.6553	11.0286	11.9955	0.907162	0.93712	0.929899	0.993945	1.111	1.02717	0.965773	0.994568	1.17265
sp|O15234|CASC3_HUMAN	CASC3	Protein CASC3 OS=Homo sapiens OX=9606 GN=CASC3 PE=1 SV=2	5284	9	7	16.643	5	C	UR	11.1465	10.8531	10.6746	10.5097	10.8443	11.4347	11.3328	12.022	11.1822	10.5133	10.0688	9.97318	9.47603	10.9988	10.4793	13.1013	12.4416	12.9477	0.94319	0.927731	0.93429	0.901644	1.01424	0.916449	1.15605	1.0349	1.15789
sp|O14936|CSKP_HUMAN	CASK	Peripheral plasma membrane protein CASK OS=Homo sapiens OX=9606 GN=CASK PE=1 SV=3	4789	5	4	5.07559	4	C	UR	11.6542	11.5865	10.9422	10.3835	10.6093	12.0313	10.416	11.8169	10.5602	10.897	11.1351	11.1472	11.069	11.5918	10.7405	11.9575	10.88	10.5818	0.935022	0.961044	1.01874	1.06602	1.09261	0.892717	1.14799	0.920713	1.00205
sp|Q8WXE0|CSKI2_HUMAN	CASKIN2	Caskin-2 OS=Homo sapiens OX=9606 GN=CASKIN2 PE=1 SV=2	1239	13	10	14.1431	7	C	UR	11.9498	11.6255	12.2637	10.8669	10.7329	10.7804	9.93502	10.9364	10.9094	12.7844	11.1503	11.5862	10.997	11.7214	10.3773	9.78126	10.9758	10.6263	1.06984	0.959123	0.944759	1.01198	1.0921	0.96261	0.984524	1.0036	0.974047
sp|Q92851-4|CASPA-4_HUMAN	CASP10	Isoform of Q92851, Isoform D of Caspase-10 OS=Homo sapiens OX=9606 GN=CASP10 PE=1 SV=3	4930	7	5	12.6437	5	C	UR	11.3813	11.4416	12.2729	10.7329	11.2343	10.5904	10.7255	10.6717	10.9494	11.862	12.6139	12.5933	10.0414	10.6028	10.5176	10.4278	10.8646	10.4766	1.04224	1.10246	1.02611	0.935569	0.943788	0.993129	0.972242	1.01807	0.956824
sp|P42575|CASP2_HUMAN	CASP2	Caspase-2 OS=Homo sapiens OX=9606 GN=CASP2 PE=1 SV=2	505	20	16	35.8407	11	C	UR	12.5653	12.2234	11.6346	10.5274	10.3342	10.788	10.8633	10.3544	10.7093	12.7006	12.3435	11.781	10.3195	10.7411	11.1294	10.2919	10.7191	9.97388	1.01077	1.00982	1.01258	0.980256	1.03937	1.03165	0.947396	1.03522	0.931326
sp|P42574|CASP3_HUMAN	CASP3	Caspase-3 OS=Homo sapiens OX=9606 GN=CASP3 PE=1 SV=2	4251	25	13	40.7942	16	C	UR	12.1952	11.5255	11.5976	10.9036	10.0893	10.4685	12.1064	10.8837	10.2302	11.6056	12.2962	12.0289	9.89978	10.7787	11.7889	10.9013	10.4286	10.272	0.95166	1.06687	1.03718	0.907937	1.06832	1.12613	0.900462	0.95819	1.00408
sp|P55212|CASP6_HUMAN	CASP6	Caspase-6 OS=Homo sapiens OX=9606 GN=CASP6 PE=1 SV=2	4251	16	12	56.314	7	C	UR	12.4169	11.8387	10.635	11.5724	10.7119	11.9387	10.8995	10.6911	9.29588	12.5127	13.0281	12.3987	9.72044	10.4163	10.338	10.3204	10.3834	10.882	1.00772	1.10047	1.16583	0.83997	0.972405	0.865922	0.946871	0.971217	1.17063
sp|P55210|CASP7_HUMAN	CASP7	Caspase-7 OS=Homo sapiens OX=9606 GN=CASP7 PE=1 SV=1	2453	11	10	36.9637	7	C	UR	11.7872	11.8337	10.9775	10.533	10.5935	10.1217	12.7473	10.5999	10.8064	10.8965	11.8719	10.9887	10.6935	10.9206	11.7994	11.2743	11.1719	10.3832	0.92444	1.00323	1.00102	1.01524	1.03088	1.16575	0.884453	1.05397	0.960837
sp|Q14790-4|CASP8-4_HUMAN	CASP8	Isoform of Q14790, Isoform 4 of Caspase-8 OS=Homo sapiens OX=9606 GN=CASP8 PE=1 SV=1	3240	12	11	31.25	7	C	UR	12.3301	11.8313	11.5093	10.6942	10.7307	10.7227	10.5519	10.6998	10.9299	12.9607	12.3784	13.5649	10.1928	10.5025	10.718	9.91101	10.3822	9.38954	1.05114	1.04624	1.1786	0.953117	0.97873	0.999566	0.939262	0.970311	0.859066
sp|Q14790-5|CASP8-5_HUMAN	CASP8	Isoform of Q14790, Isoform 5 of Caspase-8 OS=Homo sapiens OX=9606 GN=CASP8 PE=1 SV=1	3240	1	1	9.78723	1	C	UR	13.0552	11.1316	11.057	10.1885	11.8227	9.8141	9.83024	12.2524	10.8482	14.306	8.89146	11.5223	12.8207	12.4743	9.70931	9.48253	10.4024	10.391	1.09581	0.798759	1.04208	1.25835	1.05511	0.989322	0.964629	0.849007	0.957853
sp|Q9UKL3|C8AP2_HUMAN	CASP8AP2	CASP8-associated protein 2 OS=Homo sapiens OX=9606 GN=CASP8AP2 PE=1 SV=1	5120	3	2	1.10999	1	C	UR	8.99553	8.85424	8.40429	9.99273	11.4568	12.7017	12.6969	13.0868	13.8111	6.01048	5.2092	7.92887	15.4762	12.4186	12.8822	13.4599	13.3929	13.2217	0.668163	0.588329	0.943431	1.54874	1.08394	1.01421	1.0601	1.02339	0.957325
sp|P20810-6|ICAL-6_HUMAN	CAST	Isoform of P20810, Isoform 6 of Calpastatin OS=Homo sapiens OX=9606 GN=CAST PE=1 SV=4	48	18	16	27.6865	9	C	UR	10.7985	10.5357	10.4385	12.6442	11.3667	11.6972	10.9708	11.145	10.4035	10.1573	10.02	10.4048	11.5264	11.695	10.3026	11.9147	11.7866	12.1927	0.94062	0.951052	0.996775	0.911596	1.02888	0.880774	1.08604	1.05757	1.17198
sp|Q8WTX7|CAST1_HUMAN	CASTOR1	Cytosolic arginine sensor for mTORC1 subunit 1 OS=Homo sapiens OX=9606 GN=CASTOR1 PE=1 SV=1	4669	5	4	21.2766	2	C	UR	11.5526	12.6108	11.5256	10.9018	10.5293	13.2915	9.59478	10.1344	9.85926	11.4836	10.9009	10.5626	12.1264	10.391	10.9371	12.1185	11.6482	9.83166	0.994027	0.864413	0.916446	1.11232	0.986866	0.822869	1.26303	1.14937	0.9972
sp|A6NHX0|CAST2_HUMAN	CASTOR2	Cytosolic arginine sensor for mTORC1 subunit 2 OS=Homo sapiens OX=9606 GN=CASTOR2 PE=1 SV=3	3735	10	5	18.541	7	C	UR	11.6358	11.6028	11.0603	10.8623	11.4886	11.1537	10.7607	10.8106	10.6253	10.7563	11.0325	11.2199	10.966	11.2523	11.284	11.3581	11.318	10.8128	0.924408	0.950853	1.01444	1.00955	0.979439	1.01169	1.05552	1.04693	1.01765
sp|P04040|CATA_HUMAN	CAT	Catalase OS=Homo sapiens OX=9606 GN=CAT PE=1 SV=3	1197	33	23	51.0436	19	C	UR	10.5729	10.0497	10.1901	11.5269	12.0413	11.8772	10.5334	11.9802	11.2284	10.2691	9.9365	10.513	11.4811	11.8199	10.8835	11.1423	11.9784	11.9763	0.971265	0.988739	1.03169	0.996023	0.981613	0.916333	1.0578	0.999852	1.06661
sp|O43439|MTG8R_HUMAN	CBFA2T2	Protein CBFA2T2 OS=Homo sapiens OX=9606 GN=CBFA2T2 PE=1 SV=1	307	4	3	7.45033	3	C	UR	10.7182	10.627	13.1395	10.9288	10.0268	10.9114	12.4099	10.4253	10.8131	13.0955	13.3808	10.7144	6.76922	10.1288	12.8524	11.0886	11.5561	10.4142	1.2218	1.25913	0.81543	0.619393	1.01017	1.17789	0.893533	1.10847	0.963111
sp|Q13951|PEBB_HUMAN	CBFB	Core-binding factor subunit beta OS=Homo sapiens OX=9606 GN=CBFB PE=1 SV=2	2270	10	7	32.4176	7	C	UR	11.2203	10.9217	10.4533	11.1935	11.6278	11.5829	10.8536	11.0962	11.0507	11.8511	11.2584	11.1517	11.0926	11.4777	10.9665	10.4039	10.8793	10.9189	1.05622	1.03082	1.06681	0.990991	0.98709	0.946788	0.958566	0.980452	0.988068
sp|P22681|CBL_HUMAN	CBL	E3 ubiquitin-protein ligase CBL OS=Homo sapiens OX=9606 GN=CBL PE=1 SV=2	406	37	30	41.8322	20	C	UR	10.5114	10.4797	10.8839	11.7108	11.5725	11.1863	11.4104	11.3696	10.8755	10.9568	11.1185	10.7829	11.1645	11.2507	10.9545	11.1167	11.4314	11.2239	1.04238	1.06096	0.990724	0.953347	0.972197	0.979281	0.974256	1.00544	1.03204
sp|Q13191|CBLB_HUMAN	CBLB	E3 ubiquitin-protein ligase CBL-B OS=Homo sapiens OX=9606 GN=CBLB PE=1 SV=2	406	8	5	6.51731	6	C	UR	8.73429	9.91527	11.2707	10.8214	11.7319	10.3426	12.4815	11.8027	12.8997	10.6581	11.5043	10.235	11.5392	10.6539	11.8669	11.2214	11.0857	11.2355	1.22026	1.16026	0.908104	1.06633	0.908108	1.14738	0.89905	0.939255	0.870991
sp|Q75N03|HAKAI_HUMAN	CBLL1	E3 ubiquitin-protein ligase Hakai OS=Homo sapiens OX=9606 GN=CBLL1 PE=1 SV=1	2276	4	4	10.5906	2	C	UR	12.1902	10.6663	10.4927	10.7308	11.1514	11.6304	11.3712	10.2786	11.4884	10.2357	9.27761	9.87274	10.4675	11.3079	11.5151	11.5501	13.1931	12.5802	0.839664	0.869802	0.940917	0.975468	1.01403	0.990086	1.01573	1.28356	1.09504
sp|O75828|CBR3_HUMAN	CBR3	Carbonyl reductase [NADPH] 3 OS=Homo sapiens OX=9606 GN=CBR3 PE=1 SV=3	4960	3	3	21.2996	2	C	UR	11.6888	13.97	8.69968	9.79995	11.198	13.0075	11.3536	10.9159	9.36662	9.46267	10.294	10.255	13.0024	12.5111	11.1843	11.1587	11.2063	10.9255	0.80955	0.736869	1.17878	1.32678	1.11726	0.859834	0.982839	1.02661	1.16643
sp|Q8N4T8|CBR4_HUMAN	CBR4	3-oxoacyl-[acyl-carrier-protein] reductase OS=Homo sapiens OX=9606 GN=CBR4 PE=1 SV=3	27	6	5	27.0042	5	C	UR	10.5212	10.5625	11.0267	10.6723	11.0357	11.415	11.5707	11.774	11.4219	10.1595	9.98712	9.83857	11.7879	11.4253	11.8062	11.5325	11.6355	11.8274	0.965617	0.945523	0.892248	1.10454	1.03531	1.03427	0.996701	0.988234	1.0355
sp|P35520|CBS_HUMAN	CBS	Cystathionine beta-synthase OS=Homo sapiens OX=9606 GN=CBS PE=1 SV=2	3178	4	4	9.07441	2	C	UR	10.365	12.326	11.1962	12.3615	9.823	10.852	12.6768	10.5084	9.89111	11.4017	10.7769	13.1372	10.3885	11.5742	10.754	11.4649	10.3394	10.163	1.10002	0.874326	1.17337	0.840391	1.17828	0.990977	0.904399	0.983914	1.02749
sp|Q8IUF1|CBWD2_HUMAN	CBWD2	COBW domain-containing protein 2 OS=Homo sapiens OX=9606 GN=CBWD2 PE=2 SV=1	1517	12	9	33.6709	11	C	UR	12.7668	12.41	12.502	9.98934	10.387	10.4981	10.1144	10.8215	10.5108	13.3591	13.3936	12.9402	10.0019	9.65996	10.1226	9.97052	10.7793	9.77279	1.04639	1.07926	1.03505	1.00126	0.930006	0.964228	0.985775	0.996102	0.929787
sp|P83916|CBX1_HUMAN	CBX1	Chromobox protein homolog 1 OS=Homo sapiens OX=9606 GN=CBX1 PE=1 SV=1	3111	29	10	50.8108	17	C	UR	10.2167	10.0702	10.7283	11.3038	11.5364	11.8302	11.0757	11.663	11.5756	11.3456	10.7825	10.2028	11.7944	11.5326	11.2344	10.9014	11.2894	10.9169	1.1105	1.07073	0.95102	1.0434	0.999667	0.949634	0.984263	0.967967	0.943096
sp|Q13185|CBX3_HUMAN	CBX3	Chromobox protein homolog 3 OS=Homo sapiens OX=9606 GN=CBX3 PE=1 SV=4	3111	10	7	38.7978	6	C	UR	12.385	10.7633	11.2397	10.1603	10.706	13.1394	11.6373	10.0862	9.88293	9.0138	8.99071	9.9063	10.8706	11.3452	10.9994	14.4605	10.9441	13.4694	0.7278	0.835312	0.88137	1.06991	1.05971	0.837128	1.2426	1.08507	1.36289
sp|O00257|CBX4_HUMAN	CBX4	E3 SUMO-protein ligase CBX4 OS=Homo sapiens OX=9606 GN=CBX4 PE=1 SV=3	4111	7	6	15.3571	3	C	UR	11.6291	11.3886	11.5357	10.7963	10.7079	10.3463	11.7391	10.477	11.38	10.947	10.4223	10.2306	12.0455	11.5283	9.80059	11.0909	12.1137	11.8211	0.941346	0.915153	0.886865	1.1157	1.07662	0.947257	0.944783	1.15622	1.03876
sp|P45973|CBX5_HUMAN	CBX5	Chromobox protein homolog 5 OS=Homo sapiens OX=9606 GN=CBX5 PE=1 SV=1	3111	15	9	50.7853	13	C	UR	9.74493	9.12095	10.2678	12.0683	11.7973	12.286	11.63	11.5428	11.5419	11.1921	10.727	10.0488	11.3676	11.6604	11.776	11.0097	11.5248	10.6935	1.14851	1.17608	0.978676	0.941934	0.988396	0.958494	0.946667	0.99844	0.926492
sp|O95503|CBX6_HUMAN	CBX6	Chromobox protein homolog 6 OS=Homo sapiens OX=9606 GN=CBX6 PE=1 SV=1	6042	1	1	1.94175	1	C	UR	14.4837	13.6056	13.2806	10.7455	9.97089	10.9312	8.41593	9.305	9.26145	15.5367	15.9791	15.1286	9.56449	9.47777	9.88896	8.4789	8.02629	7.91915	1.0727	1.17445	1.13915	0.890091	0.950544	0.904654	1.00748	0.862578	0.855066
sp|Q9HC52|CBX8_HUMAN	CBX8	Chromobox protein homolog 8 OS=Homo sapiens OX=9606 GN=CBX8 PE=1 SV=3	4543	4	3	14.1388	3	C	UR	8.96691	8.31129	9.19579	12.8796	12.5409	13.6542	11.3645	11.4703	11.6164	7.98643	6.91562	7.14118	11.9843	14.4404	14.3304	11.539	13.2462	12.4166	0.890656	0.832076	0.77657	0.930484	1.15146	1.04952	1.01535	1.15482	1.06888
sp|Q6P1N0|C2D1A_HUMAN	CC2D1A	Coiled-coil and C2 domain-containing protein 1A OS=Homo sapiens OX=9606 GN=CC2D1A PE=1 SV=1	2364	20	16	21.7666	10	C	UR	11.9478	11.5442	10.7575	11.09	11.1215	10.3493	11.038	11.0881	11.0635	11.4465	10.9045	11.439	11.2221	11.5998	10.8387	10.4889	10.9695	11.0911	0.958036	0.944593	1.06335	1.0119	1.043	1.04728	0.950253	0.989309	1.00249
sp|Q5T0F9|C2D1B_HUMAN	CC2D1B	Coiled-coil and C2 domain-containing protein 1B OS=Homo sapiens OX=9606 GN=CC2D1B PE=1 SV=1	809	22	15	29.8368	10	C	UR	11.4585	11.3938	11.0951	10.7613	11.3989	10.9801	10.7617	11.0174	11.1332	11.6602	11.1194	11.0115	11.287	11.232	10.5343	10.5178	11.5251	11.1127	1.0176	0.97592	0.992468	1.04885	0.985359	0.9594	0.977331	1.04609	0.998157
sp|Q8IX12|CCAR1_HUMAN	CCAR1	Cell division cycle and apoptosis regulator protein 1 OS=Homo sapiens OX=9606 GN=CCAR1 PE=1 SV=2	3350	31	19	20.1739	17	C	UR	10.6243	10.0773	9.98726	11.5261	11.5649	11.4472	11.5313	11.2183	12.0234	10.6709	9.89165	10.2097	11.6588	11.6127	11.5749	10.9801	11.7671	11.634	1.00438	0.981573	1.02227	1.01151	1.00413	1.01116	0.952205	1.04893	0.967618
sp|Q8N163|CCAR2_HUMAN	CCAR2	Cell cycle and apoptosis regulator protein 2 OS=Homo sapiens OX=9606 GN=CCAR2 PE=1 SV=2	113	69	43	53.4128	27	C	UR	10.6455	10.2721	9.90062	10.9304	10.9992	11.1561	12.1421	12.0219	11.932	9.29743	9.12661	10.014	12.0596	12.0773	12.5608	11.6952	11.5976	11.5715	0.873364	0.888489	1.01145	1.10331	1.09801	1.12592	0.963192	0.964707	0.969787
sp|Q96NT0|CC115_HUMAN	CCDC115	Coiled-coil domain-containing protein 115 OS=Homo sapiens OX=9606 GN=CCDC115 PE=1 SV=1	6712	1	1	5.55556	1	C	UR	12.3308	10.7084	13.9108	11.9189	12.1225	7.85263	10.8246	8.48565	11.8458	13.2585	9.54053	11.8433	8.36714	12.24	9.31635	9.04467	13.6874	12.7021	1.07524	0.890942	0.851373	0.702006	1.00969	1.1864	0.835569	1.61301	1.07229
sp|Q8IWD4|CC117_HUMAN	CCDC117	Coiled-coil domain-containing protein 117 OS=Homo sapiens OX=9606 GN=CCDC117 PE=1 SV=1	1139	20	12	45.5197	9	C	UR	10.2913	10.6466	11.9629	11.3504	11.4578	10.5929	10.9353	10.8957	11.8672	12.0595	12.3151	12.2312	11.1007	10.4518	9.02456	10.1157	11.0344	11.6672	1.17181	1.15671	1.02243	0.977997	0.912201	0.851949	0.925049	1.01273	0.983148
sp|Q8WUD4|CCD12_HUMAN	CCDC12	Coiled-coil domain-containing protein 12 OS=Homo sapiens OX=9606 GN=CCDC12 PE=1 SV=1	1479	8	5	34.9398	5	C	UR	9.63401	11.4356	12.8974	10.5088	10.901	10.3668	11.7175	10.8728	11.6662	13.083	13.4002	12.7202	9.4546	9.58184	9.71001	10.2432	10.6101	11.1969	1.35801	1.17179	0.986256	0.899687	0.878989	0.936644	0.874178	0.975845	0.959774
sp|Q96CT7|CC124_HUMAN	CCDC124	Coiled-coil domain-containing protein 124 OS=Homo sapiens OX=9606 GN=CCDC124 PE=1 SV=1	174	8	7	34.0807	4	C	UR	11.3431	10.721	12.4095	10.5262	10.0564	8.71006	15.1838	10.3479	10.7021	9.81735	11.5782	11.2154	9.92852	10.1911	15.6868	11.9861	10.4094	9.18717	0.865495	1.07995	0.903779	0.943218	1.01339	1.80099	0.789401	1.00594	0.858446
sp|Q96BQ5|CC127_HUMAN	CCDC127	Coiled-coil domain-containing protein 127 OS=Homo sapiens OX=9606 GN=CCDC127 PE=1 SV=1	2697	3	2	8.46154	2	C	UR	8.82683	10.1611	13.5842	11.0162	11.1239	10.8737	11.2195	11.8476	11.347	10.1615	10.495	10.5787	11.8548	10.9123	11.1709	11.0675	11.4869	12.2724	1.15121	1.03286	0.778751	1.07612	0.980979	1.02733	0.986454	0.969555	1.08156
sp|Q9H6E4|CC134_HUMAN	CCDC134	Coiled-coil domain-containing protein 134 OS=Homo sapiens OX=9606 GN=CCDC134 PE=1 SV=1	3225	10	7	38.4279	7	C	UR	9.42852	9.84197	10.165	11.2015	11.4583	11.5934	11.7839	12.1664	12.3611	9.54124	9.66937	9.46276	11.6292	12.1815	11.9736	11.4213	11.8455	12.2755	1.01196	0.982463	0.930919	1.03818	1.06312	1.03279	0.969233	0.973628	0.993075
sp|Q6PK04|CC137_HUMAN	CCDC137	Coiled-coil domain-containing protein 137 OS=Homo sapiens OX=9606 GN=CCDC137 PE=1 SV=1	6308	4	4	13.1488	2	C	UR	10.1262	11.1294	12.4993	11.5144	8.76515	9.83401	12.2026	11.1793	12.7497	12.134	13.5486	12.936	8.20393	9.59334	9.86315	9.37915	11.7092	12.6327	1.19828	1.21737	1.03494	0.712494	1.09449	1.00296	0.768621	1.0474	0.990822
sp|Q49A88|CCD14_HUMAN	CCDC14	Coiled-coil domain-containing protein 14 OS=Homo sapiens OX=9606 GN=CCDC14 PE=1 SV=3	6635	2	1	2.72823	1	C	UR	10.5086	12.7729	12.8238	11.1592	9.94858	10.1554	11.0515	10.651	10.9289	13.7771	12.4444	12.5134	8.30252	10.1862	11.2014	11.2809	10.7364	9.55763	1.31103	0.974281	0.975799	0.744008	1.02389	1.103	1.02075	1.00802	0.874526
sp|A2RUR9|C144A_HUMAN	CCDC144A	Coiled-coil domain-containing protein 144A OS=Homo sapiens OX=9606 GN=CCDC144A PE=2 SV=1	6452	1	1	0.560617	1	C	UR	10.9996	10.0924	9.86442	11.277	10.4859	11.9886	10.451	12.5926	12.2485	9.10869	9.8008	10.432	12.4723	13.2489	12.2518	11.5089	9.58956	11.5871	0.828092	0.971111	1.05754	1.106	1.2635	1.02195	1.10122	0.761525	0.946003
sp|Q4G0S7|CC152_HUMAN	CCDC152	Coiled-coil domain-containing protein 152 OS=Homo sapiens OX=9606 GN=CCDC152 PE=1 SV=3	6621	1	1	5.51181	1	C	UR	17.653	14.2972	16.7284	9.65204	6.6591	9.16616	8.23824	9.27763	8.32819	25.6699	13.3957	11.183	8.67337	9.24592	5.1247	8.44638	9.20027	9.06077	1.45414	0.936941	0.668504	0.898605	1.38846	0.55909	1.02527	0.991661	1.08796
sp|Q9P0B6|CC167_HUMAN	CCDC167	Coiled-coil domain-containing protein 167 OS=Homo sapiens OX=9606 GN=CCDC167 PE=1 SV=2	4620	3	1	15.4639	3	C	UR	10.9401	11.6024	11.4185	11.6425	10.3235	11.096	10.6137	11.4942	10.869	11.214	11.5645	11.5984	11.0773	11.3489	9.08561	11.0912	11.0131	12.0071	1.02503	0.996731	1.01575	0.951458	1.09933	0.818816	1.04498	0.958144	1.10471
sp|Q6PII3|CC174_HUMAN	CCDC174	Coiled-coil domain-containing protein 174 OS=Homo sapiens OX=9606 GN=CCDC174 PE=1 SV=3	966	13	11	31.9058	7	C	UR	11.2468	10.4903	10.9367	10.5704	11.2086	10.5466	11.7237	12.4115	10.8653	11.1803	10.9645	11.2488	10.7205	10.9726	11.1797	10.9618	11.3565	11.4153	0.994086	1.0452	1.02854	1.0142	0.978944	1.06003	0.93501	0.914993	1.05062
sp|O60826|CCD22_HUMAN	CCDC22	Coiled-coil domain-containing protein 22 OS=Homo sapiens OX=9606 GN=CCDC22 PE=1 SV=1	2726	21	16	35.2472	7	C	UR	10.9126	10.5079	11.3451	11.1544	10.8981	11.4452	10.8861	11.6279	11.2226	12.1549	11.4606	11.1585	10.5778	11.4091	10.9335	10.7627	11.1529	10.3901	1.11384	1.09066	0.983551	0.94831	1.04689	0.955292	0.988659	0.959149	0.925817
sp|Q86WR0|CCD25_HUMAN	CCDC25	Coiled-coil domain-containing protein 25 OS=Homo sapiens OX=9606 GN=CCDC25 PE=1 SV=2	2357	11	8	31.25	5	C	UR	10.9333	10.7859	10.778	11.3637	11.2607	11.3573	11.6339	10.9351	10.9522	11.2084	10.1884	9.97011	11.0163	11.4706	11.2434	11.5263	11.7532	11.6232	1.02516	0.944605	0.925047	0.969425	1.01865	0.989978	0.990752	1.07481	1.06127
sp|Q8IWP9|CC28A_HUMAN	CCDC28A	Coiled-coil domain-containing protein 28A OS=Homo sapiens OX=9606 GN=CCDC28A PE=1 SV=1	5376	2	1	4.74453	1	C	UR	13.6727	12.2696	10.5846	11.5842	10.5359	9.90971	7.80562	10.5654	13.0722	12.5015	10.9618	10.7622	12.1006	11.6968	11.1506	9.2494	10.8906	10.6864	0.914341	0.893412	1.01678	1.04458	1.11019	1.12522	1.18497	1.03078	0.817487
sp|Q96MW1|CCD43_HUMAN	CCDC43	Coiled-coil domain-containing protein 43 OS=Homo sapiens OX=9606 GN=CCDC43 PE=1 SV=2	284	11	8	36.6071	8	C	UR	11.5272	11.4052	11.7324	11.4458	10.9033	11.0598	10.522	10.377	11.0274	12.8302	12.8531	12.434	10.9925	10.5256	10.0601	9.95848	10.2301	10.1159	1.11304	1.12696	1.05981	0.960399	0.96536	0.909607	0.946447	0.985839	0.91734
sp|Q96A33|CCD47_HUMAN	CCDC47	PAT complex subunit CCDC47 OS=Homo sapiens OX=9606 GN=CCDC47 PE=1 SV=1	4596	17	15	25.8799	12	C	UR	10.767	11.9433	12.336	11.4536	10.047	10.9374	11.418	10.5954	10.5022	10.0859	10.9871	11.3971	11.3498	10.8966	10.8918	11.6141	11.1291	11.6485	0.936739	0.919938	0.923888	0.990937	1.08456	0.99583	1.01717	1.05038	1.10914
sp|Q96ER9|MITOK_HUMAN	CCDC51	Mitochondrial potassium channel OS=Homo sapiens OX=9606 GN=CCDC51 PE=1 SV=2	1905	8	7	16.0584	4	C	UR	11.3465	10.5028	10.4687	11.5973	11.1013	11.622	10.5302	11.3152	11.5161	10.5247	11.0235	10.6	11.071	11.279	11.5221	11.1583	11.5738	11.2475	0.927577	1.04958	1.01254	0.954626	1.01601	0.991405	1.05965	1.02286	0.976674
sp|Q9P031|TAP26_HUMAN	CCDC59	Thyroid transcription factor 1-associated protein 26 OS=Homo sapiens OX=9606 GN=CCDC59 PE=1 SV=2	2412	1	1	7.46888	1	C	UR	10.5265	10.2706	14.0918	9.76406	7.86549	7.62879	19.9785	7.76363	12.1107	8.40969	11.7497	11.2026	9.5257	10.2932	14.68	13.2968	10.879	9.9633	0.798911	1.14401	0.794972	0.975588	1.30865	1.92429	0.665556	1.40128	0.822687
sp|Q16204|CCDC6_HUMAN	CCDC6	Coiled-coil domain-containing protein 6 OS=Homo sapiens OX=9606 GN=CCDC6 PE=1 SV=2	881	13	12	26.3713	11	C	UR	12.9277	11.7406	11.7489	10.8722	10.9107	11.3774	10.1862	10.2684	9.96779	11.7153	11.7519	11.9457	10.5625	10.9675	10.5922	10.4267	10.9783	11.0599	0.906213	1.00096	1.01674	0.971518	1.00521	0.930979	1.02361	1.06913	1.10957
sp|Q9Y6R9|CCD61_HUMAN	CCDC61	Centrosomal protein CCDC61 OS=Homo sapiens OX=9606 GN=CCDC61 PE=1 SV=3	5223	2	2	4.6875	1	C	UR	11.5488	13.0055	11.544	10.7867	9.51022	12.2166	10.0453	11.7902	9.55272	12.119	13.2866	14.9403	8.23157	10.5798	11.0815	9.17452	9.83122	10.7555	1.04937	1.02162	1.2942	0.763122	1.11247	0.907082	0.913312	0.83385	1.12591
sp|Q6ZRK6|CCD73_HUMAN	CCDC73	Coiled-coil domain-containing protein 73 OS=Homo sapiens OX=9606 GN=CCDC73 PE=2 SV=2	6773	1	1	0.741427	1	C	UR	11.7839	9.67155	7.98966	11.5768	11.4939	11.7616	10.3317	12.6589	12.7319	9.10716	7.22468	7.5174	12.9131	12.8723	12.1423	12.6206	12.9275	12.6751	0.772846	0.747003	0.940891	1.11542	1.11992	1.03237	1.22154	1.02122	0.995536
sp|Q9BR77|CCD77_HUMAN	CCDC77	Coiled-coil domain-containing protein 77 OS=Homo sapiens OX=9606 GN=CCDC77 PE=1 SV=1	2185	3	2	4.09836	3	C	UR	11.5467	11.1596	11.4961	10.5995	10.9088	11.6323	10.6756	11.3262	10.6552	14.0647	11.1455	13.836	10.9131	9.45591	9.90249	9.41591	10.749	10.5173	1.21807	0.99874	1.20354	1.02959	0.866811	0.851296	0.882006	0.949032	0.987059
sp|Q8N4S0|CCD82_HUMAN	CCDC82	Coiled-coil domain-containing protein 82 OS=Homo sapiens OX=9606 GN=CCDC82 PE=1 SV=2	5975	3	2	4.59559	1	C	UR	11.4454	10.5754	10.8841	10.6382	12.092	10.4308	9.09207	11.7003	13.1418	10.9435	8.56258	11.7149	13.463	11.5712	12.6775	12.5006	9.26683	9.29986	0.956153	0.809669	1.07633	1.26554	0.956931	1.21539	1.37489	0.792016	0.707655
sp|Q9H6F5|CCD86_HUMAN	CCDC86	Coiled-coil domain-containing protein 86 OS=Homo sapiens OX=9606 GN=CCDC86 PE=1 SV=1	1307	8	8	28.6111	4	C	UR	12.517	11.7677	13.3957	9.88106	11.1449	10.2395	11.1542	9.77097	10.1289	14.5405	15.0333	12.8464	9.35713	9.2731	11.8532	9.58773	9.17414	8.33444	1.16167	1.27751	0.958996	0.946976	0.832046	1.1576	0.859559	0.938917	0.822834
sp|Q3V6T2|GRDN_HUMAN	CCDC88A	Girdin OS=Homo sapiens OX=9606 GN=CCDC88A PE=1 SV=2	3370	10	8	4.9706	9	C	UR	10.1698	10.4798	10.4494	12.1328	11.7417	12.0118	10.6459	10.9377	11.4312	11.3526	10.5945	10.8048	10.4635	11.6892	10.8268	11.7319	11.0712	11.4655	1.1163	1.01094	1.03402	0.862416	0.995529	0.901345	1.10202	1.01221	1.003
sp|Q9P219|DAPLE_HUMAN	CCDC88C	Protein Daple OS=Homo sapiens OX=9606 GN=CCDC88C PE=1 SV=3	3258	4	4	2.46548	2	C	UR	11.3639	10.8198	10.8325	11.8156	11.7054	12.4177	9.28165	11.1226	10.6408	13.2073	11.4117	11.7496	10.4965	10.9678	10.0239	9.37524	12.0151	10.7528	1.16222	1.0547	1.08466	0.888355	0.936985	0.807226	1.01008	1.08025	1.01053
tr|A0A2R8Y4Z8|A0A2R8Y4Z8_HUMAN	CCDC9	Isoform of Q9Y3X0, Coiled-coil domain-containing protein 9 OS=Homo sapiens OX=9606 GN=CCDC9 PE=1 SV=1	880	7	7	22.1465	5	C	UR	8.66122	8.97732	8.68748	12.1437	11.3068	11.9214	12.3692	12.87	13.0628	10.0843	9.49108	9.47943	11.0747	10.3655	12.1541	12.6596	12.3166	12.3746	1.16431	1.05723	1.09116	0.911966	0.916747	1.01952	1.02348	0.957004	0.947315
sp|Q9GZT6|CC90B_HUMAN	CCDC90B	Coiled-coil domain-containing protein 90B, mitochondrial OS=Homo sapiens OX=9606 GN=CCDC90B PE=1 SV=2	4600	4	3	20.8661	3	C	UR	8.4438	12.2169	12.1729	13.1046	10.6442	9.81379	11.4317	9.94569	12.2264	11.0078	11.8571	9.98515	11.2418	13.1602	10.962	11.0494	11.3718	9.36465	1.30366	0.970555	0.820274	0.857852	1.23637	1.117	0.966562	1.14339	0.765938
sp|Q7Z6B0|CCD91_HUMAN	CCDC91	Coiled-coil domain-containing protein 91 OS=Homo sapiens OX=9606 GN=CCDC91 PE=1 SV=2	232	11	9	23.8095	8	C	UR	11.5081	11.3206	11.4825	11.3185	11.2534	11.1063	10.4627	11.2362	10.3117	11.9163	11.4573	11.4344	10.6496	10.8281	10.7075	10.168	11.4726	11.3663	1.03546	1.01208	0.995815	0.940901	0.962207	0.964091	0.971834	1.02103	1.10227
sp|Q567U6|CCD93_HUMAN	CCDC93	Coiled-coil domain-containing protein 93 OS=Homo sapiens OX=9606 GN=CCDC93 PE=1 SV=2	887	16	15	22.3455	10	C	UR	11.404	11.1501	10.853	11.0523	10.8829	11.7422	10.7557	10.9909	11.1689	12.0165	11.6181	11.5448	10.8419	10.6903	10.4254	10.909	10.7799	11.174	1.05371	1.04197	1.06374	0.980971	0.982302	0.887855	1.01425	0.9808	1.00046
sp|Q96F63|CCD97_HUMAN	CCDC97	Coiled-coil domain-containing protein 97 OS=Homo sapiens OX=9606 GN=CCDC97 PE=1 SV=1	2261	11	9	39.9417	6	C	UR	11.5329	11.1224	11.8872	10.8946	10.9501	11.0787	11.1876	10.1599	11.1868	12.0663	11.2325	10.1256	10.8983	10.4438	11.9613	11.5028	11.4837	10.2857	1.04625	1.0099	0.851806	1.00034	0.953761	1.07967	1.02818	1.1303	0.919454
sp|Q9BSQ5|CCM2_HUMAN	CCM2	Cerebral cavernous malformations 2 protein OS=Homo sapiens OX=9606 GN=CCM2 PE=1 SV=1	6303	5	3	10.1351	2	C	UR	9.39224	10.0062	9.5678	11.5607	12.1322	11.359	11.9412	11.2277	12.813	12.3299	11.7793	11.7646	10.7719	10.6679	10.9403	10.2979	10.6769	10.7713	1.31277	1.1772	1.2296	0.931763	0.879311	0.963137	0.862388	0.950944	0.840659
sp|P20248|CCNA2_HUMAN	CCNA2	Cyclin-A2 OS=Homo sapiens OX=9606 GN=CCNA2 PE=1 SV=2	250	18	13	37.2685	10	C	UR	11.198	11.2948	10.165	11.0452	10.3573	10.8767	12.5759	11.3321	11.155	11.098	11.7526	11.5366	10.4426	10.7575	10.9587	11.1935	11.1223	11.1382	0.991069	1.04053	1.13494	0.945439	1.03864	1.00755	0.890069	0.981486	0.998497
sp|P14635|CCNB1_HUMAN	CCNB1	G2/mitotic-specific cyclin-B1 OS=Homo sapiens OX=9606 GN=CCNB1 PE=1 SV=1	1254	33	16	33.0254	18	C	UR	5.92651	6.1234	6.1471	14.5935	15.0524	14.9127	12.1102	12.7521	12.3822	6.26032	6.44571	6.36452	14.432	14.6409	13.7699	12.2886	12.8388	12.9593	1.05633	1.05264	1.03537	0.988932	0.972664	0.92337	1.01473	1.0068	1.04661
sp|O95067|CCNB2_HUMAN	CCNB2	G2/mitotic-specific cyclin-B2 OS=Homo sapiens OX=9606 GN=CCNB2 PE=1 SV=1	1254	13	6	24.6231	7	C	UR	6.06468	5.83877	7.45123	12.6256	12.8306	12.0404	17.5604	11.8122	13.7762	6.97838	7.75867	7.92537	11.4939	12.0238	16.8004	13.4215	12.2568	11.3411	1.15066	1.32882	1.06363	0.910366	0.937124	1.39534	0.764304	1.03764	0.823243
sp|P24863|CCNC_HUMAN	CCNC	Cyclin-C OS=Homo sapiens OX=9606 GN=CCNC PE=1 SV=2	4579	6	5	15.9011	3	C	UR	10.836	11.1664	11.5309	10.9288	11.7026	10.9228	10.5178	10.8978	11.497	10.8605	11.1965	10.9436	10.7269	11.267	10.9465	10.7859	10.9721	12.3009	1.00226	1.0027	0.949068	0.981522	0.962785	1.00218	1.02549	1.00682	1.06992
sp|P30281|CCND3_HUMAN	CCND3	G1/S-specific cyclin-D3 OS=Homo sapiens OX=9606 GN=CCND3 PE=1 SV=2	4769	4	3	9.58904	4	C	UR	13.5935	11.7042	14.8042	9.20089	8.79597	9.17734	14.0051	8.5121	10.2067	10.0774	12.5892	12.0103	7.75345	8.2067	15.4871	13.8881	10.017	9.97073	0.741339	1.07561	0.811278	0.842685	0.933007	1.68754	0.99165	1.17679	0.97688
sp|O96020|CCNE2_HUMAN	CCNE2	G1/S-specific cyclin-E2 OS=Homo sapiens OX=9606 GN=CCNE2 PE=1 SV=1	4754	3	3	6.68317	2	C	UR	13.4011	13.5402	14.5597	8.59736	10.4051	10.0024	10.0826	9.44017	9.97129	15.2941	13.9603	14.5091	8.66161	8.52454	9.03004	9.03697	10.1664	10.817	1.14126	1.03103	0.996526	1.00747	0.819262	0.902786	0.896291	1.07693	1.08481
sp|P51946|CCNH_HUMAN	CCNH	Cyclin-H OS=Homo sapiens OX=9606 GN=CCNH PE=1 SV=1	3023	7	5	17.3375	5	C	UR	9.82741	11.0791	12.2378	10.6598	11.4764	10.8813	10.5228	11.4094	11.9059	11.1989	11.4011	11.2629	11.0688	10.9957	10.8974	10.4609	11.4392	11.2752	1.13956	1.02906	0.920335	1.03836	0.958111	1.00148	0.994122	1.00261	0.947019
sp|O75909|CCNK_HUMAN	CCNK	Cyclin-K OS=Homo sapiens OX=9606 GN=CCNK PE=1 SV=2	2863	11	10	25	7	C	UR	11.6828	11.7384	11.7897	10.4993	10.8662	10.6928	10.7125	11.1528	10.8655	11.3676	11.5022	11.1258	10.4738	11.0351	11.1854	10.7554	11.0473	11.5074	0.973022	0.979877	0.943687	0.997569	1.01554	1.04606	1.004	0.990543	1.05908
sp|Q9UK58|CCNL1_HUMAN	CCNL1	Cyclin-L1 OS=Homo sapiens OX=9606 GN=CCNL1 PE=1 SV=1	4019	9	5	11.7871	6	C	UR	11.3432	12.1055	10.8385	10.8398	11.1946	11.3807	9.7823	11.3895	11.126	12.827	11.6951	11.3764	10.3351	11.7538	9.314	10.6421	11.3252	10.7314	1.13081	0.966098	1.04963	0.953437	1.04995	0.818406	1.08789	0.994354	0.964532
sp|Q96S94|CCNL2_HUMAN	CCNL2	Cyclin-L2 OS=Homo sapiens OX=9606 GN=CCNL2 PE=1 SV=1	5372	5	5	9.42308	5	C	UR	13.3636	12.8261	12.432	9.85674	9.48903	10.1044	9.59975	11.276	11.0525	14.9084	13.2521	12.4409	9.31712	10.143	9.5302	10.1927	10.7861	9.42953	1.1156	1.03321	1.00072	0.945254	1.06891	0.943176	1.06177	0.956555	0.853157
sp|O60563|CCNT1_HUMAN	CCNT1	Cyclin-T1 OS=Homo sapiens OX=9606 GN=CCNT1 PE=1 SV=1	4683	11	9	17.9063	9	C	UR	11.2288	11.5156	11.4535	10.8898	10.7725	10.9349	10.9709	10.9362	11.2979	10.9153	10.746	10.5542	10.3429	10.7477	10.6279	11.7486	12.1887	12.1286	0.972086	0.933166	0.921474	0.949785	0.997701	0.971929	1.07089	1.11453	1.07353
sp|Q8ND76|CCNY_HUMAN	CCNY	Cyclin-Y OS=Homo sapiens OX=9606 GN=CCNY PE=1 SV=2	6557	1	1	4.98534	1	C	UR	12.7614	10.532	11.3506	10.6428	10.7166	12.5252	10.6837	10.304	10.4837	11.5861	10.3804	11.2696	11.1689	11.0198	10.0634	11.7233	12.5251	10.2634	0.907905	0.985599	0.992865	1.04943	1.02829	0.803449	1.09731	1.21556	0.978982
sp|O43303|CP110_HUMAN	CCP110	Centriolar coiled-coil protein of 110 kDa OS=Homo sapiens OX=9606 GN=CCP110 PE=1 SV=3	4217	6	5	7.01581	3	C	UR	12.2791	12.4619	13.5984	9.92767	9.98747	9.96003	10.5866	10.3915	10.8074	11.5118	11.4436	11.6579	10.7811	10.6146	10.4567	10.3892	10.7174	12.4278	0.937516	0.918282	0.857297	1.08597	1.06279	1.04986	0.981356	1.03136	1.14994
sp|O14618|CCS_HUMAN	CCS	Copper chaperone for superoxide dismutase OS=Homo sapiens OX=9606 GN=CCS PE=1 SV=1	4706	3	3	10.9489	2	C	UR	9.29587	10.6059	12.3499	12.9865	11.2533	10.6907	10.0928	12.2391	10.4858	10.5412	9.32572	11.7009	11.8328	11.7626	11.2547	10.8462	11.9267	10.8092	1.13396	0.879297	0.94745	0.911161	1.04526	1.05275	1.07465	0.97447	1.03084
sp|P78371|TCPB_HUMAN	CCT2	T-complex protein 1 subunit beta OS=Homo sapiens OX=9606 GN=CCT2 PE=1 SV=4	223	157	59	80	29	C	UR	13.1275	11.2804	11.2424	10.6145	11.0784	11.7826	9.95246	10.861	10.0606	11.9841	11.3415	11.4241	10.4266	11.1023	10.1362	10.8934	11.1906	11.5013	0.912898	1.00541	1.01616	0.982296	1.00216	0.860264	1.09454	1.03035	1.1432
sp|P49368|TCPG_HUMAN	CCT3	T-complex protein 1 subunit gamma OS=Homo sapiens OX=9606 GN=CCT3 PE=1 SV=4	549	128	57	66.789	24	C	UR	12.0049	11.6371	11.483	11.021	10.8585	11.0765	10.7609	11.0816	10.0765	11.4789	11.5003	11.5432	10.8098	11.1737	10.8007	10.9751	10.5476	11.1708	0.956184	0.988241	1.00525	0.980829	1.02902	0.975104	1.0199	0.951812	1.1086
sp|P50991|TCPD_HUMAN	CCT4	T-complex protein 1 subunit delta OS=Homo sapiens OX=9606 GN=CCT4 PE=1 SV=4	1023	148	57	76.4378	22	C	UR	11.934	11.8101	11.7636	11.1232	11.1329	10.8863	10.4433	10.935	9.97154	11.2461	11.569	12.0879	10.6089	10.8395	10.0557	10.7158	11.3918	11.4854	0.942354	0.979586	1.02757	0.953758	0.973641	0.9237	1.0261	1.04177	1.15182
sp|P48643|TCPE_HUMAN	CCT5	T-complex protein 1 subunit epsilon OS=Homo sapiens OX=9606 GN=CCT5 PE=1 SV=1	1023	155	54	77.0795	30	C	UR	11.4442	11.7668	11.5772	10.9195	11.0222	11.2206	10.6746	11.0986	10.2763	11.5231	11.598	11.563	10.7341	11.0259	10.4839	10.8894	10.9519	11.2306	1.0069	0.985655	0.998774	0.983022	1.00034	0.934344	1.02012	0.986785	1.09286
sp|P40227|TCPZ_HUMAN	CCT6A	T-complex protein 1 subunit zeta OS=Homo sapiens OX=9606 GN=CCT6A PE=1 SV=3	1335	98	45	71.1864	26	C	UR	11.4999	11.3779	11.7851	10.8763	10.9751	11.4482	10.9047	10.8793	10.2535	11.4716	11.5234	11.3961	10.4111	10.9487	11.2417	11.0999	10.9048	11.0028	0.997537	1.01278	0.966991	0.957231	0.997587	0.98196	1.0179	1.00235	1.07308
sp|Q92526|TCPW_HUMAN	CCT6B	T-complex protein 1 subunit zeta-2 OS=Homo sapiens OX=9606 GN=CCT6B PE=1 SV=5	1335	2	2	6.98113	2	C	UR	14.0728	11.2637	11.7617	11.6894	9.4663	9.89667	9.69916	11.9626	10.1877	10.5412	11.3506	12.2717	10.9439	10.4268	10.448	11.8444	11.0493	11.124	0.749046	1.00772	1.04336	0.936227	1.10147	1.05571	1.22118	0.923657	1.09191
sp|Q99832|TCPH_HUMAN	CCT7	T-complex protein 1 subunit eta OS=Homo sapiens OX=9606 GN=CCT7 PE=1 SV=2	1567	139	53	78.8214	32	C	UR	11.8507	11.5643	11.6384	10.7978	11.158	11.0104	10.7864	11.1902	10.0038	11.3136	11.2137	11.3064	10.5878	10.8915	10.8768	11.5823	10.844	11.3837	0.954677	0.969686	0.971473	0.980556	0.976111	0.987873	1.07379	0.969068	1.13794
sp|P50990|TCPQ_HUMAN	CCT8	T-complex protein 1 subunit theta OS=Homo sapiens OX=9606 GN=CCT8 PE=1 SV=4	1425	120	52	73.5401	20	C	UR	11.9481	11.6477	11.56	11.1807	11.2374	11.0184	10.909	10.4946	10.0042	11.2677	11.4979	11.5762	11.0777	11.0393	10.8066	10.9368	10.7308	11.0671	0.943053	0.987144	1.0014	0.990784	0.982374	0.980776	1.00255	1.02251	1.10624
sp|P86790|CCZ1B_HUMAN	CCZ1B	Vacuolar fusion protein CCZ1 homolog B OS=Homo sapiens OX=9606 GN=CCZ1B PE=1 SV=1	913	19	15	30.9129	11	C	UR	12.3805	12.0542	11.9842	10.5542	10.6453	10.7744	10.6023	10.6242	10.3807	11.8563	11.5186	11.5556	10.7331	11.0017	10.8456	10.4248	10.8696	11.1948	0.957658	0.955564	0.964238	1.01695	1.03347	1.00661	0.98326	1.0231	1.07843
tr|K4DIA7|K4DIA7_HUMAN	CD151	Isoform of P48509, Tetraspanin (Fragment) OS=Homo sapiens OX=9606 GN=CD151 PE=1 SV=1	6687	2	2	7.82609	1	C	UR	10.3663	10.5883	10.6966	13.1025	12.76	10.5946	14.1224	8.5471	9.22215	11.0393	11.8891	11.1389	12.5313	11.1991	11.4635	8.63509	11.1235	10.9802	1.06492	1.12286	1.04135	0.956405	0.87767	1.08201	0.611445	1.30143	1.19064
sp|P06126|CD1A_HUMAN	CD1A	T-cell surface glycoprotein CD1a OS=Homo sapiens OX=9606 GN=CD1A PE=1 SV=4	5009	7	3	18.6544	6	C	UR	11.1763	11.4567	11.2973	11.1848	10.8658	11.6012	10.8004	10.9018	10.7157	10.8275	10.7085	10.9518	11.3377	11.625	11.2624	10.8153	11.5595	10.9124	0.968794	0.934694	0.969413	1.01367	1.06987	0.970791	1.00138	1.06033	1.01836
sp|P29016|CD1B_HUMAN	CD1B	T-cell surface glycoprotein CD1b OS=Homo sapiens OX=9606 GN=CD1B PE=1 SV=1	2626	13	10	34.5345	10	C	UR	10.6477	11.0251	10.7007	11.4182	11.3023	11.637	10.9887	11.4916	10.7886	10.4677	10.3572	10.7622	11.3051	11.6859	11.0272	11.2398	11.4704	11.6846	0.983097	0.939418	1.00575	0.990092	1.03394	0.947594	1.02284	0.998156	1.08305
sp|P29017|CD1C_HUMAN	CD1C	T-cell surface glycoprotein CD1c OS=Homo sapiens OX=9606 GN=CD1C PE=1 SV=2	5009	5	2	5.40541	3	C	UR	11.4264	11.2705	11.4136	11.1465	10.8592	11.5139	10.0112	11.4364	10.9223	11.0463	11.1132	11.6726	11.3252	11.9469	10.4448	10.8939	10.4805	11.0765	0.966737	0.986048	1.02269	1.01603	1.10017	0.90715	1.08817	0.916417	1.01412
sp|P15813|CD1D_HUMAN	CD1D	Antigen-presenting glycoprotein CD1d OS=Homo sapiens OX=9606 GN=CD1D PE=1 SV=1	5233	3	2	14.0299	2	C	UR	13.8823	11.42	9.02888	9.47315	10.9358	13.0738	10.2903	10.6327	11.2632	9.50335	8.87928	11.0105	12.5668	12.9237	11.9162	9.66685	9.61111	13.9222	0.684566	0.777518	1.21948	1.32657	1.18178	0.911458	0.939419	0.903923	1.23608
sp|P15812|CD1E_HUMAN	CD1E	T-cell surface glycoprotein CD1e, membrane-associated OS=Homo sapiens OX=9606 GN=CD1E PE=1 SV=2	4444	7	6	20.6186	7	C	UR	9.01476	9.15494	9.36327	12.1166	11.9681	11.6181	11.8675	12.2958	12.6009	8.70341	9.09288	9.20856	12.0938	12.2126	12.3124	12.0315	12.1235	12.2213	0.965463	0.993221	0.983478	0.998121	1.02043	1.05976	1.01381	0.985988	0.969881
sp|P06729|CD2_HUMAN	CD2	T-cell surface antigen CD2 OS=Homo sapiens OX=9606 GN=CD2 PE=1 SV=2	4736	10	9	32.7635	3	C	UR	11.5567	11.6724	11.2161	11.3676	11.2944	11.5974	10.4665	10.6943	10.1346	11.0382	11.1717	11.4899	10.9766	11.4363	10.9876	10.785	10.76	11.3548	0.955133	0.957107	1.02441	0.965602	1.01256	0.947414	1.03043	1.00615	1.1204
sp|Q15762|CD226_HUMAN	CD226	CD226 antigen OS=Homo sapiens OX=9606 GN=CD226 PE=1 SV=2	3682	8	6	24.7024	7	C	UR	13.3719	13.7171	13.9989	11.0906	10.1533	11.3284	8.65409	9.33449	8.35129	13.1297	13.4214	13.5813	10.1647	10.845	9.48367	9.28679	9.82427	10.2633	0.981891	0.978436	0.97017	0.916511	1.06813	0.837161	1.07311	1.05247	1.22894
sp|P20963|CD3Z_HUMAN	CD247	T-cell surface glycoprotein CD3 zeta chain OS=Homo sapiens OX=9606 GN=CD247 PE=1 SV=2	3986	11	9	47.561	7	C	UR	11.8544	12.0122	11.9151	10.7746	11.148	11.0684	10.1057	10.5057	10.6158	11.4171	11.702	11.6262	11.269	11.3242	10.7169	10.3856	10.5194	11.0395	0.963115	0.974181	0.975752	1.04588	1.01581	0.968243	1.02769	1.00131	1.03991
sp|P10747|CD28_HUMAN	CD28	T-cell-specific surface glycoprotein CD28 OS=Homo sapiens OX=9606 GN=CD28 PE=1 SV=1	5656	5	4	11.8182	4	C	UR	12.302	13.0799	13.0915	10.5355	10.7354	10.4696	9.61025	10.4829	9.69308	13.6872	13.6682	12.6313	9.95846	10.3576	10.3815	9.54141	10.1431	9.6312	1.1126	1.04498	0.964848	0.945232	0.964813	0.99159	0.992837	0.967583	0.993616
sp|Q9Y5K6|CD2AP_HUMAN	CD2AP	CD2-associated protein OS=Homo sapiens OX=9606 GN=CD2AP PE=1 SV=1	2195	32	24	39.7496	11	C	UR	10.3648	10.6182	12.1758	11.5935	10.9715	11.5847	10.8236	11.0679	10.8	10.9903	9.71381	9.82364	11.7178	11.2432	11.4917	11.3444	11.8631	11.8119	1.06035	0.914826	0.806818	1.01073	1.02477	0.99197	1.04812	1.07185	1.0937
sp|O95400|CD2B2_HUMAN	CD2BP2	CD2 antigen cytoplasmic tail-binding protein 2 OS=Homo sapiens OX=9606 GN=CD2BP2 PE=1 SV=1	3959	16	12	51.3196	9	C	UR	12.1716	10.8929	11.0308	11.0366	10.7688	11.249	10.8081	10.998	11.0441	11.1788	10.0681	9.21704	11.1133	11.7535	11.8044	11.8693	11.5499	11.4456	0.91843	0.924276	0.83557	1.00694	1.09144	1.04938	1.09819	1.05019	1.03636
sp|P28907|CD38_HUMAN	CD38	ADP-ribosyl cyclase/cyclic ADP-ribose hydrolase 1 OS=Homo sapiens OX=9606 GN=CD38 PE=1 SV=2	3291	5	4	15.3333	2	C	UR	9.90888	9.95845	10.8452	12.7228	10.4726	11.8208	11.7021	11.2992	11.2701	9.55059	9.89619	10.276	11.4822	12.3347	10.9942	11.3271	11.6632	12.4758	0.963841	0.993748	0.947517	0.902494	1.17781	0.930071	0.96796	1.03222	1.10698
sp|P04234|CD3D_HUMAN	CD3D	T-cell surface glycoprotein CD3 delta chain OS=Homo sapiens OX=9606 GN=CD3D PE=1 SV=1	3297	8	6	32.1637	5	C	UR	11.9723	11.4404	12.748	11.397	10.4455	10.1951	10.3191	10.5011	10.9816	10.9432	11.133	12.1608	11.4233	10.7385	10.5929	11.0362	10.7752	11.1968	0.914048	0.973134	0.953942	1.00231	1.02805	1.03902	1.06949	1.02611	1.0196
sp|P07766|CD3E_HUMAN	CD3E	T-cell surface glycoprotein CD3 epsilon chain OS=Homo sapiens OX=9606 GN=CD3E PE=1 SV=2	3777	13	7	41.5459	10	C	UR	8.8909	10.1815	11.8428	11.2336	11.8934	10.4424	11.6274	11.906	11.982	10.335	11.0634	10.1915	11.6639	11.0394	11.3594	11.2382	11.305	11.8042	1.16243	1.08662	0.860559	1.03831	0.928201	1.08782	0.966527	0.949519	0.985162
sp|P09693|CD3G_HUMAN	CD3G	T-cell surface glycoprotein CD3 gamma chain OS=Homo sapiens OX=9606 GN=CD3G PE=1 SV=1	2449	15	7	43.4066	9	C	UR	12.6663	12.7364	12.4395	10.6437	10.221	10.6339	10.4363	10.5195	9.70344	11.494	11.8394	12.3182	10.6775	11.1148	10.6527	10.6875	10.2458	10.9701	0.907444	0.92957	0.990252	1.00318	1.08745	1.00177	1.02407	0.973976	1.13054
sp|P01730|CD4_HUMAN	CD4	T-cell surface glycoprotein CD4 OS=Homo sapiens OX=9606 GN=CD4 PE=1 SV=1	5633	3	3	6.55022	3	C	UR	10.5663	9.93824	9.96862	11.6644	12.0663	11.4072	10.8443	11.3429	12.2017	8.77993	8.6386	8.30818	11.9976	13.3249	12.453	12.4655	12.1913	11.841	0.830939	0.869228	0.833433	1.02857	1.10431	1.09168	1.1495	1.0748	0.970432
sp|P15529|MCP_HUMAN	CD46	Membrane cofactor protein OS=Homo sapiens OX=9606 GN=CD46 PE=1 SV=3	2673	4	3	6.12245	3	C	UR	12.1549	12.9427	11.5431	9.71288	11.2061	12.3796	9.53199	10.0642	10.4646	12.8258	12.5966	12.0734	10.6731	10.7119	10.4219	9.79601	10.1292	10.772	1.05519	0.973254	1.04594	1.09886	0.955903	0.841864	1.0277	1.00646	1.02938
sp|Q08722|CD47_HUMAN	CD47	Leukocyte surface antigen CD47 OS=Homo sapiens OX=9606 GN=CD47 PE=1 SV=1	2719	6	4	11.7647	5	C	UR	11.5091	10.9615	9.98228	11.0403	11.7927	11.9244	10.6024	11.4539	10.7334	10.4547	10.1046	10.0678	12.1591	12.3212	11.7234	11.2875	10.7492	11.1325	0.908383	0.921832	1.00856	1.10134	1.04481	0.983143	1.06462	0.938474	1.03719
sp|P09326|CD48_HUMAN	CD48	CD48 antigen OS=Homo sapiens OX=9606 GN=CD48 PE=1 SV=2	5642	7	6	17.6955	4	C	UR	11.4866	11.0445	12.2996	9.14036	11.7914	12.8617	10.8495	10.1073	10.419	11.7236	10.2343	11.0224	10.1302	11.6337	11.1881	11.1848	11.529	11.354	1.02064	0.926638	0.896158	1.10829	0.986624	0.869879	1.03091	1.14065	1.08974
sp|P06127|CD5_HUMAN	CD5	T-cell surface glycoprotein CD5 OS=Homo sapiens OX=9606 GN=CD5 PE=1 SV=2	3121	29	17	43.8384	20	C	UR	8.16012	8.74357	9.17573	12.9829	12.6495	12.1828	11.8709	12.0372	12.1973	8.74007	8.90025	9.16412	12.4711	12.1845	11.8774	11.8229	12.2273	12.6124	1.07107	1.01792	0.998735	0.960578	0.963239	0.974927	0.995958	1.0158	1.03403
sp|P08174|DAF_HUMAN	CD55	Complement decay-accelerating factor OS=Homo sapiens OX=9606 GN=CD55 PE=1 SV=4	6228	2	2	5.24934	1	C	UR	8.43627	8.08626	11.1247	10.9769	12.3225	14.3289	10.3346	12.8757	11.5142	9.5714	9.46201	9.47364	12.876	11.1815	13.4538	11.0877	11.2944	11.5995	1.13455	1.17013	0.851585	1.17301	0.907405	0.93893	1.07287	0.877189	1.00741
sp|P19256|LFA3_HUMAN	CD58	Lymphocyte function-associated antigen 3 OS=Homo sapiens OX=9606 GN=CD58 PE=1 SV=1	5367	2	2	10	2	C	UR	11.1066	11.5115	10.5482	10.7474	11.1506	11.1131	11.3676	11.3527	11.1024	9.51934	11.5502	11.3482	11.8438	11.076	12.6128	10.8762	10.3828	10.7906	0.857088	1.00336	1.07585	1.10202	0.99331	1.13495	0.95677	0.914567	0.971922
sp|P13987|CD59_HUMAN	CD59	CD59 glycoprotein OS=Homo sapiens OX=9606 GN=CD59 PE=1 SV=1	1329	4	3	15.625	4	C	UR	8.57978	12.2979	12.0871	12.0751	10.9893	10.9372	9.6564	11.5647	11.8125	11.4373	11.233	12.8719	12.8709	10.6977	7.83633	10.2122	11.0294	11.8112	1.33305	0.913406	1.06493	1.0659	0.97347	0.716481	1.05756	0.953715	0.999891
sp|P30203|CD6_HUMAN	CD6	T-cell differentiation antigen CD6 OS=Homo sapiens OX=9606 GN=CD6 PE=1 SV=3	2978	6	6	12.8743	5	C	UR	10.9506	10.8315	9.97142	11.6763	10.9805	11.3776	12.7562	10.5223	10.9335	9.58311	9.93052	10.2123	11.51	11.5213	12.6125	12.024	11.5631	11.0432	0.875126	0.916815	1.02415	0.985759	1.04925	1.10853	0.942596	1.09892	1.01004
sp|Q07108|CD69_HUMAN	CD69	Early activation antigen CD69 OS=Homo sapiens OX=9606 GN=CD69 PE=1 SV=1	3191	2	2	9.54774	1	C	UR	9.37932	8.32794	8.8635	11.1179	13.6987	10.0857	9.53547	15.633	13.3585	9.50787	10.7977	9.22167	12.8886	10.9006	12.8856	11.1844	10.9477	11.6659	1.01371	1.29656	1.04041	1.15927	0.795744	1.27761	1.17292	0.700294	0.873288
sp|P09564|CD7_HUMAN	CD7	T-cell antigen CD7 OS=Homo sapiens OX=9606 GN=CD7 PE=1 SV=1	6461	5	2	9.58333	3	C	UR	13.9674	12.2093	14.1391	10.3139	8.48748	7.71888	13.8373	9.04842	10.2781	10.9559	13.4704	12.8099	8.26949	10.0289	14.2267	10.3748	10.2975	9.56644	0.784391	1.10329	0.905988	0.801779	1.18161	1.84311	0.749766	1.13805	0.93076
sp|P32970|CD70_HUMAN	CD70	CD70 antigen OS=Homo sapiens OX=9606 GN=CD70 PE=1 SV=2	6535	2	1	5.18135	2	C	UR	11.5712	11.1057	11.7926	11.0469	11.2968	11.2312	10.7562	10.91	10.2894	10.4934	11.4827	12.0066	11.0271	11.4088	10.5478	10.5238	10.216	12.2938	0.906855	1.03394	1.01814	0.998208	1.00991	0.939155	0.978395	0.936387	1.1948
sp|P11912|CD79A_HUMAN	CD79A	B-cell antigen receptor complex-associated protein alpha chain OS=Homo sapiens OX=9606 GN=CD79A PE=1 SV=2	5382	1	1	9.73451	1	C	UR	15.7348	13.5853	13.978	10.3561	8.29429	10.6429	8.72425	7.86109	10.8232	13.8978	14.3124	13.0648	9.63063	11.4799	8.68751	11.7054	8.28931	8.93227	0.883251	1.05352	0.93467	0.929944	1.38408	0.816274	1.3417	1.05447	0.825286
sp|P60033|CD81_HUMAN	CD81	CD81 antigen OS=Homo sapiens OX=9606 GN=CD81 PE=1 SV=1	6367	5	3	15.2542	5	C	UR	12.5465	13.6073	13.3032	10.4946	10.666	10.3684	9.41269	10.278	9.32335	13.6338	13.3606	13.2881	9.76901	10.5315	10.2483	9.56412	9.6117	9.99273	1.08667	0.981876	0.998864	0.930865	0.987394	0.988416	1.01609	0.935171	1.0718
sp|P27701|CD82_HUMAN	CD82	CD82 antigen OS=Homo sapiens OX=9606 GN=CD82 PE=1 SV=1	4211	7	6	25.0936	3	C	UR	11.0773	12.521	13.2975	10.8135	13.2959	11.345	8.86732	9.61147	9.171	13.3366	13.1171	13.4423	10.0763	10.23	10.1141	9.60875	9.84789	10.227	1.20396	1.0476	1.01089	0.931824	0.769414	0.8915	1.08361	1.0246	1.11514
sp|Q01151|CD83_HUMAN	CD83	CD83 antigen OS=Homo sapiens OX=9606 GN=CD83 PE=1 SV=1	6181	1	1	4.87805	1	C	UR	14.8862	15.2946	16.8659	9.69127	10.3156	9.24196	7.45854	8.75646	7.48941	16.9107	16.5036	17.0675	8.4416	8.01128	7.46558	8.01168	8.39084	9.1971	1.136	1.07905	1.01195	0.871052	0.776618	0.807791	1.07416	0.958246	1.22801
sp|Q9UIB8|SLAF5_HUMAN	CD84	SLAM family member 5 OS=Homo sapiens OX=9606 GN=CD84 PE=1 SV=1	634	6	5	20	4	C	UR	13.601	12.4958	12.9022	10.1246	11.0363	10.09	9.96978	9.74424	10.0361	12.6318	12.4109	12.8503	9.61483	10.7744	10.7914	10.105	10.1779	10.6435	0.928738	0.993208	0.995976	0.949653	0.976267	1.06951	1.01356	1.0445	1.06053
sp|P40200|TACT_HUMAN	CD96	T-cell surface protein tactile OS=Homo sapiens OX=9606 GN=CD96 PE=1 SV=2	6036	1	1	2.22222	1	C	UR	12.5473	12.6809	9.83648	10.8946	11.1968	12.8707	7.54322	12.8101	9.61984	14.6958	12.7137	12.7517	10.8063	11.957	6.36672	8.51353	10.9638	11.2315	1.17124	1.00259	1.29637	0.99189	1.06789	0.494667	1.12863	0.855869	1.16753
sp|P14209|CD99_HUMAN	CD99	CD99 antigen OS=Homo sapiens OX=9606 GN=CD99 PE=1 SV=1	4601	14	11	45.4054	3	C	UR	10.2458	13.978	15.1322	11.3479	10.7857	9.44928	9.55318	9.08199	10.4259	14.8747	15.1201	14.6352	10.1184	11.4512	9.14422	8.29583	9.53897	6.82132	1.45178	1.08171	0.967155	0.891656	1.0617	0.967716	0.868384	1.05032	0.654266
tr|A0A096LP69|A0A096LP69_HUMAN	CD99	Isoform of P14209, CD99 antigen OS=Homo sapiens OX=9606 GN=CD99 PE=1 SV=1	4601	3	2	7.06522	2	C	UR	9.73357	13.5221	15.8992	11.1314	11.2524	9.04702	9.26145	9.6366	10.5163	13.8825	14.5391	14.5109	10.8632	10.8017	9.26692	8.55454	10.4412	7.13997	1.42625	1.07521	0.912683	0.975911	0.959944	1.02431	0.923672	1.08349	0.678942
sp|Q8TCZ2|C99L2_HUMAN	CD99L2	CD99 antigen-like protein 2 OS=Homo sapiens OX=9606 GN=CD99L2 PE=1 SV=1	2211	5	5	26.3359	3	C	UR	12.1428	11.3779	12.0228	11.8057	11.8518	11.6689	8.15816	10.986	9.98597	12.5268	12.0191	12.3685	11.0484	11.2368	7.99633	9.96221	10.9179	11.9239	1.03163	1.05635	1.02876	0.935853	0.948103	0.685269	1.22114	0.993806	1.19407
sp|Q9BWV3|CDAC1_HUMAN	CDADC1	Cytidine and dCMP deaminase domain-containing protein 1 OS=Homo sapiens OX=9606 GN=CDADC1 PE=1 SV=1	3095	1	1	2.14008	1	C	UR	9.04926	10.427	12.1306	10.7152	9.53054	10.8993	11.7056	13.0399	12.5026	9.87252	12.135	11.322	12.3355	11.1588	10.9084	11.8682	9.2793	11.1203	1.09097	1.1638	0.933341	1.15121	1.17085	1.00083	1.01389	0.711611	0.889437
sp|Q8IWY9|CDAN1_HUMAN	CDAN1	Codanin-1 OS=Homo sapiens OX=9606 GN=CDAN1 PE=1 SV=4	2639	10	9	11.8989	6	C	UR	13.9844	12.8662	13.8337	9.32661	9.46104	9.18503	9.74989	10.9469	10.6463	13.2477	13.8125	14.5887	9.00783	9.81305	9.6238	9.7803	9.79726	10.3289	0.947321	1.07355	1.05458	0.965821	1.03721	1.04777	1.00312	0.894979	0.970185
sp|O75794|CD123_HUMAN	CDC123	Cell division cycle protein 123 homolog OS=Homo sapiens OX=9606 GN=CDC123 PE=1 SV=1	3277	18	12	46.7262	12	C	UR	16.5298	16.6188	16.5629	8.26264	8.09286	8.45897	8.75839	8.45813	8.25746	17.2628	17.3362	16.6399	7.58296	8.15484	8.06155	8.06296	8.60722	8.29147	1.04435	1.04317	1.00465	0.917741	1.00766	0.953018	0.920598	1.01763	1.00412
sp|Q13042|CDC16_HUMAN	CDC16	Cell division cycle protein 16 homolog OS=Homo sapiens OX=9606 GN=CDC16 PE=1 SV=2	1544	19	12	24.6774	14	C	UR	10.568	11.6567	11.9333	11.2199	10.6327	10.5787	11.6482	10.7739	10.9886	11.2357	10.9504	11.2038	11.0373	11.2188	11.5802	10.8959	11.1981	10.6798	1.06318	0.939407	0.938866	0.983733	1.05513	1.09468	0.935411	1.03937	0.971895
sp|Q12834|CDC20_HUMAN	CDC20	Cell division cycle protein 20 homolog OS=Homo sapiens OX=9606 GN=CDC20 PE=1 SV=2	2871	13	9	25.6513	9	C	UR	8.87294	8.77979	8.54386	12.5479	13.3345	12.9225	11.4175	11.5221	12.0589	9.90299	9.71685	9.41269	13.0113	12.9575	12.5977	10.5533	11.2766	10.571	1.11609	1.10673	1.10169	1.03693	0.971728	0.974868	0.924313	0.978694	0.876613
sp|Q9UJX2|CDC23_HUMAN	CDC23	Cell division cycle protein 23 homolog OS=Homo sapiens OX=9606 GN=CDC23 PE=1 SV=3	317	23	17	33.8358	11	C	UR	10.5232	10.8068	11.5594	10.5556	11.2205	11.0402	11.5422	11.1033	11.6487	11.1203	11.359	11.0593	11.3483	11.3231	11.5656	10.2227	10.8961	11.1056	1.05673	1.0511	0.956732	1.0751	1.00914	1.04759	0.885678	0.981343	0.953376
sp|P30304|MPIP1_HUMAN	CDC25A	M-phase inducer phosphatase 1 OS=Homo sapiens OX=9606 GN=CDC25A PE=1 SV=2	56	1	1	1.9084	1	C	UR	10.1712	8.58435	9.98663	11.8361	9.6791	9.84626	14.9917	11.1742	13.7305	9.62296	11.422	11.6085	12.158	10.645	12.7042	10.9258	11.0417	9.87178	0.946099	1.33056	1.16241	1.0272	1.09979	1.29026	0.72879	0.988148	0.718968
sp|P30305|MPIP2_HUMAN	CDC25B	M-phase inducer phosphatase 2 OS=Homo sapiens OX=9606 GN=CDC25B PE=1 SV=2	56	7	7	14.8276	1	C	UR	10.7088	7.63671	8.89765	13.7581	11.3352	12.3839	12.0141	11.7872	11.4784	9.8766	10.4689	8.15068	10.7775	11.3804	12.0046	10.7936	13.5804	12.9673	0.922286	1.37087	0.916049	0.783354	1.00399	0.969369	0.898416	1.15213	1.12972
sp|P30307|MPIP3_HUMAN	CDC25C	M-phase inducer phosphatase 3 OS=Homo sapiens OX=9606 GN=CDC25C PE=1 SV=2	6837	1	1	2.95983	1	C	UR	10.0858	9.88343	8.80598	12.0694	11.622	11.7868	12.659	11.4417	11.6459	11.3766	10.7341	12.2043	11.1568	11.4061	11.7134	10.5324	10.7801	10.0964	1.12798	1.08607	1.3859	0.924388	0.981419	0.99377	0.83201	0.942173	0.866947
sp|Q8NHZ8|CDC26_HUMAN	CDC26	Anaphase-promoting complex subunit CDC26 OS=Homo sapiens OX=9606 GN=CDC26 PE=1 SV=1	5928	2	2	24.7059	1	C	UR	9.54003	10.2567	14.2737	10.1807	8.81304	8.5287	15.7693	9.74122	12.8966	9.37324	12.297	10.8304	10.8573	11.8272	13.7601	11.1497	10.3022	9.6028	0.982517	1.19891	0.758766	1.06646	1.34201	1.61339	0.707055	1.05759	0.744602
sp|P30260|CDC27_HUMAN	CDC27	Cell division cycle protein 27 homolog OS=Homo sapiens OX=9606 GN=CDC27 PE=1 SV=2	18	24	18	32.6456	15	C	UR	11.2492	11.2144	11.5684	10.6688	10.6905	10.7793	11.5235	11.135	11.1709	10.9123	11.0771	11.2769	11.4458	11.2109	11.5618	10.8122	10.8039	10.8992	0.970047	0.987755	0.974801	1.07283	1.04868	1.07259	0.938272	0.970272	0.975676
sp|P49427|UB2R1_HUMAN	CDC34	Ubiquitin-conjugating enzyme E2 R1 OS=Homo sapiens OX=9606 GN=CDC34 PE=1 SV=2	6065	1	1	6.35593	1	C	UR	14.3874	8.59141	11.6946	10.9748	10.0768	13.9247	9.11176	11.3048	9.93373	15.8786	14.484	13.3994	11.8596	7.35863	9.05396	7.88732	10.878	9.20047	1.10364	1.68587	1.14578	1.08063	0.730255	0.650208	0.865619	0.962246	0.926185
sp|Q16543|CDC37_HUMAN	CDC37	Hsp90 co-chaperone Cdc37 OS=Homo sapiens OX=9606 GN=CDC37 PE=1 SV=1	3032	29	16	32.8042	21	C	UR	10.7531	10.5885	11.1318	11.2979	11.417	11.4358	11.0742	11.2038	11.0979	11.0664	11.2515	11.1965	11.144	11.0028	10.7976	10.8744	11.3616	11.3052	1.02914	1.06262	1.00581	0.986379	0.963718	0.944189	0.981957	1.01408	1.01868
sp|Q7L3B6|CD37L_HUMAN	CDC37L1	Hsp90 co-chaperone Cdc37-like 1 OS=Homo sapiens OX=9606 GN=CDC37L1 PE=1 SV=1	831	2	2	7.71513	2	C	UR	8.66029	11.094	12.5904	11.2003	11.4444	10.1636	11.4234	11.2619	12.1617	11.4283	10.1688	11.782	11.5859	13.0706	11.0137	10.1755	10.517	10.2583	1.31962	0.916609	0.93579	1.03443	1.1421	1.08364	0.890753	0.933855	0.843489
sp|O60508|PRP17_HUMAN	CDC40	Pre-mRNA-processing factor 17 OS=Homo sapiens OX=9606 GN=CDC40 PE=1 SV=1	3106	24	18	38.8601	11	C	UR	8.4633	8.13423	7.73564	11.0701	11.3773	10.8844	13.9145	13.8531	14.5674	10.0938	9.59081	9.67075	11.1672	11.4501	10.6952	11.966	12.7881	12.5782	1.19265	1.17907	1.25016	1.00877	1.00639	0.982618	0.859961	0.923123	0.863444
sp|P60953|CDC42_HUMAN	CDC42	Cell division control protein 42 homolog OS=Homo sapiens OX=9606 GN=CDC42 PE=1 SV=2	2775	20	9	41.8848	11	C	UR	10.1515	9.90843	11.8537	10.4061	12.0077	12.179	12.7958	9.74634	10.9515	10.7075	10.8165	9.89949	9.23516	10.02	14.5219	12.4951	11.3674	10.937	1.05476	1.09165	0.835136	0.887479	0.834467	1.19237	0.976504	1.16632	0.99868
sp|Q5VT25|MRCKA_HUMAN	CDC42BPA	Serine/threonine-protein kinase MRCK alpha OS=Homo sapiens OX=9606 GN=CDC42BPA PE=1 SV=1	1701	9	8	6.17783	3	C	UR	12.2402	12.2768	11.119	10.6157	10.1729	11.4232	10.0438	11.235	10.8734	12.9614	12.0101	10.8949	10.6717	11.244	10.497	10.2707	11.3871	10.0632	1.05892	0.978276	0.979852	1.00527	1.10529	0.918923	1.02258	1.01354	0.925481
sp|O75419|CDC45_HUMAN	CDC45	Cell division control protein 45 homolog OS=Homo sapiens OX=9606 GN=CDC45 PE=1 SV=1	4348	7	6	12.8975	4	C	UR	11.846	11.4747	10.7787	10.3018	11.23	11.612	10.9477	10.6713	11.1379	15.923	12.4684	12.3821	9.58035	10.4891	10.6338	9.04237	10.4532	9.0276	1.34416	1.0866	1.14876	0.929967	0.934024	0.915765	0.825964	0.979562	0.81053
sp|Q99459|CDC5L_HUMAN	CDC5L	Cell division cycle 5-like protein OS=Homo sapiens OX=9606 GN=CDC5L PE=1 SV=2	200	57	34	42.5187	23	C	UR	10.9074	10.1574	10.3266	10.9146	10.57	11.0812	12.3594	11.6781	12.0053	7.75412	7.3417	7.76088	12.4168	12.6284	13.8561	12.8872	12.915	12.4397	0.710903	0.722795	0.751539	1.13764	1.19474	1.25042	1.04271	1.10591	1.03619
sp|O00311|CDC7_HUMAN	CDC7	Cell division cycle 7-related protein kinase OS=Homo sapiens OX=9606 GN=CDC7 PE=1 SV=1	2446	6	4	7.83972	2	C	UR	9.85277	9.90902	9.57287	12.1884	11.1807	11.4084	12.6253	11.5718	11.6906	11.7267	9.78455	9.63097	11.1406	13.1193	12.1864	10.1163	10.1318	12.1634	1.19019	0.987439	1.00607	0.914032	1.17339	1.06819	0.801269	0.875559	1.04044
sp|Q6P1J9|CDC73_HUMAN	CDC73	Parafibromin OS=Homo sapiens OX=9606 GN=CDC73 PE=1 SV=1	423	20	15	29.3785	13	C	UR	10.5626	11.2768	10.6545	10.6442	11.402	11.2551	11.404	11.6118	11.189	12.397	11.9335	11.4449	10.7822	10.8649	11.1702	10.4399	11.1005	9.86691	1.17367	1.05823	1.07418	1.01296	0.9529	0.992457	0.915464	0.955966	0.88184
sp|Q69YH5|CDCA2_HUMAN	CDCA2	Cell division cycle-associated protein 2 OS=Homo sapiens OX=9606 GN=CDCA2 PE=1 SV=2	3668	9	8	11.9257	3	C	UR	5.87034	6.21847	6.46953	12.9465	14.8997	14.6248	12.0769	14.1645	12.7292	4.62151	4.84819	5.54029	15.9829	15.6436	13.6959	12.5743	13.6533	13.4401	0.787264	0.779644	0.856367	1.23453	1.04992	0.93648	1.04119	0.963912	1.05585
sp|Q99618|CDCA3_HUMAN	CDCA3	Cell division cycle-associated protein 3 OS=Homo sapiens OX=9606 GN=CDCA3 PE=1 SV=1	6466	8	6	34.3284	6	C	UR	7.08625	8.0305	8.97541	12.4539	11.9513	11.6313	13.3441	12.465	14.0623	6.88759	6.88731	6.58193	12.9652	13.1534	12.7952	13.2861	13.8582	13.585	0.971966	0.857644	0.733329	1.04106	1.10058	1.10007	0.995653	1.11176	0.966064
sp|Q96FF9|CDCA5_HUMAN	CDCA5	Sororin OS=Homo sapiens OX=9606 GN=CDCA5 PE=1 SV=1	5789	6	4	21.0317	4	C	UR	7.24686	7.29232	6.71491	14.4314	12.9507	14.2834	12.9943	11.3775	12.7085	6.54486	7.08323	8.40281	12.7597	13.8418	13.3044	12.1177	12.7986	13.1469	0.903131	0.971327	1.25137	0.884162	1.06881	0.931455	0.932534	1.1249	1.0345
sp|Q9BWT1|CDCA7_HUMAN	CDCA7	Cell division cycle-associated protein 7 OS=Homo sapiens OX=9606 GN=CDCA7 PE=1 SV=1	2944	4	3	11.3208	2	C	UR	8.97501	9.00159	10.9039	11.3667	13.4316	12.5811	13.2825	10.4717	9.98598	11.2138	10.7151	10.7071	13.435	11.7706	11.8904	10.841	10.1289	9.29811	1.24945	1.19036	0.981948	1.18196	0.876339	0.945097	0.816191	0.967266	0.931116
sp|Q96GN5|CDA7L_HUMAN	CDCA7L	Cell division cycle-associated 7-like protein OS=Homo sapiens OX=9606 GN=CDCA7L PE=1 SV=2	2943	6	4	12.5551	2	C	UR	9.98168	10.4387	9.21036	10.7622	11.9722	11.4824	12.6636	12.3095	11.1793	11.9803	11.9008	12.5295	11.7311	11.1441	12.7999	7.78524	9.90061	10.2283	1.20023	1.14007	1.36037	1.09003	0.930834	1.11474	0.614772	0.804306	0.914933
sp|Q53HL2|BOREA_HUMAN	CDCA8	Borealin OS=Homo sapiens OX=9606 GN=CDCA8 PE=1 SV=2	2196	5	4	17.1429	1	C	UR	6.50447	7.2799	7.187	13.8964	13.6391	13.8534	13.8471	11.6836	12.109	5.99253	5.23033	5.32578	14.8017	14.3785	14.4529	13.0854	13.1733	13.5597	0.921294	0.718461	0.74103	1.06514	1.05421	1.04327	0.944994	1.1275	1.1198
sp|P19022|CADH2_HUMAN	CDH2	Cadherin-2 OS=Homo sapiens OX=9606 GN=CDH2 PE=1 SV=4	2713	9	5	11.6998	3	C	UR	14.0927	14.0093	14.4575	10.1523	10.264	9.82921	9.0426	9.50413	8.64822	12.8883	13.7885	13.4224	9.07256	10.5224	10.7849	9.58656	9.66351	10.2709	0.914535	0.984236	0.928399	0.893646	1.02518	1.09723	1.06015	1.01677	1.18764
sp|P55283|CADH4_HUMAN	CDH4	Cadherin-4 OS=Homo sapiens OX=9606 GN=CDH4 PE=2 SV=2	2713	3	3	5.34934	2	C	UR	14.5374	13.3904	14.5158	9.58574	9.41636	11.3858	8.73915	8.84339	9.58602	12.9952	13.9036	13.8307	10.6331	9.96881	9.46145	9.19343	10.6392	9.37447	0.893919	1.03832	0.952804	1.10926	1.05867	0.83099	1.05198	1.20307	0.977931
sp|Q9Y2V0|CDIN1_HUMAN	CDIN1	CDAN1-interacting nuclease 1 OS=Homo sapiens OX=9606 GN=CDIN1 PE=1 SV=2	5556	3	3	11.3879	2	C	UR	11.0595	11.2477	11.0957	11.4585	11.0649	11.5089	11.3373	11.8353	9.39204	11.1108	11.1152	12.0957	9.73149	11.1159	8.81364	10.103	10.8577	15.0567	1.00463	0.988214	1.09012	0.849278	1.00461	0.765814	0.891124	0.9174	1.60313
sp|O14735|CDIPT_HUMAN	CDIPT	CDP-diacylglycerol--inositol 3-phosphatidyltransferase OS=Homo sapiens OX=9606 GN=CDIPT PE=1 SV=1	6302	4	2	11.2676	2	C	UR	10.5093	10.0621	8.90665	12.2849	11.1942	11.3659	11.8093	11.7714	12.0963	10.7464	9.58534	9.74207	11.6744	13.2305	9.94501	11.9932	11.869	11.2141	1.02257	0.952621	1.0938	0.950303	1.1819	0.874987	1.01557	1.00829	0.927067
sp|P06493|CDK1_HUMAN	CDK1	Cyclin-dependent kinase 1 OS=Homo sapiens OX=9606 GN=CDK1 PE=1 SV=3	246	40	21	60.6061	23	C	UR	10.6532	10.5787	10.5709	11.5352	11.4482	11.2984	11.1267	11.4828	11.3059	9.33535	9.07897	9.17358	12.4365	12.3394	12.3114	11.5755	12.0981	11.6513	0.876297	0.858227	0.867817	1.07813	1.07784	1.08966	1.04033	1.05359	1.03055
sp|P21127|CD11B_HUMAN	CDK11B	Cyclin-dependent kinase 11B OS=Homo sapiens OX=9606 GN=CDK11B PE=1 SV=4	2225	23	14	18.8679	13	C	UR	11.1142	10.9094	11.1053	10.8598	11.1385	11.4312	10.6936	11.2925	11.4555	11.1902	10.6013	10.9263	10.9963	11.3943	10.5142	11.0758	11.4499	11.8517	1.00684	0.971764	0.983881	1.01257	1.02296	0.919782	1.03575	1.01394	1.03458
sp|Q9NYV4|CDK12_HUMAN	CDK12	Cyclin-dependent kinase 12 OS=Homo sapiens OX=9606 GN=CDK12 PE=1 SV=2	1	21	16	14.8993	11	C	UR	11.1631	11.8124	12.6879	10.1347	10.5915	10.2529	10.5046	11.4059	11.447	12.4292	12.4712	12.2623	9.78786	9.47555	9.23712	10.9749	11.6901	11.6718	1.11342	1.05577	0.96646	0.965778	0.894639	0.900927	1.04477	1.02491	1.01963
sp|Q14004|CDK13_HUMAN	CDK13	Cyclin-dependent kinase 13 OS=Homo sapiens OX=9606 GN=CDK13 PE=1 SV=2	1	18	12	13.1614	11	C	UR	11.952	12.2772	12.4044	10.7264	10.7165	10.1732	10.4896	10.3443	10.9164	11.6584	11.5821	11.971	10.5888	10.945	10.3424	10.4662	11.5359	10.9102	0.975434	0.943384	0.965062	0.987172	1.02132	1.01662	0.99777	1.1152	0.999435
sp|Q00536|CDK16_HUMAN	CDK16	Cyclin-dependent kinase 16 OS=Homo sapiens OX=9606 GN=CDK16 PE=1 SV=1	2498	3	3	6.04839	1	C	UR	11.4239	11.1053	11.0324	12.7671	10.5955	10.9881	11.1524	9.81492	11.1203	7.9493	12.4099	12.2385	10.3417	12.7956	11.7902	9.8615	12.782	9.83117	0.695849	1.11747	1.10932	0.810031	1.20764	1.073	0.88425	1.30231	0.884072
sp|Q00537|CDK17_HUMAN	CDK17	Cyclin-dependent kinase 17 OS=Homo sapiens OX=9606 GN=CDK17 PE=1 SV=2	2498	4	4	7.64818	3	C	UR	12.3035	11.0763	10.8647	10.3955	11.364	10.8239	10.7132	10.8567	11.6022	11.2939	12.2045	12.4272	10.4317	10.8866	10.6791	10.6663	10.4079	11.0027	0.917944	1.10186	1.14382	1.00348	0.957998	0.986625	0.995627	0.958659	0.948327
sp|P24941|CDK2_HUMAN	CDK2	Cyclin-dependent kinase 2 OS=Homo sapiens OX=9606 GN=CDK2 PE=1 SV=2	246	31	17	56.7114	16	C	UR	10.8849	10.3075	10.0302	11.4323	11.6829	11.6318	11.302	11.5512	11.1773	10.7357	11.2562	10.5906	10.9152	11.2899	11.3397	10.9535	11.3449	11.5743	0.986298	1.09204	1.05587	0.954767	0.966357	0.974892	0.969167	0.982136	1.03552
sp|O14519|CDKA1_HUMAN	CDK2AP1	Cyclin-dependent kinase 2-associated protein 1 OS=Homo sapiens OX=9606 GN=CDK2AP1 PE=1 SV=1	4456	4	3	42.6087	3	C	UR	12.2288	13.6177	13.4398	11.2007	10.4738	9.51881	9.97121	8.87032	10.6788	12.2097	13.2896	12.8872	10.8494	10.6177	10.0284	9.44906	9.30328	11.3657	0.998437	0.975913	0.958882	0.968637	1.01373	1.05353	0.947635	1.04881	1.06432
sp|P11802|CDK4_HUMAN	CDK4	Cyclin-dependent kinase 4 OS=Homo sapiens OX=9606 GN=CDK4 PE=1 SV=2	2283	2	2	8.91089	2	C	UR	15.3844	15.3035	13.868	9.82783	9.01349	8.95859	8.33522	10.4831	8.82583	14.8582	13.163	14.1059	7.74867	8.82608	7.53379	10.9661	10.1512	12.6469	0.965798	0.860127	1.01716	0.788442	0.979208	0.840957	1.31564	0.968344	1.43295
sp|Q00535|CDK5_HUMAN	CDK5	Cyclin-dependent-like kinase 5 OS=Homo sapiens OX=9606 GN=CDK5 PE=1 SV=3	1070	20	16	54.7945	8	C	UR	11.9116	12.1956	11.5621	10.8362	10.635	10.8071	10.9376	10.7684	10.3463	12.2158	12.3167	11.5767	10.1514	10.1773	10.4224	10.3371	10.954	11.8486	1.02554	1.00993	1.00127	0.936801	0.956961	0.964399	0.94509	1.01723	1.14521
sp|Q96SN8|CK5P2_HUMAN	CDK5RAP2	CDK5 regulatory subunit-associated protein 2 OS=Homo sapiens OX=9606 GN=CDK5RAP2 PE=1 SV=5	2335	15	12	9.08611	10	C	UR	11.9617	11.9209	10.8902	11.375	10.9802	11.3491	10.4709	10.5969	10.455	12.8758	11.2875	12.4135	10.0713	10.9407	10.8994	9.87631	11.7273	9.90815	1.07641	0.946868	1.13987	0.885395	0.996401	0.960376	0.943212	1.10668	0.947697
sp|Q96JB5|CK5P3_HUMAN	CDK5RAP3	CDK5 regulatory subunit-associated protein 3 OS=Homo sapiens OX=9606 GN=CDK5RAP3 PE=1 SV=2	3820	19	13	24.3083	10	C	UR	12.44	12.4723	11.7088	10.258	11.0321	10.8164	10.7695	9.36154	11.1413	13.8636	12.1934	12.9638	10.1245	10.5099	10.4207	10.3287	9.8659	9.72948	1.11444	0.977638	1.10719	0.986982	0.952662	0.963419	0.959066	1.05388	0.873284
sp|Q00534|CDK6_HUMAN	CDK6	Cyclin-dependent kinase 6 OS=Homo sapiens OX=9606 GN=CDK6 PE=1 SV=1	687	21	15	49.3865	14	C	UR	14.3639	14.1478	14.0196	9.29837	9.89629	9.82909	9.34336	9.8052	9.29639	14.4115	13.5292	13.7113	9.20052	9.75697	9.90209	9.64202	10.0837	9.76267	1.00332	0.956278	0.978007	0.989476	0.985922	1.00743	1.03197	1.0284	1.05016
sp|P50613|CDK7_HUMAN	CDK7	Cyclin-dependent kinase 7 OS=Homo sapiens OX=9606 GN=CDK7 PE=1 SV=1	3816	10	8	31.7919	7	C	UR	10.6374	10.7094	11.8487	10.9459	11.4491	11.0491	11.1222	11.0323	11.2058	11.5629	11.2691	11.1485	11.2413	10.6986	11.2123	10.6942	11.3693	10.8037	1.08701	1.05227	0.940906	1.02698	0.934446	1.01477	0.961519	1.03054	0.964119
sp|P49336|CDK8_HUMAN	CDK8	Cyclin-dependent kinase 8 OS=Homo sapiens OX=9606 GN=CDK8 PE=1 SV=1	5615	7	7	24.3534	6	C	UR	10.7711	10.7298	11.7937	11.1546	11.3462	11.4183	10.7257	11.2162	10.8444	11.9537	11.9684	10.8504	11.3011	9.99137	10.3389	10.4005	11.7975	11.3982	1.10979	1.11544	0.92002	1.01313	0.880593	0.90547	0.969678	1.05183	1.05106
sp|P50750|CDK9_HUMAN	CDK9	Cyclin-dependent kinase 9 OS=Homo sapiens OX=9606 GN=CDK9 PE=1 SV=3	3872	17	10	29.5699	12	C	UR	10.4081	10.9599	10.9288	10.944	12.0531	11.0809	11.1713	11.0168	11.4372	10.7969	11.1938	10.618	10.0752	10.0739	9.8817	12.1133	12.4871	12.7602	1.03735	1.02134	0.971564	0.92061	0.835795	0.891781	1.08432	1.13346	1.11568
sp|Q5VV42|CDKAL_HUMAN	CDKAL1	Threonylcarbamoyladenosine tRNA methylthiotransferase OS=Homo sapiens OX=9606 GN=CDKAL1 PE=1 SV=1	4819	14	10	22.9706	10	C	UR	12.8718	12.7957	13.1311	10.0165	9.86871	9.98294	10.0533	10.398	10.882	12.1043	12.3485	12.4785	10.3698	10.4805	10.0315	11.0278	10.4445	10.7146	0.94037	0.96505	0.950303	1.03528	1.06199	1.00486	1.09693	1.00447	0.984622
sp|P46527|CDN1B_HUMAN	CDKN1B	Cyclin-dependent kinase inhibitor 1B OS=Homo sapiens OX=9606 GN=CDKN1B PE=1 SV=1	6349	1	1	6.56566	1	C	UR	10.9839	10.9998	14.004	10.776	10.926	9.71054	10.5343	12.3704	9.69518	12.9062	13.4011	12.5909	10.7134	9.5271	9.82751	10.132	11.0443	9.85746	1.17501	1.2183	0.899098	0.994195	0.871969	1.01205	0.961815	0.892799	1.01674
sp|Q9NXV6|CARF_HUMAN	CDKN2AIP	CDKN2A-interacting protein OS=Homo sapiens OX=9606 GN=CDKN2AIP PE=1 SV=3	2627	15	13	30.3448	9	C	UR	9.85796	10.4821	11.8587	11.013	11.1582	11.256	10.8961	11.9056	11.5723	10.8884	11.4048	10.7509	11.1903	11.0655	10.539	10.9451	11.7793	11.4367	1.10453	1.08804	0.906585	1.01609	0.991687	0.936306	1.00449	0.989389	0.98828
sp|Q6NVV7|CDPF1_HUMAN	CDPF1	Cysteine-rich DPF motif domain-containing protein 1 OS=Homo sapiens OX=9606 GN=CDPF1 PE=1 SV=1	4863	1	1	5.69106	1	C	UR	12.5976	10.7557	12.7144	9.74008	9.62618	10.628	10.035	14.9345	8.9685	13.9323	13.4196	10.4093	10.2233	11.4948	9.26568	10.2156	10.4665	10.573	1.10595	1.24768	0.818707	1.04961	1.19412	0.871818	1.01799	0.700823	1.1789
sp|Q86X02|CDR2L_HUMAN	CDR2L	Cerebellar degeneration-related protein 2-like OS=Homo sapiens OX=9606 GN=CDR2L PE=1 SV=2	6188	1	1	1.93548	1	C	UR	10.3114	8.57693	11.2759	12.6632	13.6361	9.81988	13.0418	10.2431	10.4316	12.5444	10.185	13.7977	12.7446	11.0342	7.21973	7.69211	12.8475	11.9347	1.21656	1.18749	1.22364	1.00642	0.809188	0.735216	0.589802	1.25426	1.14409
sp|O95674|CDS2_HUMAN	CDS2	Phosphatidate cytidylyltransferase 2 OS=Homo sapiens OX=9606 GN=CDS2 PE=1 SV=1	5398	6	5	16.1798	3	C	UR	10.2326	11.0405	10.7081	10.9255	11.1332	11.3654	12.7118	10.6926	11.1904	8.88896	11.0635	10.6534	11.1215	10.5294	13.4471	12.0662	10.1104	12.1195	0.86869	1.00208	0.994896	1.01794	0.945768	1.18317	0.949213	0.945549	1.08302
sp|Q15517|CDSN_HUMAN	CDSN	Corneodesmosin OS=Homo sapiens OX=9606 GN=CDSN PE=1 SV=3	790	7	4	11.3422	5	C	UR	12.95	12.5863	12.7613	12.9797	11.2209	9.03542	8.15399	11.1529	9.15946	8.38024	7.44238	13.3763	10.1411	7.7816	12.3782	12.6743	17.9103	9.91552	0.647121	0.591309	1.04819	0.78131	0.693493	1.36997	1.55437	1.60588	1.08254
sp|Q9H211|CDT1_HUMAN	CDT1	DNA replication factor Cdt1 OS=Homo sapiens OX=9606 GN=CDT1 PE=1 SV=3	5048	5	4	9.15751	1	C	UR	15.1834	16.1292	14.6265	9.3165	9.57066	9.42992	8.23331	8.7721	8.73831	10.4787	10.1394	9.18428	13.0034	12.8257	11.4631	11.289	11.4215	10.1949	0.690142	0.628634	0.627919	1.39574	1.34011	1.21561	1.37114	1.30202	1.16669
sp|Q9UKY7|CDV3_HUMAN	CDV3	Protein CDV3 homolog OS=Homo sapiens OX=9606 GN=CDV3 PE=1 SV=1	391	24	14	74.4186	13	C	UR	12.7378	12.1716	11.4044	11.7165	10.3371	11.4196	11.4204	10.2354	8.55728	9.81293	10.7164	11.5748	10.0175	11.1626	11.1652	13.1678	10.5153	11.8675	0.770381	0.880447	1.01494	0.854986	1.07986	0.977718	1.15301	1.02735	1.38683
sp|Q03701|CEBPZ_HUMAN	CEBPZ	CCAAT/enhancer-binding protein zeta OS=Homo sapiens OX=9606 GN=CEBPZ PE=1 SV=3	1939	12	10	12.7135	11	C	UR	6.68494	7.22165	8.29831	10.7385	11.0197	11.3436	16.3197	13.2928	15.0808	10.1001	9.32092	8.42616	12.655	12.6098	13.231	11.596	11.5679	10.4932	1.51087	1.29069	1.01541	1.17847	1.14429	1.16639	0.710549	0.870239	0.695804
sp|Q92879|CELF1_HUMAN	CELF1	CUGBP Elav-like family member 1 OS=Homo sapiens OX=9606 GN=CELF1 PE=1 SV=2	260	12	9	16.2551	8	C	UR	11.9787	11.7265	11.3754	10.828	10.9507	10.724	10.4986	10.9299	10.9883	12.6725	12.4452	12.7676	9.99888	9.83598	10.6013	10.2497	11.2711	10.1577	1.05792	1.06128	1.12239	0.923427	0.898209	0.988563	0.976293	1.03122	0.924417
sp|O95319|CELF2_HUMAN	CELF2	CUGBP Elav-like family member 2 OS=Homo sapiens OX=9606 GN=CELF2 PE=1 SV=1	259	15	10	15.748	8	C	UR	12.3337	11.6995	11.3372	10.4183	10.6716	11.0361	10.7798	10.7364	10.9873	12.5101	12.2192	12.1171	10.8779	10.8681	10.7446	10.2036	10.3156	10.1438	1.0143	1.04442	1.06879	1.04411	1.01841	0.973585	0.946553	0.960809	0.92323
sp|Q86UT8|CATAC_HUMAN	CENATAC	Centrosomal AT-AC splicing factor OS=Homo sapiens OX=9606 GN=CENATAC PE=1 SV=1	6674	1	1	3.31325	1	C	UR	8.27048	10.291	11.1495	11.4116	11.6491	9.19366	11.7039	12.9093	13.4213	11.2023	8.09589	10.1733	14.1738	12.2323	10.2866	15.0495	9.48863	9.2976	1.3545	0.786696	0.912444	1.24205	1.05006	1.11887	1.28585	0.735022	0.69275
sp|Q02224|CENPE_HUMAN	CENPE	Centromere-associated protein E OS=Homo sapiens OX=9606 GN=CENPE PE=1 SV=2	4295	24	17	6.55313	11	C	UR	5.33123	5.416	5.5693	14.0836	14.2407	14.2168	13.0569	14.0376	14.0479	8.13105	7.51438	8.18666	12.6602	12.9281	12.4932	12.3922	13.2376	12.4567	1.52517	1.38744	1.46996	0.898934	0.907828	0.87876	0.949094	0.943009	0.886727
sp|P49454|CENPF_HUMAN	CENPF	Centromere protein F OS=Homo sapiens OX=9606 GN=CENPF PE=1 SV=3	822	83	68	24.0527	26	C	UR	4.15748	3.92525	4.36074	15.7531	15.8639	15.6512	13.1087	13.794	13.3856	5.61118	5.2511	5.66173	14.7749	14.3334	14.1369	13.0429	13.7781	13.4097	1.34966	1.33777	1.29834	0.937908	0.903521	0.903248	0.994981	0.998849	1.0018
sp|Q9H3R5|CENPH_HUMAN	CENPH	Centromere protein H OS=Homo sapiens OX=9606 GN=CENPH PE=1 SV=1	1281	3	3	14.17	1	C	UR	13.3156	13.4949	14.7085	10.2631	10.2165	9.72369	10.1394	8.95933	9.17899	11.8691	10.5851	12.2287	11.3369	10.4691	12.6641	9.45818	10.4901	10.8986	0.891366	0.784378	0.831407	1.10463	1.02473	1.3024	0.932812	1.17086	1.18735
sp|Q92674|CENPI_HUMAN	CENPI	Centromere protein I OS=Homo sapiens OX=9606 GN=CENPI PE=1 SV=2	5344	1	1	1.45503	1	C	UR	8.53988	7.0374	7.86495	12.1492	12.592	13.9207	12.6551	11.402	13.8387	4.80754	4.4088	7.39242	14.2535	13.545	15.3419	13.4973	13.6591	13.0945	0.562952	0.626482	0.939919	1.17321	1.07568	1.10209	1.06654	1.19796	0.946218
sp|Q9BS16|CENPK_HUMAN	CENPK	Centromere protein K OS=Homo sapiens OX=9606 GN=CENPK PE=1 SV=1	3072	3	3	17.8439	2	C	UR	10.6229	10.2016	11.8308	12.4684	11.5691	9.49612	10.2843	12.1548	11.3719	8.96595	11.1607	10.3705	11.3373	10.5533	11.7972	12.8	11.8065	11.2085	0.844022	1.09402	0.876568	0.909278	0.912196	1.24232	1.24461	0.971345	0.985633
sp|Q96H22|CENPN_HUMAN	CENPN	Centromere protein N OS=Homo sapiens OX=9606 GN=CENPN PE=1 SV=2	5814	2	2	12.3894	1	C	UR	6.9891	7.27013	7.64101	13.9996	13.0082	13.8816	12.5729	11.1526	13.4849	6.64586	4.54311	5.85834	13.9844	13.7409	11.9081	12.8605	15.1508	15.3079	0.950889	0.6249	0.766696	0.998917	1.05633	0.857836	1.02288	1.3585	1.13518
sp|Q9BU64|CENPO_HUMAN	CENPO	Centromere protein O OS=Homo sapiens OX=9606 GN=CENPO PE=1 SV=1	6180	3	2	9	1	C	UR	9.18391	9.70991	8.98148	12.5345	11.8441	11.5086	12.4178	11.7218	12.098	10.2551	9.73417	8.24948	12.7707	13.2055	10.3122	12.1579	12.6075	10.7074	1.11664	1.0025	0.918499	1.01884	1.11495	0.896044	0.979073	1.07556	0.885054
sp|Q7L2Z9|CENPQ_HUMAN	CENPQ	Centromere protein Q OS=Homo sapiens OX=9606 GN=CENPQ PE=1 SV=1	4441	2	2	8.58209	2	C	UR	10.1715	9.88226	10.7783	11.7694	11.1911	12.4127	11.5034	10.8344	11.4569	8.72674	8.18287	7.94178	12.5808	11.8861	12.0007	12.4241	13.1563	13.1005	0.857957	0.828037	0.736833	1.06894	1.0621	0.966809	1.08004	1.21432	1.14346
sp|Q8N2Z9|CENPS_HUMAN	CENPS	Centromere protein S OS=Homo sapiens OX=9606 GN=CENPS PE=1 SV=1	6430	2	2	13.7681	1	C	UR	11.9621	12.7028	10.8346	10.5722	10.815	10.233	10.9568	11.7725	10.1511	11.7085	11.1175	11.1483	10.377	10.7407	10.7751	11.3937	11.3688	11.3704	0.978802	0.875204	1.02895	0.981537	0.993135	1.05297	1.03987	0.965712	1.12012
sp|Q71F23-3|CENPU-3_HUMAN	CENPU	Isoform of Q71F23, Isoform 3 of Centromere protein U OS=Homo sapiens OX=9606 GN=CENPU PE=1 SV=1	1549	7	4	17.2107	5	C	UR	11.7786	11.8053	12.7727	10.1844	10.2609	9.87074	11.2353	11.1864	10.9057	10.6293	10.7766	10.4745	10.4841	11.0146	10.7447	11.7291	11.856	12.2911	0.902427	0.912862	0.820069	1.02942	1.07346	1.08854	1.04395	1.05986	1.12703
sp|Q7Z7K6|CENPV_HUMAN	CENPV	Centromere protein V OS=Homo sapiens OX=9606 GN=CENPV PE=1 SV=1	6092	2	2	9.81818	1	C	UR	8.19403	8.31857	8.8927	11.2326	12.443	13.1375	14.7197	12.4921	10.5698	10.063	9.62299	9.79024	12.4655	13.2285	12.8996	10.4489	11.7317	9.74949	1.22808	1.15681	1.10093	1.10977	1.06313	0.98189	0.709858	0.939136	0.92239
sp|Q8N8E3|CE112_HUMAN	CEP112	Centrosomal protein of 112 kDa OS=Homo sapiens OX=9606 GN=CEP112 PE=1 SV=2	4333	3	3	4.92147	2	C	UR	11.5754	10.0498	11.9015	12.462	11.1601	11.6305	10.2749	10.6302	10.3155	13.0403	13.9282	11.0839	11.2824	11.0213	8.50602	9.72172	10.5796	10.8365	1.12655	1.38592	0.931296	0.905348	0.987568	0.731354	0.946159	0.995236	1.05051
sp|Q8N960|CE120_HUMAN	CEP120	Centrosomal protein of 120 kDa OS=Homo sapiens OX=9606 GN=CEP120 PE=1 SV=2	5762	2	1	1.0142	2	C	UR	14.5858	11.1939	12.7926	10.1425	10.3606	11.9482	10.4651	9.92486	8.58635	13.0107	12.0735	12.0566	10.9067	9.63962	11.0021	9.83863	10.7131	10.759	0.892012	1.07857	0.942469	1.07535	0.930408	0.920812	0.940136	1.07942	1.25304
sp|Q6ZU80|CE128_HUMAN	CEP128	Centrosomal protein of 128 kDa OS=Homo sapiens OX=9606 GN=CEP128 PE=1 SV=2	6205	2	1	0.731261	1	C	UR	9.06518	8.9249	9.62874	13.7941	13.4917	13.1552	10.1786	10.845	10.9166	12.7226	11.6261	12.3151	11.4432	10.7512	9.89459	10.4209	11.1922	9.63419	1.40345	1.30265	1.279	0.829572	0.796873	0.752142	1.0238	1.03202	0.882527
sp|Q9UPN4|CP131_HUMAN	CEP131	Centrosomal protein of 131 kDa OS=Homo sapiens OX=9606 GN=CEP131 PE=1 SV=3	1758	7	6	8.12558	4	C	UR	9.65799	9.83514	10.32	11.2002	12.1465	11.6469	11.6056	11.8012	11.7865	10.0993	9.44052	10.0131	11.9038	10.907	12.4019	12.2024	10.5822	12.4497	1.04569	0.959877	0.97026	1.06283	0.897953	1.06483	1.05142	0.896711	1.05626
sp|Q66GS9|CP135_HUMAN	CEP135	Centrosomal protein of 135 kDa OS=Homo sapiens OX=9606 GN=CEP135 PE=1 SV=2	2671	8	7	6.57895	6	C	UR	11.1315	11.1806	12.1494	10.8796	11.2133	10.6477	11.1132	11.0048	10.6799	12.2881	10.7778	9.4688	11.8924	11.7079	12.4879	10.4913	10.8736	10.0123	1.1039	0.963973	0.779366	1.09309	1.04411	1.17282	0.94404	0.988078	0.937485
sp|O94986|CE152_HUMAN	CEP152	Centrosomal protein of 152 kDa OS=Homo sapiens OX=9606 GN=CEP152 PE=1 SV=4	6823	1	1	0.584795	1	C	UR	12.5268	13.6333	13.3531	8.87803	9.57297	10.3257	10.6468	12.1772	8.88606	13.1223	10.3328	11.8547	20.3465	11.287	9.7742	7.45344	8.34215	7.48688	1.04753	0.757912	0.887787	2.29178	1.17905	0.946592	0.700061	0.685064	0.842542
sp|Q5SW79|CE170_HUMAN	CEP170	Centrosomal protein of 170 kDa OS=Homo sapiens OX=9606 GN=CEP170 PE=1 SV=1	973	32	27	19.7601	17	C	UR	12.3297	11.8398	12.987	10.7775	10.2404	10.2761	10.514	10.1965	10.839	11.4687	12.0034	11.9901	10.8299	10.5969	11.5949	10.3876	10.7502	10.3783	0.930167	1.01382	0.923242	1.00487	1.03481	1.12833	0.987986	1.0543	0.957491
sp|Q9Y4F5|C170B_HUMAN	CEP170B	Centrosomal protein of 170 kDa protein B OS=Homo sapiens OX=9606 GN=CEP170B PE=1 SV=4	973	2	2	1.38452	2	C	UR	11.4594	10.3963	13.4392	12.0757	9.78282	12.0819	8.59973	11.5696	10.5954	12.421	9.1179	11.5193	10.9004	12.0246	8.04047	9.93331	11.4859	14.5572	1.08391	0.877036	0.857141	0.902674	1.22915	0.665499	1.15507	0.992764	1.37391
sp|Q8TEP8|CE192_HUMAN	CEP192	Centrosomal protein of 192 kDa OS=Homo sapiens OX=9606 GN=CEP192 PE=1 SV=3	5278	1	1	0.394166	1	C	UR	11.5242	10.723	12.3551	10.6911	11.6553	9.70609	9.35485	12.8476	11.1428	10.9223	12.2132	10.7865	12.5874	9.7951	12.0188	11.5507	9.65786	10.4682	0.947773	1.13897	0.873045	1.17737	0.840396	1.23827	1.23473	0.751728	0.939457
sp|Q96NB1|CEP20_HUMAN	CEP20	Centrosomal protein 20 OS=Homo sapiens OX=9606 GN=CEP20 PE=1 SV=1	1000	2	2	15.5172	1	C	UR	13.8269	13.9111	14.7106	10.4811	10.6011	10.1042	8.94376	8.66213	8.75914	15.3298	15.4708	14.978	9.56038	10.1793	8.08525	8.57167	9.05294	8.77176	1.1087	1.11212	1.01818	0.912156	0.960213	0.800186	0.958397	1.04512	1.00144
sp|Q9BV73|CP250_HUMAN	CEP250	Centrosome-associated protein CEP250 OS=Homo sapiens OX=9606 GN=CEP250 PE=1 SV=2	269	12	10	4.95495	9	C	UR	11.4055	11.1394	10.9941	10.9858	10.8763	11.7496	11.006	11.1493	10.6941	11.5733	11.3687	11.6831	11.3526	10.9648	11.2096	10.8258	10.8924	10.1298	1.01471	1.02059	1.06267	1.03339	1.00813	0.954046	0.983624	0.976963	0.947228
sp|O15078|CE290_HUMAN	CEP290	Centrosomal protein of 290 kDa OS=Homo sapiens OX=9606 GN=CEP290 PE=1 SV=2	4607	3	2	1.08915	1	C	UR	16.5549	13.3567	16.1947	10.6704	9.05737	8.98565	8.08395	9.18349	7.91285	13.3238	10.1862	10.9053	11.5947	11.9802	11.1814	10.5273	10.708	9.59295	0.804828	0.762629	0.673391	1.08662	1.3227	1.24436	1.30225	1.16601	1.21233
sp|Q5VT06|CE350_HUMAN	CEP350	Centrosome-associated protein 350 OS=Homo sapiens OX=9606 GN=CEP350 PE=1 SV=1	911	7	5	2.24575	2	C	UR	11.5701	10.6835	10.9293	12.1308	10.7786	12.3343	10.4457	10.2576	10.8702	11.4885	9.34817	8.77741	13.228	10.8346	11.9431	10.7679	12.7936	10.8187	0.992946	0.875012	0.803111	1.09045	1.00519	0.968286	1.03085	1.24723	0.995264
sp|Q9BYV8|CEP41_HUMAN	CEP41	Centrosomal protein of 41 kDa OS=Homo sapiens OX=9606 GN=CEP41 PE=1 SV=1	3638	14	10	39.6783	7	C	UR	12.3776	12.3846	13.0132	10.5393	9.97952	10.4285	10.2117	10.6994	10.3662	13.605	12.8813	11.9723	9.90253	9.98686	10.1598	10.4114	10.6611	10.4197	1.09916	1.0401	0.920012	0.939579	1.00074	0.974237	1.01956	0.996425	1.00516
sp|O95684|CEP43_HUMAN	CEP43	Centrosomal protein 43 OS=Homo sapiens OX=9606 GN=CEP43 PE=1 SV=1	454	9	7	24.3108	3	C	UR	11.6819	11.7869	12.8626	10.2793	10.7778	10.8675	11.5448	10.6555	9.54368	12.3469	11.7119	10.7967	10.5541	9.82566	11.3125	11.3415	10.8655	11.2452	1.05692	0.993645	0.839385	1.02673	0.911658	1.04095	0.982394	1.01971	1.17829
sp|Q9C0F1|CEP44_HUMAN	CEP44	Centrosomal protein of 44 kDa OS=Homo sapiens OX=9606 GN=CEP44 PE=1 SV=2	4964	2	2	5.64103	2	C	UR	11.1366	11.0104	11.2537	11.1322	10.9798	11.4025	10.5896	10.7076	11.7877	11.4005	10.1487	10.0587	12.1599	11.7731	11.9316	10.2406	11.46	10.8269	1.0237	0.921739	0.893816	1.09232	1.07225	1.04641	0.967042	1.07027	0.918491
sp|Q53EZ4|CEP55_HUMAN	CEP55	Centrosomal protein of 55 kDa OS=Homo sapiens OX=9606 GN=CEP55 PE=1 SV=3	3087	8	7	16.1638	4	C	UR	9.61868	10.9456	10.7745	10.5475	11.0686	10.5541	13.0002	11.1655	12.3254	11.8611	10.8628	12.5766	11.2337	10.0427	11.56	11.2321	10.5237	10.1073	1.23313	0.992434	1.16725	1.06506	0.907321	1.09531	0.863998	0.942517	0.820038
sp|Q8TAP6|CEP76_HUMAN	CEP76	Centrosomal protein of 76 kDa OS=Homo sapiens OX=9606 GN=CEP76 PE=1 SV=1	4540	15	13	29.1351	12	C	UR	12.5495	11.6427	11.9798	10.225	9.84033	10.2651	12.1613	10.5541	10.7823	11.2604	12.3821	12.1667	10.1422	10.5665	11.291	10.6071	10.7175	10.8664	0.897276	1.06351	1.0156	0.991911	1.0738	1.09994	0.872206	1.01548	1.0078
sp|Q5JTW2|CEP78_HUMAN	CEP78	Centrosomal protein of 78 kDa OS=Homo sapiens OX=9606 GN=CEP78 PE=1 SV=1	3739	6	5	11.4659	4	C	UR	13.228	12.9333	12.9772	10.0278	10.4393	10.1371	9.67167	10.5682	10.0174	15.2774	11.9035	14.2877	8.49375	12.0347	9.50485	9.2389	9.45827	9.80099	1.15493	0.920379	1.10098	0.847023	1.15282	0.937628	0.955254	0.894977	0.978398
sp|Q6P2H3|CEP85_HUMAN	CEP85	Centrosomal protein of 85 kDa OS=Homo sapiens OX=9606 GN=CEP85 PE=1 SV=1	2243	8	6	12.2047	3	C	UR	14.3817	14.918	15.6781	9.09971	8.63777	9.55582	8.65484	9.65141	9.4226	19.5357	15.5936	16.0648	7.26564	8.51038	8.30679	8.70945	10.0415	5.97219	1.35837	1.04529	1.02466	0.798448	0.985253	0.869291	1.00631	1.04041	0.633816
sp|Q8IW35|CEP97_HUMAN	CEP97	Centrosomal protein of 97 kDa OS=Homo sapiens OX=9606 GN=CEP97 PE=1 SV=1	1317	22	16	29.711	16	C	UR	11.8615	12.0061	11.9008	10.9402	10.9317	10.9524	10.4021	10.1175	10.8876	14.1158	12.2081	12.4134	10.4549	10.3366	9.94539	9.81131	10.7617	9.95275	1.19005	1.01682	1.04308	0.955644	0.945559	0.908052	0.943203	1.06367	0.91414
sp|Q9Y6K0|CEPT1_HUMAN	CEPT1	Choline/ethanolaminephosphotransferase 1 OS=Homo sapiens OX=9606 GN=CEPT1 PE=1 SV=1	6000	6	4	8.65385	4	C	UR	11.1028	10.9578	10.5445	11.2265	11.7288	11.3934	9.96834	11.9868	11.091	10.7236	9.81802	10.7915	11.2882	12.591	9.44355	11.0554	11.9268	12.3619	0.965844	0.895984	1.02342	1.0055	1.07352	0.828858	1.10906	0.994988	1.11459
sp|Q96G23|CERS2_HUMAN	CERS2	Ceramide synthase 2 OS=Homo sapiens OX=9606 GN=CERS2 PE=1 SV=1	1385	7	6	21.8421	4	C	UR	11.5123	11.4271	11.5967	11.3754	10.9867	10.2245	11.4013	10.4932	10.9829	11.7697	11.6989	12.0609	11.2313	10.629	9.52964	10.9647	10.5296	11.5863	1.02236	1.02379	1.04002	0.987337	0.96744	0.932035	0.961711	1.00347	1.05495
sp|Q8N5B7|CERS5_HUMAN	CERS5	Ceramide synthase 5 OS=Homo sapiens OX=9606 GN=CERS5 PE=1 SV=1	6373	1	1	2.55102	1	C	UR	7.26389	9.73072	11.6888	11.3832	10.6306	12.6491	10.8721	12.7555	13.0261	10.9304	11.8788	10.1445	11.1009	9.5073	9.32528	14.8804	10.7309	11.5014	1.50475	1.22076	0.867879	0.975205	0.894335	0.737231	1.36868	0.841278	0.882952
sp|Q6ZMG9|CERS6_HUMAN	CERS6	Ceramide synthase 6 OS=Homo sapiens OX=9606 GN=CERS6 PE=1 SV=1	6395	3	3	9.89583	2	C	UR	12.1035	11.3383	11.5264	11.807	10.4167	10.7056	9.92889	10.9495	11.2242	11.2071	11.3196	10.9361	10.7916	11.7294	10.4811	10.5431	11.6223	11.3698	0.925934	0.998353	0.948792	0.914001	1.12602	0.979026	1.06186	1.06144	1.01297
sp|Q9Y5P4|CERT_HUMAN	CERT1	Ceramide transfer protein OS=Homo sapiens OX=9606 GN=CERT1 PE=1 SV=1	4035	16	12	26.4423	9	C	UR	12.1297	11.6952	11.2975	10.9428	11.004	11.2892	10.028	10.8504	10.7632	13.5362	12.6676	12.1172	10.128	10.3123	10.2243	10.3906	10.422	10.2019	1.11595	1.08314	1.07255	0.925547	0.937135	0.905667	1.03616	0.960512	0.94785
sp|O00748|EST2_HUMAN	CES2	Cocaine esterase OS=Homo sapiens OX=9606 GN=CES2 PE=1 SV=1	624	1	1	2.14669	1	C	UR	12.2013	11.417	10.4179	10.8049	11.7919	11.6316	9.8143	10.5578	11.3634	11.2529	10.5555	11.2521	12.3649	10.3625	11.4703	12.341	9.3045	11.0963	0.922275	0.924542	1.08007	1.14437	0.878781	0.986137	1.25745	0.881288	0.976498
sp|Q6UWW8|EST3_HUMAN	CES3	Carboxylesterase 3 OS=Homo sapiens OX=9606 GN=CES3 PE=1 SV=1	623	4	2	3.85289	3	C	UR	11.4977	11.6166	10.3068	10.7265	11.2743	11.04	12.0926	10.4414	11.0041	10.4779	10.1702	10.8607	11.3011	11.8665	12.0155	11.8504	10.7048	10.7529	0.911307	0.875489	1.05374	1.05356	1.05252	1.08836	0.979967	1.02523	0.977176
sp|P41208|CETN2_HUMAN	CETN2	Centrin-2 OS=Homo sapiens OX=9606 GN=CETN2 PE=1 SV=1	4108	9	4	22.6744	7	C	UR	10.5193	9.95303	10.131	11.647	12.6742	11.663	11.3277	11.6516	10.4332	11.5834	10.84	10.2154	10.905	11.5242	11.4342	10.9106	11.1824	11.4047	1.10116	1.08911	1.00833	0.936291	0.909268	0.980383	0.963184	0.959732	1.09311
sp|O15182|CETN3_HUMAN	CETN3	Centrin-3 OS=Homo sapiens OX=9606 GN=CETN3 PE=1 SV=2	1809	9	8	33.5329	5	C	UR	10.6529	10.5899	11.5872	11.6362	11.5556	11.4056	11.0126	11.0251	10.535	10.6533	10.572	10.8116	11.6946	11.3087	11.3901	10.911	11.3615	11.2973	1.00003	0.998309	0.933066	1.00502	0.978642	0.998638	0.99077	1.03051	1.07235
sp|Q9Y6A4|CFA20_HUMAN	CFAP20	Cilia- and flagella-associated protein 20 OS=Homo sapiens OX=9606 GN=CFAP20 PE=1 SV=1	2510	10	8	41.9689	7	C	UR	11.948	11.0218	10.8042	10.6766	11.4302	10.6483	11.1689	10.8042	11.4977	11.2141	11.0256	11.1825	10.9527	10.7937	11.373	10.6012	11.5264	11.3309	0.938571	1.00034	1.03502	1.02585	0.944312	1.06805	0.949178	1.06685	0.985488
sp|P57076|CF298_HUMAN	CFAP298	Cilia- and flagella-associated protein 298 OS=Homo sapiens OX=9606 GN=CFAP298 PE=1 SV=1	3175	11	7	23.4483	7	C	UR	13.7088	13.5685	13.0161	10.6946	10.001	10.3164	8.59922	10.3605	9.73487	16.2811	13.2721	12.7462	8.73814	10.3561	8.99316	9.77102	9.94131	9.90085	1.18764	0.978158	0.979258	0.81706	1.03551	0.871738	1.13627	0.95954	1.01705
sp|Q96G28|CFA36_HUMAN	CFAP36	Cilia- and flagella-associated protein 36 OS=Homo sapiens OX=9606 GN=CFAP36 PE=1 SV=2	5757	8	5	23.3918	7	C	UR	12.646	11.8734	11.6259	11.2278	10.3299	10.6648	10.8637	10.5212	10.2472	12.0321	11.058	10.0801	10.6335	11.0387	11.136	11.614	11.8397	10.5679	0.951456	0.931324	0.867037	0.94707	1.06861	1.04418	1.06906	1.12532	1.03129
sp|O43822|CF410_HUMAN	CFAP410	Cilia- and flagella-associated protein 410 OS=Homo sapiens OX=9606 GN=CFAP410 PE=1 SV=1	2011	4	4	21.875	2	C	UR	11.9865	11.0594	12.5085	11.3789	10.9512	10.5968	10.8634	10.246	10.4094	15.9649	11.9196	14.0785	8.31423	10.0583	10.6785	8.91162	11.3121	8.76223	1.3319	1.07779	1.12552	0.730674	0.918469	1.00771	0.820332	1.10405	0.841764
sp|Q6ZU64|CFA65_HUMAN	CFAP65	Cilia- and flagella-associated protein 65 OS=Homo sapiens OX=9606 GN=CFAP65 PE=1 SV=2	6569	1	1	0.363636	1	C	UR	12.6532	8.00898	7.83126	8.76848	13.5533	12.1356	8.85607	12.9969	15.1962	13.633	11.1839	9.80135	11.1392	11.995	12.5031	8.52984	12.0415	9.17317	1.07744	1.39642	1.25157	1.27037	0.885021	1.03028	0.963163	0.926487	0.603648
sp|Q9P2B7|CFA97_HUMAN	CFAP97	Cilia- and flagella-associated protein 97 OS=Homo sapiens OX=9606 GN=CFAP97 PE=1 SV=2	1122	2	2	3.57143	1	C	UR	18.8024	17.8889	16.6015	7.98055	8.28675	8.38939	7.87906	6.57246	7.599	17.6079	16.8201	17.3768	7.93005	8.49944	7.74949	7.55169	8.13811	8.32645	0.936472	0.940252	1.0467	0.993671	1.02567	0.923725	0.958449	1.23821	1.09573
sp|Q9UEE9|CFDP1_HUMAN	CFDP1	Craniofacial development protein 1 OS=Homo sapiens OX=9606 GN=CFDP1 PE=1 SV=1	2402	22	13	33.4448	11	C	UR	12.2869	11.7597	12.5289	10.201	10.4042	10.8692	10.5038	10.6413	10.805	13.3921	13.2192	12.2007	10.1153	10.4698	10.6595	9.58457	10.7047	9.65412	1.08995	1.12411	0.973804	0.991604	1.0063	0.980707	0.912483	1.00596	0.893487
sp|P23528|COF1_HUMAN	CFL1	Cofilin-1 OS=Homo sapiens OX=9606 GN=CFL1 PE=1 SV=3	2760	82	20	72.2892	17	C	UR	10.8872	11.1489	10.5557	12.0943	10.8973	12.0323	11.7296	10.6093	10.0453	9.6795	10.1842	10.3294	11.2392	11.6142	11.2579	12.6247	10.933	12.1378	0.889067	0.913472	0.978565	0.929298	1.06578	0.93564	1.07632	1.03051	1.20831
sp|Q9Y281|COF2_HUMAN	CFL2	Cofilin-2 OS=Homo sapiens OX=9606 GN=CFL2 PE=1 SV=1	2760	3	2	16.8675	1	C	UR	10.4696	9.29449	10.1985	12.6618	12.6842	10.8536	10.9643	11.0729	11.8006	10.68	10.1122	13.0169	10.4565	11.1634	10.9132	10.9304	10.5116	12.2158	1.02009	1.08798	1.27636	0.825832	0.880105	1.00549	0.996907	0.949304	1.03519
sp|Q9UFW8|CGBP1_HUMAN	CGGBP1	CGG triplet repeat-binding protein 1 OS=Homo sapiens OX=9606 GN=CGGBP1 PE=1 SV=2	626	13	9	47.3054	7	C	UR	10.587	10.1435	10.5515	11.7364	10.9231	11.1352	11.8773	10.891	12.155	11.4467	11.9617	10.6538	11.0173	10.1709	10.8042	11.5709	10.9973	11.3773	1.0812	1.17925	1.00969	0.938736	0.931135	0.970274	0.974199	1.00975	0.936018
sp|Q9P2M7|CING_HUMAN	CGN	Cingulin OS=Homo sapiens OX=9606 GN=CGN PE=1 SV=2	3892	29	24	23.3083	18	C	UR	11.8202	11.1173	12.1568	11.197	10.8045	10.9391	10.4285	10.6655	10.8713	11.5573	11.4675	11.4243	11.0455	10.6094	10.7025	11.0481	11.1272	11.0182	0.977765	1.0315	0.939744	0.986473	0.981946	0.978371	1.05942	1.04329	1.01351
sp|Q8WUX2|CHAC2_HUMAN	CHAC2	Glutathione-specific gamma-glutamylcyclotransferase 2 OS=Homo sapiens OX=9606 GN=CHAC2 PE=1 SV=1	6255	7	5	33.1522	6	C	UR	11.6818	12.337	11.0295	11.1746	12.1037	10.9581	10.497	10.6101	9.60823	12.2313	11.6823	12.0206	10.9336	10.5794	10.1704	10.7548	10.4	11.2276	1.04704	0.946935	1.08986	0.978437	0.874058	0.928119	1.02456	0.980196	1.16854
sp|Q13111|CAF1A_HUMAN	CHAF1A	Chromatin assembly factor 1 subunit A OS=Homo sapiens OX=9606 GN=CHAF1A PE=1 SV=3	3384	20	17	21.4435	12	C	UR	11.4641	10.9175	10.8273	10.9864	11.1145	11.1115	10.8242	10.6946	12.0598	11.2349	10.9155	10.6942	11.5266	11.8934	11.4686	10.4038	11.3393	10.5239	0.980002	0.999808	0.987703	1.04917	1.07008	1.03214	0.961153	1.06028	0.872641
sp|Q13112|CAF1B_HUMAN	CHAF1B	Chromatin assembly factor 1 subunit B OS=Homo sapiens OX=9606 GN=CHAF1B PE=1 SV=1	1641	25	19	47.0483	17	C	UR	9.36043	8.98193	8.95759	12.0397	12.2976	11.9597	11.9981	12.5401	11.8649	9.98679	9.78444	9.88159	11.4607	11.8669	11.1445	11.5072	11.991	12.3769	1.06692	1.08935	1.10315	0.951907	0.964975	0.931837	0.959088	0.95622	1.04315
sp|Q96JM3|CHAP1_HUMAN	CHAMP1	Chromosome alignment-maintaining phosphoprotein 1 OS=Homo sapiens OX=9606 GN=CHAMP1 PE=1 SV=2	400	28	23	31.7734	15	C	UR	8.89261	9.10742	10.5343	11.8956	12.3682	11.8805	11.3306	12.0535	11.9374	9.39992	9.08508	9.00634	12.3156	12.016	12.0207	11.8141	12.21	12.1323	1.05705	0.997548	0.854956	1.0353	0.971525	1.0118	1.04268	1.01299	1.01632
sp|Q9Y6H1|CHCH2_HUMAN	CHCHD2	Coiled-coil-helix-coiled-coil-helix domain-containing protein 2 OS=Homo sapiens OX=9606 GN=CHCHD2 PE=1 SV=1	5911	3	3	31.1258	1	C	UR	11.9378	12.8031	13.5249	10.5967	10.9222	9.57423	9.31906	10.0552	11.2668	12.4427	13.7282	13.4258	9.35532	10.4662	9.8259	9.80588	10.4277	10.5223	1.0423	1.07225	0.992674	0.882851	0.958253	1.02629	1.05224	1.03705	0.933916
sp|Q9NX63|MIC19_HUMAN	CHCHD3	MICOS complex subunit MIC19 OS=Homo sapiens OX=9606 GN=CHCHD3 PE=1 SV=1	46	6	6	29.9559	6	C	UR	12.2129	11.1082	10.4957	11.1327	11.4085	11.4505	10.1784	11.0764	10.9366	11.6313	11.5355	11.5621	10.9261	10.9413	10.0114	10.4413	10.9524	11.9986	0.952378	1.03846	1.1016	0.981441	0.959046	0.874318	1.02584	0.988807	1.0971
sp|Q8N4Q1|MIA40_HUMAN	CHCHD4	Mitochondrial intermembrane space import and assembly protein 40 OS=Homo sapiens OX=9606 GN=CHCHD4 PE=1 SV=1	6825	3	2	12.6761	2	C	UR	9.15889	10.9604	12.8355	11.3215	11.9055	10.217	10.2791	11.4265	11.8955	12.0244	13.0367	13.5779	10.8944	9.68209	10.6629	9.68766	9.86968	10.5641	1.31287	1.18943	1.05784	0.962277	0.813246	1.04364	0.942465	0.86375	0.888076
sp|Q9BRQ6|MIC25_HUMAN	CHCHD6	MICOS complex subunit MIC25 OS=Homo sapiens OX=9606 GN=CHCHD6 PE=1 SV=1	2494	4	4	16.5957	2	C	UR	10.7176	11.3304	12.0558	10.8728	11.1373	11.0948	10.0142	11.7358	11.0413	12.3611	12.3391	10.6796	9.46493	11.096	10.6131	10.2215	10.9474	12.2773	1.15335	1.08903	0.885842	0.870513	0.996286	0.956584	1.0207	0.932825	1.11195
sp|Q9BUK0|CHCH7_HUMAN	CHCHD7	Coiled-coil-helix-coiled-coil-helix domain-containing protein 7 OS=Homo sapiens OX=9606 GN=CHCHD7 PE=1 SV=1	6190	1	1	21.1765	1	C	UR	12.9324	10.8999	15.241	11.9072	9.93679	9.43704	8.02703	10.6097	11.0089	13.3503	13.9808	17.1869	9.2382	9.38497	9.18996	9.41399	9.11047	9.14443	1.03231	1.28265	1.12768	0.775848	0.944467	0.973818	1.17279	0.858691	0.830643
sp|O14646|CHD1_HUMAN	CHD1	Chromodomain-helicase-DNA-binding protein 1 OS=Homo sapiens OX=9606 GN=CHD1 PE=1 SV=2	671	16	12	10.7602	7	C	UR	10.772	8.62565	6.59633	12.6214	12.8228	12.8997	13.4062	11.7377	10.5183	10.9984	10.0539	9.50867	11.0935	11.8284	12.2688	11.184	11.8054	11.2589	1.02102	1.16558	1.44151	0.878944	0.92245	0.951096	0.834243	1.00577	1.07042
sp|Q86WJ1|CHD1L_HUMAN	CHD1L	Chromodomain-helicase-DNA-binding protein 1-like OS=Homo sapiens OX=9606 GN=CHD1L PE=1 SV=3	994	28	24	32.553	18	C	UR	11.2101	11.3201	11.4702	10.9801	10.8216	11.2022	10.6401	11.4209	10.9346	12.5824	10.906	11.1264	10.6673	10.636	11.1427	10.9429	11.6763	10.32	1.12241	0.963416	0.970023	0.971513	0.982846	0.994695	1.02846	1.02236	0.943794
sp|O14647|CHD2_HUMAN	CHD2	Chromodomain-helicase-DNA-binding protein 2 OS=Homo sapiens OX=9606 GN=CHD2 PE=1 SV=2	671	14	11	7.05689	11	C	UR	10.456	9.27396	7.79812	12.282	12.6546	12.4413	12.472	12.0343	10.5877	11.1903	10.3293	10.1066	11.4274	11.6412	11.5216	11.2229	11.5533	11.0074	1.07022	1.11379	1.29604	0.930418	0.919918	0.926075	0.899844	0.960037	1.03964
sp|Q12873|CHD3_HUMAN	CHD3	Chromodomain-helicase-DNA-binding protein 3 OS=Homo sapiens OX=9606 GN=CHD3 PE=1 SV=3	487	35	27	15.95	18	C	UR	10.0883	10.6308	10.7198	10.8723	10.4439	10.8668	13.4667	11.0757	11.8357	9.58475	8.91003	8.76426	12.1695	12.7242	13.1625	11.5264	12.125	11.0334	0.950085	0.838133	0.817576	1.11931	1.21834	1.21126	0.855918	1.09474	0.932212
sp|Q14839|CHD4_HUMAN	CHD4	Chromodomain-helicase-DNA-binding protein 4 OS=Homo sapiens OX=9606 GN=CHD4 PE=1 SV=2	487	78	48	29.0272	32	C	UR	10.5797	10.7639	10.7483	11.3427	11.4859	11.5026	11.0024	11.2541	11.3204	9.63007	8.56189	9.01568	12.7556	12.5358	12.5165	11.8078	12.3175	10.8592	0.91024	0.795426	0.838805	1.12456	1.09141	1.08814	1.0732	1.09449	0.959257
sp|Q8TD26|CHD6_HUMAN	CHD6	Chromodomain-helicase-DNA-binding protein 6 OS=Homo sapiens OX=9606 GN=CHD6 PE=1 SV=4	671	7	6	3.20442	3	C	UR	12.4957	11.8962	12.6138	10.3426	10.018	10.1277	10.5767	10.7542	11.175	14.704	10.6883	12.9167	10.0501	10.8186	11.9605	9.21145	10.6753	8.97489	1.17673	0.898466	1.02401	0.971714	1.07993	1.18097	0.870915	0.992663	0.803124
sp|Q9P2D1|CHD7_HUMAN	CHD7	Chromodomain-helicase-DNA-binding protein 7 OS=Homo sapiens OX=9606 GN=CHD7 PE=1 SV=3	671	10	8	2.66934	5	C	UR	12.1689	12.0328	11.9134	10.5844	11.2069	10.1855	9.95729	10.9472	11.0034	13.2648	10.7231	10.8288	12.0391	11.2153	10.5342	10.5438	10.8002	10.0508	1.09006	0.891149	0.90896	1.13744	1.00075	1.03423	1.0589	0.986564	0.913423
sp|Q9HCK8|CHD8_HUMAN	CHD8	Chromodomain-helicase-DNA-binding protein 8 OS=Homo sapiens OX=9606 GN=CHD8 PE=1 SV=5	671	20	16	8.95002	14	C	UR	12.0626	12.3554	12.3712	10.6828	10.3801	10.4204	10.497	10.2312	10.9993	11.3378	10.2639	10.889	11.3077	12.1295	11.5566	10.3542	11.5598	10.6016	0.939907	0.830722	0.880188	1.0585	1.16853	1.10903	0.986404	1.12985	0.963842
sp|Q3L8U1|CHD9_HUMAN	CHD9	Chromodomain-helicase-DNA-binding protein 9 OS=Homo sapiens OX=9606 GN=CHD9 PE=1 SV=2	671	2	2	0.759406	2	C	UR	9.63741	11.9863	13.3245	10.5575	10.7073	9.81416	10.9608	11.6523	11.3598	15.7449	13.4625	12.8837	11.0837	9.74257	10.5775	7.80877	10.511	8.18534	1.63373	1.12315	0.966922	1.04984	0.909901	1.07777	0.712428	0.902058	0.720555
sp|O14757|CHK1_HUMAN	CHEK1	Serine/threonine-protein kinase Chk1 OS=Homo sapiens OX=9606 GN=CHEK1 PE=1 SV=2	4387	20	15	29.6218	11	C	UR	12.5458	12.9333	12.6878	9.74678	10.7294	10.6842	9.41027	10.7465	10.5161	13.1905	13.3616	13.5238	10.0244	10.1833	8.76523	9.37455	10.5817	10.9947	1.05139	1.03312	1.0659	1.02849	0.949107	0.820393	0.996203	0.984671	1.04551
sp|O96017|CHK2_HUMAN	CHEK2	Serine/threonine-protein kinase Chk2 OS=Homo sapiens OX=9606 GN=CHEK2 PE=1 SV=1	3816	18	9	23.3886	9	C	UR	10.9227	11.0807	11.6161	10.6173	10.9936	11.6799	10.9268	11.0687	11.094	10.3276	10.7277	10.106	12.0253	11.2446	11.5972	11.1466	11.1721	11.653	0.945513	0.968139	0.869994	1.13262	1.02283	0.99292	1.02011	1.00934	1.05039
sp|Q8IWX8|CHERP_HUMAN	CHERP	Calcium homeostasis endoplasmic reticulum protein OS=Homo sapiens OX=9606 GN=CHERP PE=1 SV=3	3248	29	20	24.2358	15	C	UR	10.7298	12.2967	11.281	11.3741	10.0667	10.6656	12.0884	10.77	10.7276	10.9473	10.3968	10.3609	11.6351	12.0363	11.6598	11.6369	10.8689	10.4582	1.02026	0.845497	0.918443	1.02294	1.19565	1.09321	0.962646	1.00918	0.974879
sp|Q15782|CH3L2_HUMAN	CHI3L2	Chitinase-3-like protein 2 OS=Homo sapiens OX=9606 GN=CHI3L2 PE=1 SV=1	5410	7	4	13.0769	5	C	UR	13.6397	14.6802	15.1261	9.78175	9.58351	9.45894	8.56849	9.26989	9.8914	13.0154	12.4961	13.5562	15.8289	8.34768	9.22105	9.40946	9.93494	8.19027	0.954226	0.851221	0.896214	1.61821	0.871046	0.97485	1.09815	1.07174	0.828019
sp|Q9BWS9|CHID1_HUMAN	CHID1	Chitinase domain-containing protein 1 OS=Homo sapiens OX=9606 GN=CHID1 PE=1 SV=1	982	9	7	19.5929	7	C	UR	11.0307	11.5112	8.38758	11.2664	11.3332	11.3694	11.3016	12.0413	11.7585	10.6982	10.7144	10.8721	11.1484	11.5559	10.5949	11.1169	11.5954	11.7037	0.96985	0.930778	1.29622	0.989532	1.01965	0.931884	0.983659	0.962965	0.995338
sp|P35790|CHKA_HUMAN	CHKA	Choline kinase alpha OS=Homo sapiens OX=9606 GN=CHKA PE=1 SV=3	4265	17	9	29.9781	9	C	UR	14.0224	13.3556	13.8804	9.61319	10.1729	9.38117	10.4266	9.62487	9.52293	13.1515	13.3311	13.9283	9.58458	9.53466	9.9867	10.3996	9.77262	10.311	0.937893	0.99817	1.00345	0.997024	0.937264	1.06455	0.997403	1.01535	1.08275
sp|Q9Y259|CHKB_HUMAN	CHKB	Choline/ethanolamine kinase OS=Homo sapiens OX=9606 GN=CHKB PE=1 SV=3	2433	4	4	12.6582	4	C	UR	11.1701	8.82651	8.89791	11.8074	13.7814	13.4772	8.16489	12.746	11.1285	12.503	10.9087	11.396	11.6729	11.1438	10.2202	9.98945	11.2086	10.9573	1.11933	1.2359	1.28075	0.988604	0.80861	0.758334	1.22346	0.87938	0.984619
sp|P24386|RAE1_HUMAN	CHM	Rab proteins geranylgeranyltransferase component A 1 OS=Homo sapiens OX=9606 GN=CHM PE=1 SV=3	712	15	10	27.5651	6	C	UR	11.1221	11.1611	11.3087	11.3126	10.9279	11.3776	11.4705	10.7305	10.5891	11.6918	11.6893	11.3705	11.1125	10.7894	11.1637	10.8862	11.0118	10.2848	1.05123	1.04732	1.00547	0.98231	0.987324	0.981205	0.94906	1.02621	0.971266
sp|P26374|RAE2_HUMAN	CHML	Rab proteins geranylgeranyltransferase component A 2 OS=Homo sapiens OX=9606 GN=CHML PE=1 SV=2	712	6	6	9.45122	4	C	UR	12.1689	11.1611	10.7798	12.9182	11.1362	10.4001	10.74	10.5737	10.122	10.398	11.296	11.1791	10.9387	11.2751	11.128	10.5778	11.2096	11.9976	0.854473	1.01208	1.03704	0.846768	1.01248	1.06999	0.984897	1.06015	1.1853
sp|Q9HD42|CHM1A_HUMAN	CHMP1A	Charged multivesicular body protein 1a OS=Homo sapiens OX=9606 GN=CHMP1A PE=1 SV=1	2031	8	6	15.8163	5	C	UR	11.2635	10.8446	11.4181	11.4941	11.5021	11.7998	10.9791	10.4457	10.253	12.3398	11.8168	11.7096	10.3719	10.2729	10.3018	10.7104	11.1066	11.3702	1.09556	1.08965	1.02552	0.902367	0.893133	0.873047	0.975526	1.06327	1.10896
sp|Q7LBR1|CHM1B_HUMAN	CHMP1B	Charged multivesicular body protein 1b OS=Homo sapiens OX=9606 GN=CHMP1B PE=1 SV=1	5784	7	4	11.5578	6	C	UR	10.8238	10.6595	10.1453	11.2742	11.6687	12.1207	10.8865	11.4259	10.9953	10.4885	10.0931	10.7382	11.0809	11.2995	10.8875	11.4483	11.8087	12.1553	0.96902	0.946858	1.05844	0.982852	0.968361	0.898259	1.0516	1.0335	1.1055
sp|O43633|CHM2A_HUMAN	CHMP2A	Charged multivesicular body protein 2a OS=Homo sapiens OX=9606 GN=CHMP2A PE=1 SV=1	732	11	10	30.1802	6	C	UR	10.0873	11.5748	11.1629	12.4231	10.9264	11.7986	11.9962	10.2505	9.78023	10.5123	10.8857	10.9336	10.9909	11.3973	11.5109	11.707	10.6226	11.4398	1.04212	0.940459	0.979454	0.884716	1.0431	0.975612	0.975897	1.0363	1.16969
sp|Q9UQN3|CHM2B_HUMAN	CHMP2B	Charged multivesicular body protein 2b OS=Homo sapiens OX=9606 GN=CHMP2B PE=1 SV=1	6290	7	6	16.9014	6	C	UR	11.5886	11.7845	12.1669	11.1201	10.4093	11.4015	10.5818	10.8534	10.0939	12.2709	12.7305	12.6078	10.0824	10.0737	10.2248	10.4668	10.5447	10.9985	1.05887	1.08027	1.03624	0.906681	0.96776	0.89679	0.989138	0.971557	1.08961
sp|Q9Y3E7|CHMP3_HUMAN	CHMP3	Charged multivesicular body protein 3 OS=Homo sapiens OX=9606 GN=CHMP3 PE=1 SV=3	5720	4	3	12.6126	2	C	UR	12.4356	12.4658	12.1731	10.9584	9.93619	11.1703	10.1549	10.8363	9.86935	13.7984	13.5073	13.0855	10.0568	10.603	9.92761	10.0748	9.93387	9.01266	1.10959	1.08355	1.07495	0.917727	1.06711	0.888749	0.992111	0.916722	0.913197
sp|Q9BY43|CHM4A_HUMAN	CHMP4A	Charged multivesicular body protein 4a OS=Homo sapiens OX=9606 GN=CHMP4A PE=1 SV=3	1235	23	15	58.1081	10	C	UR	11.8092	10.8171	11.4813	11.3514	11.5546	11.3434	10.5438	10.8627	10.2364	12.1805	11.6264	11.4098	10.2035	10.9714	11.5139	10.713	10.7654	10.6162	1.03144	1.07482	0.993768	0.898877	0.949526	1.01503	1.01605	0.99104	1.0371
sp|Q9H444|CHM4B_HUMAN	CHMP4B	Charged multivesicular body protein 4b OS=Homo sapiens OX=9606 GN=CHMP4B PE=1 SV=1	219	19	16	53.5714	9	C	UR	11.4873	11.1281	12.2331	11.056	11.4004	11.441	11.5388	9.98182	9.73359	11.6717	12.2575	11.6346	10.2662	10.4572	10.7769	10.5694	10.7649	11.6015	1.01605	1.10149	0.951074	0.928566	0.917271	0.941956	0.915989	1.07845	1.19191
sp|Q9NZZ3|CHMP5_HUMAN	CHMP5	Charged multivesicular body protein 5 OS=Homo sapiens OX=9606 GN=CHMP5 PE=1 SV=1	2284	16	9	42.9224	7	C	UR	10.6742	11.5792	10.8889	11.8116	11.3558	10.9756	11.3168	10.2773	11.1206	11.9107	11.1761	11.384	9.95605	10.8412	10.6011	11.198	11.3923	11.5405	1.11585	0.965188	1.04547	0.842906	0.95469	0.965874	0.989501	1.10849	1.03775
sp|Q96FZ7|CHMP6_HUMAN	CHMP6	Charged multivesicular body protein 6 OS=Homo sapiens OX=9606 GN=CHMP6 PE=1 SV=3	5709	10	5	30.8458	7	C	UR	11.261	10.3092	11.4823	11.615	10.8029	11.1296	11.5049	11.6459	10.2491	9.82369	10.9664	11.2153	11.9318	11.0372	11.4161	10.9276	11.2347	11.4472	0.872364	1.06375	0.97675	1.02728	1.02168	1.02574	0.949824	0.96469	1.1169
sp|Q8WUX9|CHMP7_HUMAN	CHMP7	Charged multivesicular body protein 7 OS=Homo sapiens OX=9606 GN=CHMP7 PE=1 SV=1	4100	20	14	30.6843	11	C	UR	12.0362	12.2357	12.4571	10.4358	10.3036	10.4949	10.8511	10.4454	10.7402	14.0009	13.1607	12.9974	9.70339	9.97266	10.5501	9.44581	10.3958	9.77325	1.16323	1.0756	1.04337	0.929816	0.967879	1.00526	0.870497	0.995254	0.909971
sp|P15882|CHIN_HUMAN	CHN1	N-chimaerin OS=Homo sapiens OX=9606 GN=CHN1 PE=1 SV=3	3737	4	3	6.10022	2	C	UR	10.6304	11.0704	10.3322	9.91306	11.1065	12.1887	12.1092	10.576	12.0736	11.8443	12.42	13.0626	9.94769	10.7667	11.0079	10.2538	10.6344	10.0627	1.11419	1.12191	1.26427	1.00349	0.969402	0.903119	0.846783	1.00552	0.833446
sp|Q9UHD1|CHRD1_HUMAN	CHORDC1	Cysteine and histidine-rich domain-containing protein 1 OS=Homo sapiens OX=9606 GN=CHORDC1 PE=1 SV=2	944	41	21	62.9518	23	C	UR	11.7352	11.9722	12.0231	11.6169	11.0653	11.3052	11.1698	9.99118	9.12108	10.8165	11.1014	11.9401	10.2312	10.6121	9.97433	12.1892	11.1475	11.9876	0.921714	0.927264	0.993098	0.88071	0.959044	0.882278	1.09127	1.11574	1.31428
sp|Q99653|CHP1_HUMAN	CHP1	Calcineurin B homologous protein 1 OS=Homo sapiens OX=9606 GN=CHP1 PE=1 SV=3	2535	7	6	43.0769	5	C	UR	11.0028	10.2178	11.5081	11.3733	10.6667	10.4278	12.7388	10.4545	11.6103	9.59728	10.5381	10.1833	11.5229	10.6132	13.3232	11.6395	11.4002	11.1823	0.872257	1.03134	0.884888	1.01316	0.994979	1.27767	0.91371	1.09046	0.963136
sp|Q9NRG0|CHRC1_HUMAN	CHRAC1	Chromatin accessibility complex protein 1 OS=Homo sapiens OX=9606 GN=CHRAC1 PE=1 SV=1	6061	5	2	19.8473	3	C	UR	9.9154	9.65086	11.3689	12.4445	11.7262	11.1923	11.3418	12.1288	10.2313	11.4857	11.2795	12.0604	9.88581	11.6427	10.2974	10.9689	10.4114	11.9682	1.15837	1.16875	1.06083	0.794391	0.992885	0.920044	0.967124	0.858401	1.16976
sp|Q9NPF2|CHSTB_HUMAN	CHST11	Carbohydrate sulfotransferase 11 OS=Homo sapiens OX=9606 GN=CHST11 PE=1 SV=1	6369	5	5	19.6023	2	C	UR	11.8856	12.7025	12.3142	9.88155	9.79066	10.7613	10.6342	10.761	11.269	11.1853	12.1714	12.6106	11.3767	10.2494	11.0874	10.2762	10.694	10.349	0.941086	0.958192	1.02407	1.15131	1.04685	1.03031	0.966334	0.993767	0.918355
sp|Q9NRB3|CHSTC_HUMAN	CHST12	Carbohydrate sulfotransferase 12 OS=Homo sapiens OX=9606 GN=CHST12 PE=2 SV=2	5913	1	1	3.38164	1	C	UR	17.1012	16.5549	16.4776	8.66889	8.16063	8.21588	8.27138	8.383	8.16651	16.0219	16.8758	16.5848	7.99475	8.48633	8.38949	8.78531	7.85046	9.01114	0.936889	1.01939	1.0065	0.922235	1.03991	1.02113	1.06213	0.936474	1.10343
sp|Q8WVB6|CTF18_HUMAN	CHTF18	Chromosome transmission fidelity protein 18 homolog OS=Homo sapiens OX=9606 GN=CHTF18 PE=1 SV=1	4144	12	11	17.0256	9	C	UR	10.5908	10.7511	10.5543	11.2351	11.2802	11.5254	11.1421	11.3691	11.5519	12.7742	11.7145	11.0769	10.3507	11.1252	11.128	9.81501	11.5017	10.5137	1.20616	1.08962	1.04952	0.92128	0.986259	0.965522	0.880894	1.01166	0.910127
sp|P0CG13|CTF8_HUMAN	CHTF8	Chromosome transmission fidelity protein 8 homolog OS=Homo sapiens OX=9606 GN=CHTF8 PE=1 SV=1	5592	2	2	17.3554	1	C	UR	10.7949	12.0455	13.5759	8.99258	11.1416	11.6641	9.54499	10.4459	11.7946	17.1228	13.9494	11.1443	8.93293	10.8559	10.7235	7.99645	8.29483	10.9799	1.58619	1.15807	0.820884	0.993367	0.974358	0.919364	0.837764	0.794074	0.930924
sp|Q9Y3Y2|CHTOP_HUMAN	CHTOP	Chromatin target of PRMT1 protein OS=Homo sapiens OX=9606 GN=CHTOP PE=1 SV=2	2503	8	7	25	4	C	UR	9.8138	9.49922	8.15478	12.3421	12.0315	12.8727	12.5904	11.7248	10.9708	8.83117	7.678	7.77448	13.2053	13.1596	12.9359	12.4216	12.7982	11.1957	0.899873	0.808277	0.953365	1.06994	1.09377	1.00491	0.986594	1.09155	1.0205
sp|O15111|IKKA_HUMAN	CHUK	Inhibitor of nuclear factor kappa-B kinase subunit alpha OS=Homo sapiens OX=9606 GN=CHUK PE=1 SV=2	1726	15	11	18.9262	6	C	UR	11.6858	11.8319	10.8742	10.6952	11.1235	11.1378	10.662	10.8818	11.1079	14.132	12.3134	11.8634	10.2394	11.148	10.4805	9.55833	10.5176	9.74736	1.20933	1.0407	1.09097	0.957389	1.0022	0.94099	0.896489	0.96653	0.877514
sp|Q8WUH1|CHUR_HUMAN	CHURC1	Protein Churchill OS=Homo sapiens OX=9606 GN=CHURC1 PE=1 SV=2	781	6	6	41.7266	4	C	UR	12.306	13.0647	12.8403	10.3736	10.1129	10.6527	10.3745	10.2076	10.0677	12.6437	12.5487	13.3253	10.7764	10.3799	10.8395	9.94106	10.2139	9.3317	1.02744	0.960504	1.03777	1.03882	1.0264	1.01754	0.958221	1.00061	0.926896
tr|B4DL54|B4DL54_HUMAN	CHURC1-FNTB	CHURC1-FNTB readthrough, Protein farnesyltransferase subunit beta OS=Homo sapiens OX=9606 GN=CHURC1-FNTB PE=2 SV=1	781	5	4	9.76645	2	C	UR	11.8327	10.9946	10.7114	9.59739	11.0397	10.1921	13.4403	10.5337	11.6581	8.82054	10.1805	9.62465	11.0738	11.337	14.1395	12.5995	10.6977	11.5268	0.745436	0.92595	0.898543	1.15384	1.02693	1.38729	0.937443	1.01557	0.988744
sp|O76071|CIAO1_HUMAN	CIAO1	Probable cytosolic iron-sulfur protein assembly protein CIAO1 OS=Homo sapiens OX=9606 GN=CIAO1 PE=1 SV=1	3030	7	5	24.7788	6	C	UR	10.9496	11.5714	11.8604	10.8647	11.5418	11.0491	10.4527	11.1138	10.5964	12.3402	12.6881	12.1871	10.799	9.97986	10.2989	9.99907	11.0106	10.6972	1.127	1.0965	1.02755	0.993954	0.864671	0.932099	0.956602	0.990707	1.00951
sp|Q9H5X1|CIA2A_HUMAN	CIAO2A	Cytosolic iron-sulfur assembly component 2A OS=Homo sapiens OX=9606 GN=CIAO2A PE=1 SV=1	5963	4	4	33.75	2	C	UR	11.5876	11.1875	11.4143	10.5374	11.1349	11.4108	13.0162	9.3325	10.3788	10.8902	12.0222	10.628	10.0277	10.9611	11.7031	10.7458	11.7482	11.2737	0.939816	1.07461	0.931108	0.951633	0.984392	1.02562	0.82557	1.25885	1.08623
sp|Q9Y3D0|CIA2B_HUMAN	CIAO2B	Cytosolic iron-sulfur assembly component 2B OS=Homo sapiens OX=9606 GN=CIAO2B PE=1 SV=1	6551	3	1	12.8834	3	C	UR	9.74498	13.0431	12.4606	12.36	10.6869	10.6792	10.2451	10.0149	10.7653	14.7585	12.3864	11.0874	9.1693	12.7697	10.735	10.1299	10.3809	8.58284	1.51447	0.94965	0.8898	0.741855	1.1949	1.00522	0.988762	1.03654	0.797271
sp|Q9H6Q4|CIAO3_HUMAN	CIAO3	Cytosolic iron-sulfur assembly component 3 OS=Homo sapiens OX=9606 GN=CIAO3 PE=1 SV=1	753	8	6	21.6387	3	C	UR	11.7977	11.6521	11.6396	11.3798	10.1815	10.9836	10.6475	11.5229	10.1953	12.2343	12.156	11.5424	10.429	10.587	10.8751	11.1229	10.6573	10.3961	1.037	1.04324	0.991649	0.916449	1.03983	0.990121	1.04465	0.92488	1.01969
sp|Q6FI81|CPIN1_HUMAN	CIAPIN1	Anamorsin OS=Homo sapiens OX=9606 GN=CIAPIN1 PE=1 SV=2	399	16	11	39.4231	12	C	UR	11.2766	11.7066	12.6849	10.4907	11.1344	10.2023	11.0741	10.532	10.8984	12.4277	12.8968	11.7948	10.6077	10.4393	10.722	10.0022	10.6809	10.4286	1.10208	1.10168	0.929836	1.01114	0.937571	1.05094	0.903203	1.01414	0.956897
tr|A0A7P0T9K5|A0A7P0T9K5_HUMAN	CIC	Isoform of Q96RK0, Protein capicua homolog OS=Homo sapiens OX=9606 GN=CIC PE=1 SV=1	6211	7	4	3.53596	3	C	UR	10.7871	10.0559	11.8506	11.5047	11.2113	10.8063	12.0285	10.1644	11.5912	6.34949	7.4284	6.63154	11.7358	13.8691	15.7439	13.9337	11.7914	12.5167	0.588619	0.738714	0.559595	1.02009	1.23707	1.45692	1.15839	1.16007	1.07984
sp|Q9BW66|CINP_HUMAN	CINP	Cyclin-dependent kinase 2-interacting protein OS=Homo sapiens OX=9606 GN=CINP PE=1 SV=1	5319	4	4	27.3585	3	C	UR	10.6756	11.3845	13.2212	11.1689	10.6595	10.7822	10.1238	10.8917	11.0925	12.4878	13.0794	12.2667	9.93571	9.36372	9.98158	10.3682	9.5595	12.9573	1.16976	1.14888	0.927808	0.889583	0.878437	0.925746	1.02415	0.877682	1.16811
sp|Q8TCG1|CIP2A_HUMAN	CIP2A	Protein CIP2A OS=Homo sapiens OX=9606 GN=CIP2A PE=1 SV=2	2400	7	7	8.28729	5	C	UR	12.0857	12.1134	11.547	10.5418	11.0883	10.5476	10.5262	10.9026	10.6474	12.6866	11.1588	13.0515	10.7514	10.8129	11.0542	10.41	10.2393	9.83518	1.04972	0.921197	1.13029	1.01988	0.975163	1.04804	0.988969	0.939161	0.923717
sp|Q86X95|CIR1_HUMAN	CIR1	Corepressor interacting with RBPJ 1 OS=Homo sapiens OX=9606 GN=CIR1 PE=1 SV=1	5871	3	2	8.22222	3	C	UR	12.4863	13.0561	13.562	10.2959	9.39457	9.95286	11.4216	9.91019	9.92051	12.2675	12.3117	13.064	9.94403	9.94977	10.8314	9.97476	10.8259	10.8309	0.982474	0.942985	0.96328	0.965823	1.0591	1.08827	0.873327	1.0924	1.09177
sp|Q14011|CIRBP_HUMAN	CIRBP	Cold-inducible RNA-binding protein OS=Homo sapiens OX=9606 GN=CIRBP PE=1 SV=1	3245	15	11	43.0233	8	C	UR	11.6429	11.2903	11.3972	10.6926	10.4223	11.0579	11.0089	11.4362	11.0518	11.7905	12.6052	12.1882	10.0713	10.6364	10.6123	10.6062	10.7756	10.7143	1.01268	1.11646	1.06941	0.941887	1.02055	0.959704	0.963426	0.942237	0.969461
sp|Q9NZ45|CISD1_HUMAN	CISD1	CDGSH iron-sulfur domain-containing protein 1 OS=Homo sapiens OX=9606 GN=CISD1 PE=1 SV=1	2114	12	6	43.5185	10	C	UR	11.0732	10.7187	10.9592	10.9603	11.3522	11.3835	10.6088	11.2338	11.7102	11.0929	11.0927	10.953	11.2023	11.0742	11.1062	10.7365	11.1065	11.6356	1.00178	1.03489	0.999433	1.02209	0.975505	0.975648	1.01204	0.98867	0.993624
sp|Q8N5K1|CISD2_HUMAN	CISD2	CDGSH iron-sulfur domain-containing protein 2 OS=Homo sapiens OX=9606 GN=CISD2 PE=1 SV=1	3941	6	4	32.5926	5	C	UR	11.3104	10.9943	10.9024	10.9336	10.6939	11.5897	11.0769	11.1081	11.3908	10.7278	10.8011	11.0493	10.6562	11.105	11.3968	11.1058	11.023	12.135	0.948494	0.982431	1.01348	0.974627	1.03844	0.983356	1.00261	0.992334	1.06534
sp|P0C7P0|CISD3_HUMAN	CISD3	CDGSH iron-sulfur domain-containing protein 3, mitochondrial OS=Homo sapiens OX=9606 GN=CISD3 PE=1 SV=1	2658	3	3	25.1969	2	C	UR	10.0989	11.0631	10.6592	11.9829	12.1492	10.2005	10.8518	12.2676	10.7268	11.7546	12.5437	9.86785	10.9283	8.54261	10.8469	11.3681	11.4379	12.71	1.16395	1.13383	0.925761	0.911992	0.703141	1.06337	1.04758	0.932366	1.18488
sp|O14578|CTRO_HUMAN	CIT	Citron Rho-interacting kinase OS=Homo sapiens OX=9606 GN=CIT PE=1 SV=2	717	54	42	26.7884	21	C	UR	8.65506	8.4417	8.7071	12.4728	12.6591	12.6519	11.7719	12.443	12.1975	9.79908	8.88123	9.17656	12.0083	11.9423	12.0393	11.8546	12.2982	12.0004	1.13218	1.05207	1.05392	0.96276	0.943378	0.951579	1.00703	0.988362	0.983845
sp|O14578-3|CTRO-3_HUMAN	CIT	Isoform of O14578, Isoform 3 of Citron Rho-interacting kinase OS=Homo sapiens OX=9606 GN=CIT PE=1 SV=2	717	2	2	0.647668	2	C	UR	10.101	9.55978	9.78255	12.5437	11.9265	12.4115	10.9763	11.352	11.3466	10.2117	10.0114	9.67155	12.4215	11.4081	10.7462	11.7425	11.8696	11.9175	1.01096	1.04724	0.988654	0.990257	0.95653	0.865824	1.0698	1.04559	1.05032
sp|Q9ULV3|CIZ1_HUMAN	CIZ1	Cip1-interacting zinc finger protein OS=Homo sapiens OX=9606 GN=CIZ1 PE=1 SV=2	1163	8	6	12.6949	3	C	UR	9.99273	8.49576	11.6709	11.2656	10.6909	12.8575	12.5161	10.5539	11.9566	10.5245	12.1938	10.0003	11.6744	12.7658	11.0178	10.4592	11.5204	9.84378	1.05321	1.43528	0.856859	1.0363	1.19408	0.856917	0.83566	1.09158	0.82329
sp|Q8WWK9|CKAP2_HUMAN	CKAP2	Cytoskeleton-associated protein 2 OS=Homo sapiens OX=9606 GN=CKAP2 PE=1 SV=1	1569	6	6	9.0776	5	C	UR	8.69095	8.85433	9.55262	12.6032	12.7633	12.4699	11.4954	12.0316	11.5388	12.4905	11.2706	11.2019	10.9706	10.7977	10.9758	10.3627	11.275	10.6552	1.43719	1.27289	1.17265	0.870458	0.845999	0.880181	0.901472	0.937118	0.923427
sp|Q8IYA6|CKP2L_HUMAN	CKAP2L	Cytoskeleton-associated protein 2-like OS=Homo sapiens OX=9606 GN=CKAP2L PE=1 SV=4	3031	2	2	4.56376	2	C	UR	12.7658	12.8615	14.8306	10.1462	9.73494	10.5906	9.82183	9.65082	9.59769	17.0121	16.5638	14.0651	8.35354	9.65002	7.9662	9.14804	9.79801	7.44311	1.33263	1.28787	0.94838	0.823317	0.991277	0.752197	0.931399	1.01525	0.775511
sp|Q07065|CKAP4_HUMAN	CKAP4	Cytoskeleton-associated protein 4 OS=Homo sapiens OX=9606 GN=CKAP4 PE=1 SV=2	2554	13	11	19.9336	9	C	UR	10.2843	11.0055	10.4184	11.4781	11.2084	11.3159	11.1982	11.2562	11.835	9.80057	10.3086	10.4033	12.6483	10.8385	11.2894	11.9944	11.2489	11.468	0.952966	0.936674	0.998557	1.10195	0.966996	0.997659	1.0711	0.99935	0.968993
sp|Q14008|CKAP5_HUMAN	CKAP5	Cytoskeleton-associated protein 5 OS=Homo sapiens OX=9606 GN=CKAP5 PE=1 SV=3	762	92	72	35.2854	24	C	UR	9.2891	9.07681	9.56923	11.5263	12.1132	11.6744	12.5097	11.9152	12.326	8.83135	8.39147	8.39008	12.2384	12.2424	13.3749	12.2798	12.4667	11.7849	0.950722	0.924495	0.876776	1.06178	1.01067	1.14566	0.981618	1.04628	0.956103
sp|P12277|KCRB_HUMAN	CKB	Creatine kinase B-type OS=Homo sapiens OX=9606 GN=CKB PE=1 SV=1	5050	8	5	23.8845	7	C	UR	10.2842	10.1684	10.5067	11.3921	10.3666	9.7256	10.3868	13.6163	13.5535	12.2247	10.9318	11.0365	11.9583	13.5467	14.0303	14.8748	5.65942	5.73743	1.18869	1.07508	1.05043	1.0497	1.30677	1.44262	1.43209	0.415637	0.423317
sp|P12532|KCRU_HUMAN	CKMT1B	Creatine kinase U-type, mitochondrial OS=Homo sapiens OX=9606 GN=CKMT1B PE=1 SV=1	6282	2	2	5.9952	2	C	UR	10.7067	24.3303	11.9522	9.41054	8.38543	8.6115	6.91224	11.5955	8.09556	9.46708	9.04806	11.1995	17.0744	8.56132	8.68395	15.7331	10.329	9.9036	0.884222	0.371884	0.937019	1.81439	1.02098	1.00841	2.27612	0.890774	1.22334
sp|P61024|CKS1_HUMAN	CKS1B	Cyclin-dependent kinases regulatory subunit 1 OS=Homo sapiens OX=9606 GN=CKS1B PE=1 SV=1	6455	1	1	20.2532	1	C	UR	9.18543	18.5348	16.538	13.2327	9.2255	9.56154	12.4837	7.13235	4.10599	6.32792	11.1046	13.1163	8.9183	11.651	8.84641	14.6297	11.2582	14.1476	0.688908	0.599121	0.793102	0.673959	1.26291	0.925208	1.1719	1.57847	3.4456
sp|Q7Z460|CLAP1_HUMAN	CLASP1	CLIP-associating protein 1 OS=Homo sapiens OX=9606 GN=CLASP1 PE=1 SV=1	124	33	25	19.4408	16	C	UR	11.1874	11.6739	11.7295	10.8839	10.5119	11.015	11.2012	10.659	11.1384	10.5546	9.28611	9.43169	11.9884	12.1404	11.3444	11.8504	11.7409	11.6631	0.943444	0.795463	0.804102	1.10147	1.15492	1.02991	1.05796	1.10151	1.04711
sp|Q7Z460-4|CLAP1-4_HUMAN	CLASP1	Isoform of Q7Z460, Isoform 4 of CLIP-associating protein 1 OS=Homo sapiens OX=9606 GN=CLASP1 PE=1 SV=1	124	3	2	3.31754	2	C	UR	10.1074	9.27186	8.66577	10.7579	10.4073	10.9764	17.3316	8.42751	14.0542	13.4739	12.1956	10.0697	10.1034	9.38078	12.0816	12.1943	10.5009	9.99972	1.33308	1.31534	1.16201	0.939157	0.901363	1.10069	0.703588	1.24603	0.711513
sp|O75122-3|CLAP2-3_HUMAN	CLASP2	Isoform of O75122, Isoform 3 of CLIP-associating protein 2 OS=Homo sapiens OX=9606 GN=CLASP2 PE=1 SV=3	124	31	27	23.6964	12	C	UR	11.328	11.491	11.3675	10.7553	10.7894	11.0818	11.4448	11.0639	10.6784	11.4852	10.6736	10.8073	11.2071	11.5712	11.3975	10.7887	11.0395	11.0298	1.01388	0.92887	0.950723	1.04201	1.07246	1.0285	0.942674	0.997792	1.03291
sp|Q8N2M8|CLASR_HUMAN	CLASRP	CLK4-associating serine/arginine rich protein OS=Homo sapiens OX=9606 GN=CLASRP PE=1 SV=4	1443	2	2	5.04451	1	C	UR	14.964	14.1636	11.1618	10.2891	10.4482	11.5512	7.2777	11.0729	9.07142	14.8242	13.8646	13.3187	8.61784	12.5203	6.82001	8.27957	9.63366	12.1212	0.990653	0.978885	1.19324	0.837573	1.19832	0.590417	1.13766	0.870018	1.3362
sp|Q96S66|CLCC1_HUMAN	CLCC1	Chloride channel CLIC-like protein 1 OS=Homo sapiens OX=9606 GN=CLCC1 PE=1 SV=1	4756	2	1	2.17786	1	C	UR	13.0539	11.1891	13.1318	10.6116	10.0157	8.89821	11.0415	9.12062	12.9375	12.5269	14.6563	13.58	9.94632	9.16079	9.74565	9.69034	10.2964	10.3974	0.95963	1.30987	1.03413	0.937305	0.914644	1.09524	0.877627	1.12891	0.803661
sp|P51790-2|CLCN3-2_HUMAN	CLCN3	Isoform of P51790, Isoform 2 of H(+)/Cl(-) exchange transporter 3 OS=Homo sapiens OX=9606 GN=CLCN3 PE=1 SV=2	3701	9	6	7.50577	4	C	UR	9.60679	10.6573	11.8175	11.629	11.7219	11.0062	10.93	11.3059	11.3253	11.6657	11.4086	11.7584	11.2221	11.5967	10.1369	9.98009	11.0098	11.2218	1.21432	1.0705	0.994995	0.965004	0.989318	0.921018	0.913091	0.973806	0.990856
[truncated: 6,007 more rows]

## Sheet: Phospho
sequence	Protein Id	Uniprot Id	gene_symbol	prot_description	Site Position	gene_site_id	uniprot_site_id	Motif	Max Score	low_bound	high_bound	best_search_id	best_peptide_id	best_scan	best_search_name	file	redundancy	numMatchingCompSites	numQuantCompSites	default_spectral_counts	default_num_quant	DMSO_Ab_1_sum	DMSO_Ab_2_sum	DMSO_Ab_3_sum	Nocodazole_Ab_1_sum	Nocodazole_Ab_2_sum	Nocodazole_Ab_3_sum	Nocodazole+CDKi_1_sum	Nocodazole+CDKi_2_sum	Nocodazole+CDKi_3_sum	DMSO_TS_1_sum	DMSO_TS_2_sum	DMSO_TS_3_sum	Nocodazole_TS_1_sum	Nocodazole_TS_2_sum	Nocodazole_TS_3_sum	Nocodazole+CDKi_1_sum	Nocodazole+CDKi_2_sum	Nocodazole+CDKi_3_sum	DMSO_Ab_1_scaled	DMSO_Ab_2_scaled	DMSO_Ab_3_scaled	Nocodazole_Ab_1_scaled	Nocodazole_Ab_2_scaled	Nocodazole_Ab_3_scaled	Nocodazole+CDKi_1_scaled	Nocodazole+CDKi_2_scaled	Nocodazole+CDKi_3_scaled	DMSO_TS_1_scaled
[truncated: 8,847 more rows]
[truncated: 44 more columns]
